# Supplementary material for: Genetic Variation in Complex Traits in Transgenic α-Synuclein Strains of Caenorhabditis elegans
Source: Genes (Basel). 2020 Jul 11;11(7):778. doi: 10.3390/genes11070778 (PMC7397059; doi:10.3390/genes11070778)
Supplement: Supplementary file 1 [file genes-11-00778-s001.zip]

Archive with 17 entries (16 files):
- Table S6_anova_NR_Genotype_alphasyn_Tukey.txt
- __MACOSX/
- __MACOSX/._Table S6_anova_NR_Genotype_alphasyn_Tukey.txt
- Table S3_ttest_anova_qPCR.txt
- __MACOSX/._Table S3_ttest_anova_qPCR.txt
- Figure S1-3.docx
- __MACOSX/._Figure S1-3.docx
- Table S1_The_dataset_YFP_measuremment_filtered.xlsx
- __MACOSX/._Table S1_The_dataset_YFP_measuremment_filtered.xlsx
- Table S4_anova_Tukey_YFP.txt
- __MACOSX/._Table S4_anova_Tukey_YFP.txt
- Short explanation of Table S1-S6.docx
- __MACOSX/._Short explanation of Table S1-S6.docx
- Table S5_anova_TOF_Genotype_alphasyn_Tukey.txt
- __MACOSX/._Table S5_anova_TOF_Genotype_alphasyn_Tukey.txt
- Table S2_The_dataset_NileRed_measuremment_filtered.xlsx
- __MACOSX/._Table S2_The_dataset_NileRed_measuremment_filtered.xlsx
