# Supplementary material for: Genetic Variation in Complex Traits in Transgenic α-Synuclein Strains of Caenorhabditis elegans
Source: Genes (Basel). 2020 Jul 11;11(7):778. doi: 10.3390/genes11070778 (PMC7397059; doi:10.3390/genes11070778)
Supplement: Supplementary file 1 [file genes-11-00778-s001.zip › Table S6_anova_NR_Genotype_alphasyn_Tukey.txt]

Analysis of Variance Table

lm(norm.Red~Genotype+alphasyn, data=sorter.data.2d)

Response: norm.Red
            Df Sum Sq Mean Sq F value    Pr(>F)    
Genotype     5 0.5991 0.11982  122.60 < 2.2e-16 ***
alphasyn     1 0.3838 0.38379  392.69 < 2.2e-16 ***
Residuals 6495 6.3478 0.00098                      
---
Signif. codes:  0 ‘***’ 0.001 ‘**’ 0.01 ‘*’ 0.05 ‘.’ 0.1 ‘ ’ 1
----------------------------------------------------------------------------

Analysis of Variance Table

lm(norm.Red~Genotype+alphasyn, data=sorter.data.3d)

Response: norm.Red
            Df  Sum Sq Mean Sq F value    Pr(>F)    
Genotype     5  1.5660 0.31321  118.49 < 2.2e-16 ***
alphasyn     1  1.8541 1.85406  701.40 < 2.2e-16 ***
Residuals 6413 16.9520 0.00264                      
---
Signif. codes:  0 ‘***’ 0.001 ‘**’ 0.01 ‘*’ 0.05 ‘.’ 0.1 ‘ ’ 1

------------------------------------------------------------------------------

Tukey multiple comparisons of means
    95% family-wise confidence level

Fit: aov(formula = norm.Red ~ Strain, data = data.test.3days)

$Strain
                         diff          lwr           upr     p adj
JU1511-CB4856   -0.0240848114 -0.035086668 -0.0130829551 0.0000000
JU1926-CB4856   -0.0249790329 -0.035917306 -0.0140407603 0.0000000
JU1931-CB4856   -0.0286301281 -0.043735315 -0.0135249416 0.0000000
JU1941-CB4856   -0.0219698493 -0.033534572 -0.0104051264 0.0000000
N2-CB4856       -0.0177898610 -0.028896620 -0.0066831021 0.0000110
NL5901-CB4856    0.0072475475 -0.003525956  0.0180210508 0.5501788
SCH1511-CB4856   0.0204786084  0.009286744  0.0316704730 0.0000002
SCH1926-CB4856   0.0216748781  0.009074993  0.0342747630 0.0000013
SCH1931-CB4856   0.0444839674  0.034167379  0.0548005552 0.0000000
SCH1941-CB4856   0.0032006282 -0.009725601  0.0161268570 0.9996847
SCH4856-CB4856   0.0088305674 -0.003548124  0.0212092585 0.4535157
JU1926-JU1511   -0.0008942215 -0.009933052  0.0081446094 1.0000000
JU1931-JU1511   -0.0045453167 -0.018337391  0.0092467577 0.9956049
JU1941-JU1511    0.0021149621 -0.007672656  0.0119025805 0.9999172
N2-JU1511        0.0062949504 -0.002947060  0.0155369605 0.5299877
NL5901-JU1511    0.0313323590  0.022493636  0.0401710822 0.0000000
SCH1511-JU1511   0.0445634198  0.035219304  0.0539075351 0.0000000
SCH1926-JU1511   0.0457596896  0.034768250  0.0567511296 0.0000000
SCH1931-JU1511   0.0685687788  0.060293113  0.0768444444 0.0000000
SCH1941-JU1511   0.0272854396  0.015921371  0.0386495079 0.0000000
SCH4856-JU1511   0.0329153788  0.022178217  0.0436525409 0.0000000
JU1931-JU1926   -0.0036510952 -0.017392503  0.0100903124 0.9993812
JU1941-JU1926    0.0030091836 -0.006706908  0.0127252754 0.9974593
N2-JU1926        0.0071891719 -0.001977055  0.0163553988 0.3005438
NL5901-JU1926    0.0322265804  0.023467129  0.0409860322 0.0000000
SCH1511-JU1926   0.0454576413  0.036188474  0.0547268083 0.0000000
SCH1926-JU1926   0.0466539111  0.035726115  0.0575817068 0.0000000
SCH1931-JU1926   0.0694630003  0.061272054  0.0776539470 0.0000000
SCH1941-JU1926   0.0281796611  0.016877139  0.0394821835 0.0000000
SCH4856-JU1926   0.0338096003  0.023137599  0.0444816018 0.0000000
JU1941-JU1931    0.0066602788 -0.007584836  0.0209053934 0.9329207
N2-JU1931        0.0108402671 -0.003035632  0.0247161659 0.3065548
NL5901-JU1931    0.0358776756  0.022267060  0.0494882908 0.0000000
SCH1511-JU1931   0.0491087365  0.035164623  0.0630528502 0.0000000
SCH1926-JU1931   0.0503050062  0.035207405  0.0654026078 0.0000000
SCH1931-JU1931   0.0731140954  0.059862210  0.0863659806 0.0000000
SCH1941-JU1931   0.0318307563  0.016459749  0.0472017636 0.0000000
SCH4856-JU1931   0.0374606955  0.022547196  0.0523741950 0.0000000
N2-JU1941        0.0041799883 -0.005725400  0.0140853770 0.9675057
NL5901-JU1941    0.0292173968  0.019687182  0.0387476121 0.0000000
SCH1511-JU1941   0.0424484577  0.032447734  0.0524491809 0.0000000
SCH1926-JU1941   0.0436447274  0.032089913  0.0551995416 0.0000000
SCH1931-JU1941   0.0664538167  0.057443344  0.0754642893 0.0000000
SCH1941-JU1941   0.0251704775  0.013260649  0.0370803063 0.0000000
SCH4856-JU1941   0.0308004167  0.019487211  0.0421136224 0.0000000
NL5901-N2        0.0250374086  0.016068446  0.0340063706 0.0000000
SCH1511-N2       0.0382684694  0.028801065  0.0477358736 0.0000000
SCH1926-N2       0.0394647392  0.028368298  0.0505611803 0.0000000
SCH1931-N2       0.0622738284  0.053859205  0.0706884522 0.0000000
SCH1941-N2       0.0209904892  0.009524832  0.0324561466 0.0000001
SCH4856-N2       0.0266204284  0.015775803  0.0374650539 0.0000000
SCH1511-NL5901   0.0132310608  0.004156921  0.0223052011 0.0001212
SCH1926-NL5901   0.0144273306  0.003664465  0.0251901966 0.0007302
SCH1931-NL5901   0.0372364198  0.029266842  0.0452059977 0.0000000
SCH1941-NL5901  -0.0040469194 -0.015190060  0.0070962210 0.9899870
SCH4856-NL5901   0.0015830198 -0.008920036  0.0120860756 0.9999979
SCH1926-SCH1511  0.0011962698 -0.009985356  0.0123778952 0.9999999
SCH1931-SCH1511  0.0240053590  0.015478716  0.0325320017 0.0000000
SCH1941-SCH1511 -0.0172779802 -0.028826099 -0.0057298617 0.0000655
SCH4856-SCH1511 -0.0116480410 -0.022579813 -0.0007162688 0.0250518
SCH1931-SCH1926  0.0228090892  0.012503610  0.0331145683 0.0000000
SCH1941-SCH1926 -0.0184742500 -0.031391614 -0.0055568855 0.0001883
SCH4856-SCH1926 -0.0128443108 -0.025213745 -0.0004748764 0.0336073
SCH1941-SCH1931 -0.0412833392 -0.051985357 -0.0305813211 0.0000000
SCH4856-SCH1931 -0.0356534000 -0.045687232 -0.0256195675 0.0000000
SCH4856-SCH1941  0.0056299392 -0.007071761  0.0183316399 0.9536030


---------------------------------------------------------------------------------

  Tukey multiple comparisons of means
    95% family-wise confidence level

Fit: aov(formula = norm.Red ~ Strain, data = data.test.2days)

$Strain
                         diff           lwr           upr     p adj
JU1511-CB4856   -0.0131041262 -1.876558e-02 -0.0074426754 0.0000000
JU1926-CB4856   -0.0201678021 -2.624580e-02 -0.0140898011 0.0000000
JU1931-CB4856   -0.0215055138 -2.979065e-02 -0.0132203748 0.0000000
JU1941-CB4856   -0.0209142521 -2.702340e-02 -0.0148050998 0.0000000
N2-CB4856       -0.0075436577 -1.354451e-02 -0.0015428046 0.0023618
NL5901-CB4856    0.0213870820  1.596429e-02  0.0268098710 0.0000000
SCH1511-CB4856   0.0001966779 -5.856633e-03  0.0062499885 1.0000000
SCH1926-CB4856  -0.0067654295 -1.443968e-02  0.0009088234 0.1474367
SCH1931-CB4856  -0.0086162696 -1.441755e-02 -0.0028149918 0.0000783
SCH1941-CB4856  -0.0013542378 -8.293755e-03  0.0055852791 0.9999703
SCH4856-CB4856   0.0034123078 -2.619632e-03  0.0094442472 0.7903017
JU1926-JU1511   -0.0070636758 -1.275439e-02 -0.0013729607 0.0029233
JU1931-JU1511   -0.0084013876 -1.640674e-02 -0.0003960348 0.0298455
JU1941-JU1511   -0.0078101258 -1.353410e-02 -0.0020861513 0.0005129
N2-JU1511        0.0055604685 -4.777367e-05  0.0111687108 0.0544443
NL5901-JU1511    0.0344912082  2.950635e-02  0.0394760637 0.0000000
SCH1511-JU1511   0.0133008041  7.636467e-03  0.0189651410 0.0000000
SCH1926-JU1511   0.0063386967 -1.032619e-03  0.0137100128 0.1752682
SCH1931-JU1511   0.0044878567 -9.063038e-04  0.0098820172 0.2164447
SCH1941-JU1511   0.0117498885  5.146932e-03  0.0183528452 0.0000004
SCH4856-JU1511   0.0165164340  1.087494e-02  0.0221579264 0.0000000
JU1931-JU1926   -0.0013377117 -9.642875e-03  0.0069674518 0.9999959
JU1941-JU1926   -0.0007464500 -6.882732e-03  0.0053898318 0.9999998
N2-JU1926        0.0126241444  6.595674e-03  0.0186526144 0.0000000
NL5901-JU1926    0.0415548840  3.610155e-02  0.0470082182 0.0000000
SCH1511-JU1926   0.0203644799  1.428379e-02  0.0264451692 0.0000000
SCH1926-JU1926   0.0134023725  5.706505e-03  0.0210982397 0.0000009
SCH1931-JU1926   0.0115515325  5.721692e-03  0.0173813727 0.0000000
SCH1941-JU1926   0.0188135643  1.185015e-02  0.0257769763 0.0000000
SCH4856-JU1926   0.0235801098  1.752070e-02  0.0296395245 0.0000000
JU1941-JU1931    0.0005912617 -7.736726e-03  0.0089192499 1.0000000
N2-JU1931        0.0139618561  5.712984e-03  0.0222107278 0.0000021
NL5901-JU1931    0.0428925958  3.505421e-02  0.0507309813 0.0000000
SCH1511-JU1931   0.0217021917  1.341508e-02  0.0299893031 0.0000000
SCH1926-JU1931   0.0147400843  5.204477e-03  0.0242756915 0.0000287
SCH1931-JU1931   0.0128892442  4.784402e-03  0.0209940867 0.0000134
SCH1941-JU1931   0.0201512760  1.119636e-02  0.0291061932 0.0000000
SCH4856-JU1931   0.0249178216  1.664631e-02  0.0331893353 0.0000000
N2-JU1941        0.0133705944  7.310718e-03  0.0194304703 0.0000000
NL5901-JU1941    0.0423013341  3.681330e-02  0.0477893664 0.0000000
SCH1511-JU1941   0.0211109299  1.499910e-02  0.0272227569 0.0000000
SCH1926-JU1941   0.0141488226  6.428329e-03  0.0218693159 0.0000001
SCH1931-JU1941   0.0122979825  6.435672e-03  0.0181602929 0.0000000
SCH1941-JU1941   0.0195600143  1.256940e-02  0.0265506332 0.0000000
SCH4856-JU1941   0.0243265598  1.823590e-02  0.0304172209 0.0000000
NL5901-N2        0.0289307397  2.356352e-02  0.0342979546 0.0000000
SCH1511-N2       0.0077403356  1.736760e-03  0.0137439116 0.0015162
SCH1926-N2       0.0007782282 -6.856856e-03  0.0084133126 1.0000000
SCH1931-N2      -0.0010726119 -6.821975e-03  0.0046767515 0.9999812
SCH1941-N2       0.0061894199 -7.067565e-04  0.0130855964 0.1291644
SCH4856-N2       0.0109559655  4.973938e-03  0.0169379926 0.0000001
SCH1511-NL5901  -0.0211904041 -2.661621e-02 -0.0157646021 0.0000000
SCH1926-NL5901  -0.0281525115 -3.534215e-02 -0.0209628720 0.0000000
SCH1931-NL5901  -0.0300033516 -3.514646e-02 -0.0248602414 0.0000000
SCH1941-NL5901  -0.0227413198 -2.914082e-02 -0.0163418157 0.0000000
SCH4856-NL5901  -0.0179747742 -2.337672e-02 -0.0125728254 0.0000000
SCH1926-SCH1511 -0.0069621074 -1.463849e-02  0.0007142749 0.1191944
SCH1931-SCH1511 -0.0088129475 -1.461704e-02 -0.0030088531 0.0000454
SCH1941-SCH1511 -0.0015509156 -8.492787e-03  0.0053909560 0.9998846
SCH4856-SCH1511  0.0032156299 -2.819018e-03  0.0092502782 0.8486451
SCH1931-SCH1926 -0.0018508401 -9.330085e-03  0.0056284046 0.9996865
SCH1941-SCH1926  0.0054111917 -2.981732e-03  0.0138041156 0.6172066
SCH4856-SCH1926  0.0101777373  2.518196e-03  0.0178372783 0.0008654
SCH1941-SCH1931  0.0072620318  5.388007e-04  0.0139852629 0.0212903
SCH4856-SCH1931  0.0120285774  6.246775e-03  0.0178103794 0.0000000
SCH4856-SCH1941  0.0047665456 -2.156698e-03  0.0116897894 0.5123577
