# Supplementary material for: Genetic Variation in Complex Traits in Transgenic α-Synuclein Strains of Caenorhabditis elegans
Source: Genes (Basel). 2020 Jul 11;11(7):778. doi: 10.3390/genes11070778 (PMC7397059; doi:10.3390/genes11070778)
Supplement: Supplementary file 1 [file genes-11-00778-s001.zip › Table S3_ttest_anova_qPCR.txt]

Two Sample t-test_NL5901

data:  mean by Primer.inf
t = -0.49918, df = 4, p-value = 0.6439
alternative hypothesis: true difference in means is not equal to 0
95 percent confidence interval:
 -10.013908   6.961809
sample estimates:
mean in group aSyn  mean in group YFP 
          16.42506           17.95111 
----------------------------------------------------------------------------
Two Sample t-test_SCH1511

data:  mean by Primer.inf
t = -0.27656, df = 4, p-value = 0.7958
alternative hypothesis: true difference in means is not equal to 0
95 percent confidence interval:
 -7.883792  6.455467
sample estimates:
mean in group aSyn  mean in group YFP 
          19.73676           20.45092 

-------------------------------------------------------------------------------
Two Sample t-test_SCH1926

data:  mean by Primer.inf
t = -0.57297, df = 4, p-value = 0.5973
alternative hypothesis: true difference in means is not equal to 0
95 percent confidence interval:
 -5.414506  3.562023
sample estimates:
mean in group aSyn  mean in group YFP 
          18.86942           19.79567

-------------------------------------------------------------------------------
Two Sample t-test_SCH1931

data:  mean by Primer.inf
t = -0.47434, df = 4, p-value = 0.66
alternative hypothesis: true difference in means is not equal to 0
95 percent confidence interval:
 -6.192444  4.385285
sample estimates:
mean in group aSyn  mean in group YFP 
          18.26106           19.16464

---------------------------------------------------------------------------

Two Sample t-test_SCH1941

data:  mean by Primer.inf
t = -0.67014, df = 4, p-value = 0.5395
alternative hypothesis: true difference in means is not equal to 0
95 percent confidence interval:
 -7.227541  4.416952
sample estimates:
mean in group aSyn  mean in group YFP 
          19.00211           20.40741

----------------------------------------------------------------------------
Two Sample t-test_SCH4856

data:  mean by Primer.inf
t = -0.61335, df = 4, p-value = 0.5728
alternative hypothesis: true difference in means is not equal to 0
95 percent confidence interval:
 -5.522741  3.524161
sample estimates:
mean in group aSyn  mean in group YFP 
          18.88792           19.88721 

--------------------------------------------------------------

Analysis of Variance Table

lm(mean ~ Primer.inf+Strain,data=data.qPCR_YFP_aSyn)
 
Response: mean
           Df  Sum Sq Mean Sq F value Pr(>F)
Primer.inf  1  10.480 10.4802  1.7210 0.1999
Strain      5  31.741  6.3481  1.0425 0.4118
Residuals  29 176.597  6.0896               
