# Supplementary material for: Genetic Variation in Complex Traits in Transgenic α-Synuclein Strains of Caenorhabditis elegans
Source: Genes (Basel). 2020 Jul 11;11(7):778. doi: 10.3390/genes11070778 (PMC7397059; doi:10.3390/genes11070778)
Supplement: Supplementary file 1 [file genes-11-00778-s001.zip › Table S1_The_dataset_YFP_measuremment_filtered.xlsx]

## Sheet: data_filt_YFP
Data.id	Date	Strain	Treatment	TOF	Extinction	Green	Yellow	Red	norm.Extinction	norm.Green	norm.Yellow	norm.Red	PH.Extinction	PW.Extinction	PH.Green	PW.Green	PH.Yellow	PH.Red	PW.Red	Length.inf	rExtTOF	rYellowTOF	rRedTOF	rGreenTOF	GTT
1	20190328	N2	2days	360	20.7	2.48	1.25	0.46	0.0575	0.00688889	0.00347222	0.00127778	5264	360	732	360	864	208	360	2days	0.0575	0.00347222	0.00127778	0.00688889	N2_2days
2	20190328	N2	2days	248	14.3	1.69	0.72	0.29	0.0576613	0.00681452	0.00290323	0.00116935	5344	248	760	248	592	216	248	2days	0.0576613	0.00290323	0.00116935	0.00681452	N2_2days
3	20190328	N2	2days	150	13.8	1.21	0.43	0.23	0.092	0.00806667	0.00286667	0.00153333	9456	150	1076	150	456	320	150	2days	0.092	0.00286667	0.00153333	0.00806667	N2_2days
4	20190328	N2	2days	248	32.6	3.74	1.38	0.63	0.131452	0.0150806	0.00556452	0.00254032	16748	248	2228	248	1144	500	248	2days	0.131452	0.00556452	0.00254032	0.0150806	N2_2days
5	20190328	N2	2days	108	11.7	1.32	0.47	0.24	0.108333	0.0122222	0.00435185	0.00222222	13028	108	1764	108	772	404	108	2days	0.108333	0.00435185	0.00222222	0.0122222	N2_2days
6	20190328	N2	2days	346	32.5	3.78	1.51	0.53	0.0939306	0.0109249	0.00436416	0.00153179	12392	346	1580	346	1016	340	342	2days	0.0939306	0.00436416	0.00153179	0.0109249	N2_2days
7	20190328	N2	2days	208	14.7	1.61	0.82	0.27	0.0706731	0.00774038	0.00394231	0.00129808	7512	208	1292	208	680	252	194	2days	0.0706731	0.00394231	0.00129808	0.00774038	N2_2days
8	20190328	N2	2days	340	35.7	4.07	2.24	0.57	0.105	0.0119706	0.00658824	0.00167647	11716	340	1700	340	1336	312	334	2days	0.105	0.00658824	0.00167647	0.0119706	N2_2days
9	20190328	N2	2days	192	16.8	1.65	0.74	0.32	0.0875	0.00859375	0.00385417	0.00166667	10308	192	1596	192	712	332	192	2days	0.0875	0.00385417	0.00166667	0.00859375	N2_2days
10	20190328	N2	2days	238	16.9	1.33	0.62	0.29	0.0710084	0.00558824	0.00260504	0.00121849	8128	238	900	238	708	252	236	2days	0.0710084	0.00260504	0.00121849	0.00558824	N2_2days
11	20190328	N2	2days	250	30.4	3.44	1.39	0.57	0.1216	0.01376	0.00556	0.00228	13368	250	2336	250	1184	448	250	2days	0.1216	0.00556	0.00228	0.01376	N2_2days
12	20190328	N2	2days	202	29.3	3.63	1.56	0.5	0.14505	0.0179703	0.00772277	0.00247525	16712	202	3044	202	1260	600	202	2days	0.14505	0.00772277	0.00247525	0.0179703	N2_2days
13	20190328	N2	2days	112	7.92	0.89	0.26	0.23	0.0707143	0.00794643	0.00232143	0.00205357	6680	112	1244	112	560	452	112	2days	0.0707143	0.00232143	0.00205357	0.00794643	N2_2days
14	20190328	N2	2days	176	22.4	1.98	0.71	0.36	0.127273	0.01125	0.00403409	0.00204545	13804	176	1772	176	936	392	172	2days	0.127273	0.00403409	0.00204545	0.01125	N2_2days
15	20190328	N2	2days	480	53.9	5.22	2.66	0.64	0.112292	0.010875	0.00554167	0.00133333	11988	480	1424	480	1304	260	478	2days	0.112292	0.00554167	0.00133333	0.010875	N2_2days
16	20190328	N2	2days	168	11.9	1.44	0.79	0.27	0.0708333	0.00857143	0.00470238	0.00160714	6776	168	1260	168	776	280	168	2days	0.0708333	0.00470238	0.00160714	0.00857143	N2_2days
17	20190328	N2	2days	114	10.2	1.34	0.86	0.18	0.0894737	0.0117544	0.00754386	0.00157895	11576	114	2200	114	1432	292	112	2days	0.0894737	0.00754386	0.00157895	0.0117544	N2_2days
18	20190328	N2	2days	428	32.3	3.24	1.49	0.52	0.0754673	0.00757009	0.00348131	0.00121495	7192	428	996	428	920	220	424	2days	0.0754673	0.00348131	0.00121495	0.00757009	N2_2days
19	20190328	N2	2days	176	23.3	3.82	1.92	0.64	0.132386	0.0217045	0.0109091	0.00363636	17104	176	2808	176	1592	552	176	2days	0.132386	0.0109091	0.00363636	0.0217045	N2_2days
20	20190328	N2	2days	260	23.2	4.26	2.75	0.61	0.0892308	0.0163846	0.0105769	0.00234615	12308	260	2512	260	1932	368	258	2days	0.0892308	0.0105769	0.00234615	0.0163846	N2_2days
21	20190328	N2	2days	186	17.9	1.56	0.85	0.24	0.0962366	0.0083871	0.00456989	0.00129032	9924	186	1028	186	840	180	184	2days	0.0962366	0.00456989	0.00129032	0.0083871	N2_2days
22	20190328	N2	2days	206	12.8	0.77	0.51	0.15	0.0621359	0.00373786	0.00247573	0.000728155	5752	206	484	206	600	124	202	2days	0.0621359	0.00247573	0.000728155	0.00373786	N2_2days
23	20190328	N2	2days	320	30.8	9.38	5.58	1.2	0.09625	0.0293125	0.0174375	0.00375	12036	320	3368	320	2188	508	320	2days	0.09625	0.0174375	0.00375	0.0293125	N2_2days
24	20190328	N2	2days	408	47.6	5.65	2.52	0.89	0.116667	0.013848	0.00617647	0.00218137	11400	408	2148	408	1260	480	398	2days	0.116667	0.00617647	0.00218137	0.013848	N2_2days
25	20190328	N2	2days	304	29.3	3.2	1	0.5	0.0963816	0.0105263	0.00328947	0.00164474	9040	304	1676	304	688	364	304	2days	0.0963816	0.00328947	0.00164474	0.0105263	N2_2days
26	20190328	N2	2days	152	12.9	1.72	0.73	0.29	0.0848684	0.0113158	0.00480263	0.00190789	8348	152	1472	152	936	264	152	2days	0.0848684	0.00480263	0.00190789	0.0113158	N2_2days
27	20190328	N2	2days	250	14.8	1.71	0.87	0.31	0.0592	0.00684	0.00348	0.00124	5716	250	744	250	732	200	250	2days	0.0592	0.00348	0.00124	0.00684	N2_2days
29	20190328	N2	2days	228	21.8	2.24	1.15	0.29	0.095614	0.00982456	0.00504386	0.00127193	10256	228	1488	228	876	192	218	2days	0.095614	0.00504386	0.00127193	0.00982456	N2_2days
30	20190328	N2	2days	184	15.1	1.71	0.84	0.28	0.0820652	0.00929348	0.00456522	0.00152174	8340	184	1240	184	740	280	184	2days	0.0820652	0.00456522	0.00152174	0.00929348	N2_2days
31	20190328	N2	2days	236	28.2	2.67	1.56	0.5	0.119492	0.0113136	0.00661017	0.00211864	13784	236	1752	236	1048	412	234	2days	0.119492	0.00661017	0.00211864	0.0113136	N2_2days
32	20190328	N2	2days	344	31.2	7.38	1.14	1.06	0.0906977	0.0214535	0.00331395	0.0030814	9692	344	2488	344	728	432	344	2days	0.0906977	0.00331395	0.0030814	0.0214535	N2_2days
33	20190328	N2	2days	240	25	4.32	2.45	0.51	0.104167	0.018	0.0102083	0.002125	14792	240	2908	240	1560	448	240	2days	0.104167	0.0102083	0.002125	0.018	N2_2days
34	20190328	N2	2days	366	23.9	2.19	1.26	0.42	0.0653005	0.00598361	0.00344262	0.00114754	6752	366	804	366	756	264	356	2days	0.0653005	0.00344262	0.00114754	0.00598361	N2_2days
35	20190328	N2	2days	350	30.5	3.65	1.59	0.6	0.0871429	0.0104286	0.00454286	0.00171429	10008	350	1560	350	900	244	350	2days	0.0871429	0.00454286	0.00171429	0.0104286	N2_2days
36	20190328	N2	2days	214	20.7	2.35	0.96	0.3	0.096729	0.0109813	0.00448598	0.00140187	11032	214	1560	214	776	260	214	2days	0.096729	0.00448598	0.00140187	0.0109813	N2_2days
37	20190328	N2	2days	274	26.1	3.67	1.23	0.52	0.0952555	0.0133942	0.00448905	0.00189781	10776	274	2044	274	944	372	274	2days	0.0952555	0.00448905	0.00189781	0.0133942	N2_2days
38	20190328	N2	2days	268	35	3.79	2.51	0.62	0.130597	0.0141418	0.00936567	0.00231343	14332	268	1816	268	1380	344	268	2days	0.130597	0.00936567	0.00231343	0.0141418	N2_2days
39	20190328	N2	2days	194	20.3	3.62	2.43	0.5	0.104639	0.0186598	0.0125258	0.00257732	11084	194	2200	194	2080	368	194	2days	0.104639	0.0125258	0.00257732	0.0186598	N2_2days
40	20190328	N2	2days	206	16.6	1.5	0.58	0.24	0.0805825	0.00728155	0.00281553	0.00116505	7612	206	1112	206	604	236	196	2days	0.0805825	0.00281553	0.00116505	0.00728155	N2_2days
41	20190328	N2	2days	216	23.7	3.6	1.53	0.59	0.109722	0.0166667	0.00708333	0.00273148	12168	216	2504	216	968	472	216	2days	0.109722	0.00708333	0.00273148	0.0166667	N2_2days
43	20190328	N2	2days	104	10.2	0.95	0.51	0.21	0.0980769	0.00913462	0.00490385	0.00201923	11248	104	1044	104	632	392	104	2days	0.0980769	0.00490385	0.00201923	0.00913462	N2_2days
44	20190328	N2	2days	380	34.6	5.12	2.27	0.75	0.0910526	0.0134737	0.00597368	0.00197368	12544	380	1924	380	1076	308	380	2days	0.0910526	0.00597368	0.00197368	0.0134737	N2_2days
45	20190328	N2	2days	300	36.8	4.53	1.41	0.71	0.122667	0.0151	0.0047	0.00236667	12856	300	1812	300	756	340	300	2days	0.122667	0.0047	0.00236667	0.0151	N2_2days
46	20190328	N2	2days	308	22.3	1.99	0.76	0.39	0.0724026	0.00646104	0.00246753	0.00126623	7860	308	852	308	496	196	308	2days	0.0724026	0.00246753	0.00126623	0.00646104	N2_2days
47	20190328	N2	2days	222	27.5	2.88	1.34	0.41	0.123874	0.012973	0.00603604	0.00184685	13180	222	1944	222	1068	376	210	2days	0.123874	0.00603604	0.00184685	0.012973	N2_2days
48	20190328	N2	2days	434	32.3	3.43	1.55	0.57	0.074424	0.00790323	0.00357143	0.00131336	6876	434	1096	434	704	276	428	2days	0.074424	0.00357143	0.00131336	0.00790323	N2_2days
49	20190328	N2	2days	238	13.8	1.59	0.67	0.28	0.0579832	0.00668067	0.00281513	0.00117647	5540	238	872	238	608	196	238	2days	0.0579832	0.00281513	0.00117647	0.00668067	N2_2days
50	20190328	N2	2days	216	22.7	2.74	1.02	0.39	0.105093	0.0126852	0.00472222	0.00180556	10840	216	1684	216	1096	252	216	2days	0.105093	0.00472222	0.00180556	0.0126852	N2_2days
51	20190328	N2	2days	138	10.2	0.99	0.5	0.2	0.073913	0.00717391	0.00362319	0.00144928	8640	138	1148	138	636	220	136	2days	0.073913	0.00362319	0.00144928	0.00717391	N2_2days
52	20190328	N2	2days	194	17.7	2.67	1.44	0.33	0.0912371	0.0137629	0.00742268	0.00170103	10400	194	2012	194	1388	272	194	2days	0.0912371	0.00742268	0.00170103	0.0137629	N2_2days
53	20190328	N2	2days	230	19.4	3.79	2.41	0.54	0.0843478	0.0164783	0.0104783	0.00234783	15620	230	3056	230	2128	536	226	2days	0.0843478	0.0104783	0.00234783	0.0164783	N2_2days
54	20190328	N2	2days	252	15.2	2.36	1.23	0.4	0.0603175	0.00936508	0.00488095	0.0015873	6068	252	1344	252	716	312	252	2days	0.0603175	0.00488095	0.0015873	0.00936508	N2_2days
55	20190328	N2	2days	200	18.9	1.94	0.72	0.34	0.0945	0.0097	0.0036	0.0017	10388	200	1988	200	536	368	200	2days	0.0945	0.0036	0.0017	0.0097	N2_2days
56	20190328	N2	2days	200	18.9	3.1	1.79	0.53	0.0945	0.0155	0.00895	0.00265	11044	200	2932	200	1900	432	200	2days	0.0945	0.00895	0.00265	0.0155	N2_2days
57	20190328	N2	2days	186	14.8	1.66	0.63	0.27	0.0795699	0.00892473	0.0033871	0.00145161	7652	186	1040	186	672	208	186	2days	0.0795699	0.0033871	0.00145161	0.00892473	N2_2days
58	20190328	N2	2days	300	26	3.17	1.5	0.54	0.0866667	0.0105667	0.005	0.0018	9836	300	2036	300	1136	412	292	2days	0.0866667	0.005	0.0018	0.0105667	N2_2days
59	20190328	N2	2days	176	9.81	1.26	0.57	0.25	0.0557386	0.00715909	0.00323864	0.00142045	5076	176	1112	176	540	244	176	2days	0.0557386	0.00323864	0.00142045	0.00715909	N2_2days
60	20190328	N2	2days	238	27.1	3.11	1.11	0.47	0.113866	0.0130672	0.00466387	0.00197479	12692	238	1960	238	1060	472	238	2days	0.113866	0.00466387	0.00197479	0.0130672	N2_2days
61	20190328	N2	2days	416	37.4	4.72	2.15	0.76	0.0899038	0.0113462	0.00516827	0.00182692	12108	416	1880	416	940	360	414	2days	0.0899038	0.00516827	0.00182692	0.0113462	N2_2days
64	20190328	N2	2days	212	11.6	1.19	0.53	0.24	0.054717	0.00561321	0.0025	0.00113208	4932	212	636	212	588	224	210	2days	0.054717	0.0025	0.00113208	0.00561321	N2_2days
66	20190328	N2	2days	210	28.4	3.84	2.33	0.51	0.135238	0.0182857	0.0110952	0.00242857	18004	210	2740	210	1844	432	210	2days	0.135238	0.0110952	0.00242857	0.0182857	N2_2days
67	20190328	N2	2days	358	30.3	3.08	1.83	0.48	0.0846369	0.00860335	0.00511173	0.00134078	8352	358	1020	358	1076	260	358	2days	0.0846369	0.00511173	0.00134078	0.00860335	N2_2days
68	20190328	N2	2days	348	22.6	2.34	1.07	0.46	0.0649425	0.00672414	0.00307471	0.00132184	12420	348	1728	348	844	236	348	2days	0.0649425	0.00307471	0.00132184	0.00672414	N2_2days
69	20190328	N2	2days	210	11.4	1.84	0.63	0.31	0.0542857	0.0087619	0.003	0.00147619	5040	210	1620	210	704	248	210	2days	0.0542857	0.003	0.00147619	0.0087619	N2_2days
70	20190328	N2	2days	248	14.2	1.04	0.55	0.26	0.0572581	0.00419355	0.00221774	0.00104839	7424	248	604	246	596	264	246	2days	0.0572581	0.00221774	0.00104839	0.00419355	N2_2days
71	20190328	N2	2days	298	34.8	5.63	2.28	0.9	0.116779	0.0188926	0.00765101	0.00302013	15512	298	3252	298	1508	716	296	2days	0.116779	0.00765101	0.00302013	0.0188926	N2_2days
72	20190328	N2	2days	206	19.9	1.93	1.19	0.4	0.0966019	0.00936893	0.0057767	0.00194175	11156	206	1664	206	1052	332	202	2days	0.0966019	0.0057767	0.00194175	0.00936893	N2_2days
73	20190328	N2	2days	266	20.3	2.03	0.87	0.38	0.0763158	0.00763158	0.00327068	0.00142857	13836	266	2044	266	988	384	264	2days	0.0763158	0.00327068	0.00142857	0.00763158	N2_2days
75	20190328	N2	2days	182	15	1.48	0.76	0.22	0.0824176	0.00813187	0.00417582	0.00120879	8584	182	964	182	848	184	182	2days	0.0824176	0.00417582	0.00120879	0.00813187	N2_2days
76	20190328	N2	2days	208	13.9	1.14	0.72	0.23	0.0668269	0.00548077	0.00346154	0.00110577	7224	208	808	208	612	212	206	2days	0.0668269	0.00346154	0.00110577	0.00548077	N2_2days
77	20190328	N2	2days	102	6.35	0.82	0.25	0.15	0.0622549	0.00803922	0.00245098	0.00147059	6644	102	1244	102	376	220	102	2days	0.0622549	0.00245098	0.00147059	0.00803922	N2_2days
78	20190328	N2	2days	144	8.47	0.69	0.2	0.15	0.0588194	0.00479167	0.00138889	0.00104167	5468	144	748	144	392	172	142	2days	0.0588194	0.00138889	0.00104167	0.00479167	N2_2days
79	20190328	N2	2days	362	40.5	6.37	3.87	0.86	0.111878	0.0175967	0.0106906	0.00237569	15148	362	2816	362	1796	416	356	2days	0.111878	0.0106906	0.00237569	0.0175967	N2_2days
80	20190328	N2	2days	316	32.6	3.9	2.28	0.63	0.103165	0.0123418	0.00721519	0.00199367	9888	316	1816	316	1252	348	314	2days	0.103165	0.00721519	0.00199367	0.0123418	N2_2days
81	20190328	N2	2days	178	19.8	3.31	1.65	0.47	0.111236	0.0185955	0.00926966	0.00264045	10716	178	2408	178	1472	300	178	2days	0.111236	0.00926966	0.00264045	0.0185955	N2_2days
82	20190328	N2	2days	138	11.4	0.83	0.35	0.17	0.0826087	0.00601449	0.00253623	0.00123188	8724	138	732	138	544	216	138	2days	0.0826087	0.00253623	0.00123188	0.00601449	N2_2days
83	20190328	N2	2days	112	14.1	2.8	0.64	0.45	0.125893	0.025	0.00571429	0.00401786	16016	112	2448	112	800	484	112	2days	0.125893	0.00571429	0.00401786	0.025	N2_2days
84	20190328	N2	2days	226	18.7	1.53	0.7	0.26	0.0827434	0.00676991	0.00309735	0.00115044	8468	226	976	226	688	216	224	2days	0.0827434	0.00309735	0.00115044	0.00676991	N2_2days
85	20190328	N2	2days	318	38.7	6.09	3.84	0.89	0.121698	0.0191509	0.0120755	0.00279874	13740	318	2292	318	1816	472	318	2days	0.121698	0.0120755	0.00279874	0.0191509	N2_2days
86	20190328	N2	2days	480	45	5.41	2.69	0.91	0.09375	0.0112708	0.00560417	0.00189583	10048	480	1472	480	1032	332	480	2days	0.09375	0.00560417	0.00189583	0.0112708	N2_2days
87	20190328	N2	2days	270	30	3.78	1.91	0.61	0.111111	0.014	0.00707407	0.00225926	11344	270	1632	270	1132	324	268	2days	0.111111	0.00707407	0.00225926	0.014	N2_2days
88	20190328	N2	2days	366	31.1	3.41	1.57	0.57	0.0849727	0.00931694	0.00428962	0.00155738	9052	366	1212	366	820	300	364	2days	0.0849727	0.00428962	0.00155738	0.00931694	N2_2days
89	20190328	N2	2days	192	17.3	5.34	3.22	0.62	0.0901042	0.0278125	0.0167708	0.00322917	17328	192	3112	192	2192	496	192	2days	0.0901042	0.0167708	0.00322917	0.0278125	N2_2days
90	20190328	N2	2days	136	15.4	2.27	0.82	0.39	0.113235	0.0166912	0.00602941	0.00286765	13624	136	2256	136	988	404	136	2days	0.113235	0.00602941	0.00286765	0.0166912	N2_2days
91	20190328	N2	2days	352	39	4.93	2.36	0.74	0.110795	0.0140057	0.00670455	0.00210227	12652	352	1920	352	1092	352	350	2days	0.110795	0.00670455	0.00210227	0.0140057	N2_2days
92	20190328	N2	2days	388	37.8	4.99	1.91	0.89	0.0974227	0.0128608	0.00492268	0.00229381	9696	388	1736	388	832	420	370	2days	0.0974227	0.00492268	0.00229381	0.0128608	N2_2days
93	20190328	N2	2days	172	16.4	2.98	1.68	0.38	0.0953488	0.0173256	0.00976744	0.0022093	12260	172	2516	172	1824	388	172	2days	0.0953488	0.00976744	0.0022093	0.0173256	N2_2days
94	20190328	N2	2days	218	20	2.07	1.19	0.39	0.0917431	0.00949541	0.00545872	0.00178899	9396	218	1304	218	872	264	216	2days	0.0917431	0.00545872	0.00178899	0.00949541	N2_2days
95	20190328	N2	2days	234	27.6	3.12	1.08	0.45	0.117949	0.0133333	0.00461538	0.00192308	16524	234	1992	234	720	432	234	2days	0.117949	0.00461538	0.00192308	0.0133333	N2_2days
96	20190328	N2	2days	236	18.6	1.75	0.68	0.37	0.0788136	0.00741525	0.00288136	0.0015678	8372	236	1440	236	552	356	236	2days	0.0788136	0.00288136	0.0015678	0.00741525	N2_2days
97	20190328	N2	2days	176	14.4	1.65	0.78	0.27	0.0818182	0.009375	0.00443182	0.00153409	8032	176	1412	176	608	320	168	2days	0.0818182	0.00443182	0.00153409	0.009375	N2_2days
98	20190328	N2	2days	298	27.9	4.48	3.03	0.59	0.0936242	0.0150336	0.0101678	0.00197987	11012	298	1856	298	1352	300	298	2days	0.0936242	0.0101678	0.00197987	0.0150336	N2_2days
99	20190328	N2	2days	132	8.7	0.54	0.41	0.12	0.0659091	0.00409091	0.00310606	0.000909091	6664	132	508	132	644	216	118	2days	0.0659091	0.00310606	0.000909091	0.00409091	N2_2days
100	20190328	N2	2days	358	40.5	4.64	2.05	0.71	0.113128	0.0129609	0.00572626	0.00198324	12480	358	1864	358	1144	304	350	2days	0.113128	0.00572626	0.00198324	0.0129609	N2_2days
101	20190328	N2	2days	346	37	4.26	2.26	0.67	0.106936	0.0123121	0.00653179	0.00193642	10592	346	1560	346	1120	304	340	2days	0.106936	0.00653179	0.00193642	0.0123121	N2_2days
102	20190328	N2	2days	214	18.2	1.5	0.59	0.21	0.0850467	0.00700935	0.00275701	0.000981308	8180	214	912	214	648	172	208	2days	0.0850467	0.00275701	0.000981308	0.00700935	N2_2days
103	20190328	N2	2days	268	27.2	4.01	1.97	0.64	0.101493	0.0149627	0.00735075	0.00238806	12252	268	1976	268	1380	388	268	2days	0.101493	0.00735075	0.00238806	0.0149627	N2_2days
104	20190328	N2	2days	264	23.4	2.56	1.05	0.43	0.0886364	0.00969697	0.00397727	0.00162879	8484	264	1176	264	692	260	264	2days	0.0886364	0.00397727	0.00162879	0.00969697	N2_2days
105	20190328	N2	2days	368	41.3	6.26	3.51	0.93	0.112228	0.0170109	0.00953804	0.00252717	17436	368	2868	364	1676	476	368	2days	0.112228	0.00953804	0.00252717	0.0170109	N2_2days
106	20190328	N2	2days	388	44.3	7.45	3.51	1.1	0.114175	0.019201	0.00904639	0.00283505	13928	388	2776	388	1436	492	388	2days	0.114175	0.00904639	0.00283505	0.019201	N2_2days
107	20190328	N2	2days	142	14	1.86	0.71	0.22	0.0985915	0.0130986	0.005	0.0015493	11708	142	1528	142	852	248	142	2days	0.0985915	0.005	0.0015493	0.0130986	N2_2days
108	20190328	N2	2days	276	24.2	2.65	1.31	0.4	0.0876812	0.00960145	0.00474638	0.00144928	8280	276	1188	276	800	236	276	2days	0.0876812	0.00474638	0.00144928	0.00960145	N2_2days
109	20190328	N2	2days	282	36	4.49	2.28	0.74	0.12766	0.015922	0.00808511	0.00262411	17620	282	4472	282	2512	656	282	2days	0.12766	0.00808511	0.00262411	0.015922	N2_2days
110	20190328	N2	2days	174	12.8	1.4	0.89	0.31	0.0735632	0.00804598	0.00511494	0.00178161	9016	174	1000	174	772	220	174	2days	0.0735632	0.00511494	0.00178161	0.00804598	N2_2days
111	20190328	N2	2days	222	17.4	1.64	0.92	0.27	0.0783784	0.00738739	0.00414414	0.00121622	7784	222	848	222	800	204	216	2days	0.0783784	0.00414414	0.00121622	0.00738739	N2_2days
112	20190328	N2	2days	134	17.4	7.23	5.59	0.8	0.129851	0.0539552	0.0417164	0.00597015	18488	134	6332	134	5372	672	134	2days	0.129851	0.0417164	0.00597015	0.0539552	N2_2days
113	20190328	N2	2days	120	8.38	0.95	0.41	0.23	0.0698333	0.00791667	0.00341667	0.00191667	7096	120	916	120	516	308	120	2days	0.0698333	0.00341667	0.00191667	0.00791667	N2_2days
114	20190328	N2	2days	228	26.1	3	1.08	0.47	0.114474	0.0131579	0.00473684	0.0020614	13056	228	1952	228	1112	392	228	2days	0.114474	0.00473684	0.0020614	0.0131579	N2_2days
115	20190328	N2	2days	158	10.7	0.72	0.43	0.13	0.0677215	0.00455696	0.00272152	0.000822785	6860	158	560	158	600	244	144	2days	0.0677215	0.00272152	0.000822785	0.00455696	N2_2days
116	20190328	N2	2days	260	24.3	2.58	0.75	0.45	0.0934615	0.00992308	0.00288462	0.00173077	9932	260	1548	260	692	344	260	2days	0.0934615	0.00288462	0.00173077	0.00992308	N2_2days
117	20190328	N2	2days	206	13	1.36	0.55	0.28	0.0631068	0.00660194	0.0026699	0.00135922	6360	206	868	206	740	220	206	2days	0.0631068	0.0026699	0.00135922	0.00660194	N2_2days
118	20190328	N2	2days	300	27.7	4.04	1.68	0.55	0.0923333	0.0134667	0.0056	0.00183333	13928	300	2284	300	1084	396	298	2days	0.0923333	0.0056	0.00183333	0.0134667	N2_2days
119	20190328	N2	2days	158	13.9	1.34	0.54	0.3	0.0879747	0.00848101	0.00341772	0.00189873	13356	158	1408	158	692	256	158	2days	0.0879747	0.00341772	0.00189873	0.00848101	N2_2days
120	20190328	N2	2days	294	23	2.59	1.33	0.5	0.0782313	0.00880952	0.00452381	0.00170068	9504	294	1040	294	844	280	294	2days	0.0782313	0.00452381	0.00170068	0.00880952	N2_2days
121	20190328	N2	2days	310	27.5	2.94	1.04	0.48	0.0887097	0.00948387	0.00335484	0.00154839	11340	310	1304	310	848	244	310	2days	0.0887097	0.00335484	0.00154839	0.00948387	N2_2days
122	20190328	N2	2days	302	27.8	3.42	1.98	0.54	0.092053	0.0113245	0.00655629	0.00178808	9524	302	1504	302	1104	332	300	2days	0.092053	0.00655629	0.00178808	0.0113245	N2_2days
123	20190328	N2	2days	116	7.97	0.71	0.38	0.1	0.0687069	0.00612069	0.00327586	0.000862069	6908	116	772	116	592	132	114	2days	0.0687069	0.00327586	0.000862069	0.00612069	N2_2days
124	20190328	N2	2days	116	13	1.62	0.68	0.28	0.112069	0.0139655	0.00586207	0.00241379	13132	116	1892	116	1008	348	116	2days	0.112069	0.00586207	0.00241379	0.0139655	N2_2days
125	20190328	N2	2days	400	39.2	3.96	1.61	0.67	0.098	0.0099	0.004025	0.001675	9252	400	1492	400	988	272	398	2days	0.098	0.004025	0.001675	0.0099	N2_2days
126	20190328	N2	2days	150	12.7	1.19	0.67	0.22	0.0846667	0.00793333	0.00446667	0.00146667	9104	150	1220	150	860	264	150	2days	0.0846667	0.00446667	0.00146667	0.00793333	N2_2days
127	20190328	N2	2days	238	13.6	1	0.56	0.22	0.0571429	0.00420168	0.00235294	0.00092437	7636	238	740	238	528	200	228	2days	0.0571429	0.00235294	0.00092437	0.00420168	N2_2days
128	20190328	N2	2days	194	13.7	1.28	0.54	0.21	0.0706186	0.00659794	0.00278351	0.00108247	6884	194	900	194	600	216	192	2days	0.0706186	0.00278351	0.00108247	0.00659794	N2_2days
129	20190328	N2	2days	262	30.9	4.06	1.96	0.64	0.117939	0.0154962	0.00748092	0.00244275	15640	262	2088	262	1352	368	262	2days	0.117939	0.00748092	0.00244275	0.0154962	N2_2days
130	20190328	N2	2days	294	28.3	3.41	1.71	0.5	0.0962585	0.0115986	0.00581633	0.00170068	10332	294	1532	294	984	312	292	2days	0.0962585	0.00581633	0.00170068	0.0115986	N2_2days
131	20190328	N2	2days	364	25.9	2.8	0.97	0.57	0.0711538	0.00769231	0.00266484	0.00156593	7112	364	1228	364	664	272	364	2days	0.0711538	0.00266484	0.00156593	0.00769231	N2_2days
132	20190328	N2	2days	186	20.8	3.51	2.44	0.47	0.111828	0.018871	0.0131183	0.00252688	15956	186	1868	186	1860	324	186	2days	0.111828	0.0131183	0.00252688	0.018871	N2_2days
133	20190328	N2	2days	436	27.2	2.49	1.31	0.43	0.0623853	0.00571101	0.00300459	0.000986239	6288	436	808	436	812	204	434	2days	0.0623853	0.00300459	0.000986239	0.00571101	N2_2days
135	20190328	N2	2days	278	30.1	2.82	1.77	0.51	0.108273	0.0101439	0.00636691	0.00183453	11544	278	1596	278	1040	344	276	2days	0.108273	0.00636691	0.00183453	0.0101439	N2_2days
136	20190328	N2	2days	166	16.1	2.93	1.02	0.44	0.096988	0.0176506	0.00614458	0.0026506	10456	166	2120	166	912	408	166	2days	0.096988	0.00614458	0.0026506	0.0176506	N2_2days
137	20190328	N2	2days	196	16.5	1.67	0.45	0.29	0.0841837	0.00852041	0.00229592	0.00147959	8784	196	1164	196	552	228	196	2days	0.0841837	0.00229592	0.00147959	0.00852041	N2_2days
138	20190328	N2	2days	140	9.57	0.96	0.32	0.17	0.0683571	0.00685714	0.00228571	0.00121429	7120	140	888	140	412	176	140	2days	0.0683571	0.00228571	0.00121429	0.00685714	N2_2days
139	20190328	N2	2days	374	29.8	26.1	13.6	9.31	0.0796791	0.0697861	0.0363636	0.024893	7696	374	9104	374	4924	3204	374	2days	0.0796791	0.0363636	0.024893	0.0697861	N2_2days
140	20190328	N2	2days	218	22.5	2.7	0.82	0.37	0.103211	0.0123853	0.00376147	0.00169725	10680	218	1708	218	768	248	216	2days	0.103211	0.00376147	0.00169725	0.0123853	N2_2days
141	20190328	N2	2days	224	16.4	1.41	0.54	0.28	0.0732143	0.00629464	0.00241071	0.00125	9068	224	1184	224	636	212	224	2days	0.0732143	0.00241071	0.00125	0.00629464	N2_2days
142	20190328	N2	2days	166	22.5	3.44	2.04	0.47	0.135542	0.0207229	0.0122892	0.00283133	17200	166	2764	166	1636	436	166	2days	0.135542	0.0122892	0.00283133	0.0207229	N2_2days
143	20190328	N2	2days	222	23.9	3.75	1.69	0.69	0.107658	0.0168919	0.00761261	0.00310811	16964	222	3772	222	1784	704	222	2days	0.107658	0.00761261	0.00310811	0.0168919	N2_2days
144	20190328	N2	2days	134	14.8	1.76	0.56	0.28	0.110448	0.0131343	0.0041791	0.00208955	13384	134	1812	134	1052	288	134	2days	0.110448	0.0041791	0.00208955	0.0131343	N2_2days
145	20190328	N2	2days	398	38	4.54	2.45	0.66	0.0954774	0.011407	0.00615578	0.00165829	11396	398	1492	398	1040	272	398	2days	0.0954774	0.00615578	0.00165829	0.011407	N2_2days
146	20190328	N2	2days	172	19.7	1.86	1.44	0.26	0.114535	0.010814	0.00837209	0.00151163	11916	172	1320	172	1052	236	170	2days	0.114535	0.00837209	0.00151163	0.010814	N2_2days
147	20190328	N2	2days	160	9.31	1.12	0.45	0.17	0.0581875	0.007	0.0028125	0.0010625	5684	160	840	160	556	196	160	2days	0.0581875	0.0028125	0.0010625	0.007	N2_2days
148	20190328	N2	2days	148	9.74	0.77	0.43	0.09	0.0658108	0.0052027	0.00290541	0.000608108	6464	148	600	148	572	116	138	2days	0.0658108	0.00290541	0.000608108	0.0052027	N2_2days
149	20190328	N2	2days	246	16.3	1.3	0.76	0.32	0.0662602	0.00528455	0.00308943	0.00130081	7592	246	904	246	672	292	244	2days	0.0662602	0.00308943	0.00130081	0.00528455	N2_2days
150	20190328	N2	2days	122	6.76	0.66	0.35	0.11	0.0554098	0.00540984	0.00286885	0.000901639	5196	122	856	122	608	232	122	2days	0.0554098	0.00286885	0.000901639	0.00540984	N2_2days
151	20190328	N2	2days	114	7.89	0.61	0.15	0.1	0.0692105	0.00535088	0.00131579	0.000877193	6840	114	580	114	308	176	112	2days	0.0692105	0.00131579	0.000877193	0.00535088	N2_2days
153	20190328	N2	2days	294	25.1	2.71	1.45	0.47	0.0853741	0.00921769	0.00493197	0.00159864	9344	294	1268	294	1028	228	294	2days	0.0853741	0.00493197	0.00159864	0.00921769	N2_2days
154	20190328	N2	2days	382	20	1.98	1.02	0.39	0.052356	0.00518325	0.00267016	0.00102094	5088	382	740	382	628	220	378	2days	0.052356	0.00267016	0.00102094	0.00518325	N2_2days
155	20190328	N2	2days	362	29.7	2.79	1.19	0.46	0.0820442	0.00770718	0.00328729	0.00127072	16212	362	2096	362	1012	324	346	2days	0.0820442	0.00328729	0.00127072	0.00770718	N2_2days
156	20190328	N2	2days	114	13.6	2.99	1.48	0.4	0.119298	0.0262281	0.0129825	0.00350877	16620	114	2548	114	1572	440	114	2days	0.119298	0.0129825	0.00350877	0.0262281	N2_2days
157	20190328	N2	2days	476	38	4.32	1.9	0.7	0.0798319	0.00907563	0.0039916	0.00147059	8680	476	1312	476	952	252	474	2days	0.0798319	0.0039916	0.00147059	0.00907563	N2_2days
158	20190328	N2	2days	380	32.4	3.42	1.42	0.57	0.0852632	0.009	0.00373684	0.0015	9532	380	1940	380	724	340	374	2days	0.0852632	0.00373684	0.0015	0.009	N2_2days
159	20190328	N2	2days	386	33.4	2.97	1.88	0.52	0.0865285	0.0076943	0.00487047	0.00134715	8964	386	1200	386	796	264	384	2days	0.0865285	0.00487047	0.00134715	0.0076943	N2_2days
160	20190328	N2	2days	160	17.7	2.29	0.78	0.34	0.110625	0.0143125	0.004875	0.002125	12928	160	1700	160	848	352	160	2days	0.110625	0.004875	0.002125	0.0143125	N2_2days
161	20190328	N2	2days	202	21.3	2.15	0.91	0.32	0.105446	0.0106436	0.00450495	0.00158416	10852	202	1252	202	840	208	202	2days	0.105446	0.00450495	0.00158416	0.0106436	N2_2days
162	20190328	N2	2days	272	16	1.83	0.93	0.34	0.0588235	0.00672794	0.00341912	0.00125	5888	272	724	272	644	212	272	2days	0.0588235	0.00341912	0.00125	0.00672794	N2_2days
163	20190328	N2	2days	366	32.9	3.71	2.64	0.6	0.0898907	0.0101366	0.00721311	0.00163934	10392	366	1424	366	1352	284	366	2days	0.0898907	0.00721311	0.00163934	0.0101366	N2_2days
164	20190328	N2	2days	260	28.6	5.9	2.31	0.85	0.11	0.0226923	0.00888462	0.00326923	15712	260	2832	260	1680	544	260	2days	0.11	0.00888462	0.00326923	0.0226923	N2_2days
165	20190328	N2	2days	210	13.9	1.44	0.74	0.25	0.0661905	0.00685714	0.00352381	0.00119048	6104	210	1128	210	728	260	210	2days	0.0661905	0.00352381	0.00119048	0.00685714	N2_2days
166	20190328	N2	2days	260	29.1	4.89	1.72	0.6	0.111923	0.0188077	0.00661538	0.00230769	10992	260	2244	260	1008	320	260	2days	0.111923	0.00661538	0.00230769	0.0188077	N2_2days
167	20190328	N2	2days	288	32.7	5.47	3.4	0.62	0.113542	0.0189931	0.0118056	0.00215278	12368	288	2276	288	1884	316	288	2days	0.113542	0.0118056	0.00215278	0.0189931	N2_2days
168	20190328	N2	2days	244	23.8	3.66	1.07	0.68	0.097541	0.015	0.00438525	0.00278689	14484	244	2284	244	1028	420	244	2days	0.097541	0.00438525	0.00278689	0.015	N2_2days
169	20190328	N2	2days	150	17.7	2.92	2.17	0.39	0.118	0.0194667	0.0144667	0.0026	12476	150	2028	150	2152	360	150	2days	0.118	0.0144667	0.0026	0.0194667	N2_2days
170	20190328	N2	2days	430	47	4.6	1.55	0.59	0.109302	0.0106977	0.00360465	0.00137209	12748	430	1684	430	808	280	418	2days	0.109302	0.00360465	0.00137209	0.0106977	N2_2days
171	20190328	N2	2days	192	19.4	3.73	2.05	0.46	0.101042	0.0194271	0.0106771	0.00239583	11448	192	3740	192	2840	392	192	2days	0.101042	0.0106771	0.00239583	0.0194271	N2_2days
172	20190328	N2	2days	168	19.3	3.3	2.31	0.44	0.114881	0.0196429	0.01375	0.00261905	13336	168	1956	168	1604	332	168	2days	0.114881	0.01375	0.00261905	0.0196429	N2_2days
173	20190328	N2	2days	206	19.4	2.45	0.68	0.44	0.0941748	0.0118932	0.00330097	0.00213592	9736	206	1548	206	628	324	206	2days	0.0941748	0.00330097	0.00213592	0.0118932	N2_2days
174	20190328	N2	2days	254	24.8	4.99	1.24	0.76	0.0976378	0.0196457	0.00488189	0.00299213	13984	254	2284	254	732	468	254	2days	0.0976378	0.00488189	0.00299213	0.0196457	N2_2days
175	20190328	N2	2days	184	13.1	1.05	0.56	0.18	0.0711957	0.00570652	0.00304348	0.000978261	7252	184	664	184	724	152	180	2days	0.0711957	0.00304348	0.000978261	0.00570652	N2_2days
176	20190328	N2	2days	188	19	2.06	1.49	0.38	0.101064	0.0109574	0.00792553	0.00202128	11604	188	1332	188	1548	332	188	2days	0.101064	0.00792553	0.00202128	0.0109574	N2_2days
177	20190328	N2	2days	152	19.5	3.45	1.17	0.53	0.128289	0.0226974	0.00769737	0.00348684	16340	152	2892	152	1192	568	152	2days	0.128289	0.00769737	0.00348684	0.0226974	N2_2days
178	20190328	N2	2days	290	17.8	1.95	1.13	0.33	0.0613793	0.00672414	0.00389655	0.00113793	5676	290	716	290	700	180	288	2days	0.0613793	0.00389655	0.00113793	0.00672414	N2_2days
179	20190328	N2	2days	358	21.1	1.94	1.12	0.33	0.0589385	0.00541899	0.00312849	0.000921788	6344	358	860	358	680	160	350	2days	0.0589385	0.00312849	0.000921788	0.00541899	N2_2days
180	20190328	N2	2days	184	19	3.62	1.96	0.5	0.103261	0.0196739	0.0106522	0.00271739	12632	184	2228	184	1452	380	184	2days	0.103261	0.0106522	0.00271739	0.0196739	N2_2days
181	20190328	N2	2days	394	43.3	5.81	4.51	0.8	0.109898	0.0147462	0.0114467	0.00203046	10828	394	1804	394	1928	332	394	2days	0.109898	0.0114467	0.00203046	0.0147462	N2_2days
182	20190328	N2	2days	234	22.3	2.41	1.06	0.43	0.0952991	0.0102991	0.00452991	0.00183761	14568	234	1924	234	936	404	234	2days	0.0952991	0.00452991	0.00183761	0.0102991	N2_2days
183	20190328	N2	2days	354	31.1	3.46	1.61	0.68	0.0878531	0.00977401	0.00454802	0.0019209	9788	354	1108	354	864	304	354	2days	0.0878531	0.00454802	0.0019209	0.00977401	N2_2days
184	20190328	N2	2days	230	20.4	2.49	1.35	0.43	0.0886957	0.0108261	0.00586957	0.00186957	9456	230	1788	230	908	396	230	2days	0.0886957	0.00586957	0.00186957	0.0108261	N2_2days
185	20190328	N2	2days	176	13.8	1.89	0.66	0.3	0.0784091	0.0107386	0.00375	0.00170455	8904	176	1444	176	664	308	174	2days	0.0784091	0.00375	0.00170455	0.0107386	N2_2days
186	20190328	N2	2days	326	36.1	4.44	3.06	0.57	0.110736	0.0136196	0.0093865	0.00174847	11764	326	1428	326	1308	240	326	2days	0.110736	0.0093865	0.00174847	0.0136196	N2_2days
187	20190328	N2	2days	112	6.09	0.44	0.28	0.11	0.054375	0.00392857	0.0025	0.000982143	5056	112	452	112	592	196	112	2days	0.054375	0.0025	0.000982143	0.00392857	N2_2days
188	20190328	N2	2days	150	15.3	1.89	0.87	0.27	0.102	0.0126	0.0058	0.0018	10668	150	1568	150	896	260	150	2days	0.102	0.0058	0.0018	0.0126	N2_2days
189	20190328	N2	2days	266	25	2.58	1.06	0.45	0.093985	0.00969925	0.00398496	0.00169173	11240	266	1452	266	856	268	264	2days	0.093985	0.00398496	0.00169173	0.00969925	N2_2days
190	20190328	N2	2days	344	30.7	3.36	1.31	0.52	0.0892442	0.00976744	0.00380814	0.00151163	9996	344	1332	344	704	312	344	2days	0.0892442	0.00380814	0.00151163	0.00976744	N2_2days
191	20190328	N2	2days	118	10.2	0.96	0.22	0.15	0.0864407	0.00813559	0.00186441	0.00127119	8840	118	960	118	532	188	118	2days	0.0864407	0.00186441	0.00127119	0.00813559	N2_2days
192	20190328	N2	2days	108	9.29	0.74	0.39	0.17	0.0860185	0.00685185	0.00361111	0.00157407	9064	108	1028	108	604	288	108	2days	0.0860185	0.00361111	0.00157407	0.00685185	N2_2days
193	20190328	N2	2days	258	17.3	1.47	0.57	0.27	0.0670543	0.00569767	0.0022093	0.00104651	6548	258	688	258	596	172	258	2days	0.0670543	0.0022093	0.00104651	0.00569767	N2_2days
194	20190328	N2	2days	346	23.9	3.75	1.29	0.62	0.0690751	0.0108382	0.00372832	0.00179191	8888	346	1440	346	852	332	344	2days	0.0690751	0.00372832	0.00179191	0.0108382	N2_2days
195	20190328	N2	2days	156	16.9	3.96	2.55	0.54	0.108333	0.0253846	0.0163462	0.00346154	17280	156	2412	156	2184	400	156	2days	0.108333	0.0163462	0.00346154	0.0253846	N2_2days
196	20190328	N2	2days	184	22.9	2.33	0.85	0.39	0.124457	0.012663	0.00461957	0.00211957	14356	184	1788	184	832	396	184	2days	0.124457	0.00461957	0.00211957	0.012663	N2_2days
197	20190328	N2	2days	446	28.3	2.43	1.56	0.5	0.0634529	0.00544843	0.00349776	0.00112108	8480	446	892	446	664	244	442	2days	0.0634529	0.00349776	0.00112108	0.00544843	N2_2days
198	20190328	N2	2days	338	27.4	2.76	1.5	0.47	0.0810651	0.00816568	0.00443787	0.00139053	8408	338	1092	338	1056	240	336	2days	0.0810651	0.00443787	0.00139053	0.00816568	N2_2days
199	20190328	N2	2days	240	19.4	1.89	0.88	0.33	0.0808333	0.007875	0.00366667	0.001375	7972	240	1248	240	704	228	236	2days	0.0808333	0.00366667	0.001375	0.007875	N2_2days
200	20190328	N2	2days	152	10.5	1.17	0.68	0.19	0.0690789	0.00769737	0.00447368	0.00125	6276	152	1368	152	664	264	150	2days	0.0690789	0.00447368	0.00125	0.00769737	N2_2days
201	20190328	N2	2days	186	12.6	1.4	0.7	0.28	0.0677419	0.00752688	0.00376344	0.00150538	6320	186	860	186	680	216	186	2days	0.0677419	0.00376344	0.00150538	0.00752688	N2_2days
202	20190328	N2	2days	224	17.8	1.74	0.88	0.39	0.0794643	0.00776786	0.00392857	0.00174107	9808	224	1208	224	776	372	224	2days	0.0794643	0.00392857	0.00174107	0.00776786	N2_2days
203	20190328	N2	2days	422	42.9	6.68	4.99	0.85	0.101659	0.0158294	0.0118246	0.00201422	11008	422	1924	422	1812	396	422	2days	0.101659	0.0118246	0.00201422	0.0158294	N2_2days
204	20190328	N2	2days	196	11.5	0.8	0.77	0.13	0.0586735	0.00408163	0.00392857	0.000663265	5372	196	580	196	676	140	186	2days	0.0586735	0.00392857	0.000663265	0.00408163	N2_2days
205	20190328	N2	2days	304	33.9	3.38	1.95	0.51	0.111513	0.0111184	0.00641447	0.00167763	11892	304	1772	304	1228	340	300	2days	0.111513	0.00641447	0.00167763	0.0111184	N2_2days
206	20190328	N2	2days	170	20.3	4.85	1.83	0.7	0.119412	0.0285294	0.0107647	0.00411765	14472	170	4092	170	1692	616	168	2days	0.119412	0.0107647	0.00411765	0.0285294	N2_2days
207	20190328	N2	2days	154	17.5	3.01	0.89	0.58	0.113636	0.0195455	0.00577922	0.00376623	14644	154	2900	154	1028	580	154	2days	0.113636	0.00577922	0.00376623	0.0195455	N2_2days
208	20190328	N2	2days	350	24.1	2.52	0.95	0.5	0.0688571	0.0072	0.00271429	0.00142857	7252	350	1272	350	620	288	348	2days	0.0688571	0.00271429	0.00142857	0.0072	N2_2days
209	20190328	N2	2days	306	37.4	3.87	2.69	0.62	0.122222	0.0126471	0.00879085	0.00202614	13472	306	1848	306	1624	440	304	2days	0.122222	0.00879085	0.00202614	0.0126471	N2_2days
210	20190328	N2	2days	298	28.1	5.57	3.01	0.78	0.0942953	0.0186913	0.0101007	0.00261745	15684	298	2204	298	1336	452	298	2days	0.0942953	0.0101007	0.00261745	0.0186913	N2_2days
211	20190328	N2	2days	302	20.9	1.82	0.9	0.32	0.0692053	0.00602649	0.00298013	0.0010596	6520	302	728	302	636	184	296	2days	0.0692053	0.00298013	0.0010596	0.00602649	N2_2days
212	20190328	N2	2days	360	39.6	4.63	2.42	0.64	0.11	0.0128611	0.00672222	0.00177778	16132	360	1984	360	1304	336	358	2days	0.11	0.00672222	0.00177778	0.0128611	N2_2days
213	20190328	N2	2days	318	32.7	3.38	2.09	0.55	0.10283	0.0106289	0.00657233	0.00172956	10864	318	1356	318	1276	312	318	2days	0.10283	0.00657233	0.00172956	0.0106289	N2_2days
214	20190328	N2	2days	374	40.3	3.82	2.09	0.55	0.107754	0.0102139	0.00558824	0.00147059	11588	374	1380	374	1088	248	356	2days	0.107754	0.00558824	0.00147059	0.0102139	N2_2days
215	20190328	N2	2days	272	31.1	4.13	1.72	0.56	0.114338	0.0151838	0.00632353	0.00205882	13940	272	1852	272	1108	368	272	2days	0.114338	0.00632353	0.00205882	0.0151838	N2_2days
216	20190328	N2	2days	102	10.8	1.56	0.41	0.3	0.105882	0.0152941	0.00401961	0.00294118	13248	102	1704	102	616	428	102	2days	0.105882	0.00401961	0.00294118	0.0152941	N2_2days
217	20190328	N2	2days	150	21	4.49	2.14	0.63	0.14	0.0299333	0.0142667	0.0042	15768	150	3228	150	1924	732	150	2days	0.14	0.0142667	0.0042	0.0299333	N2_2days
218	20190328	N2	2days	212	15.9	1.46	0.62	0.25	0.075	0.00688679	0.00292453	0.00117925	7172	212	888	212	668	216	204	2days	0.075	0.00292453	0.00117925	0.00688679	N2_2days
219	20190328	N2	2days	370	35.3	3.9	1.68	0.52	0.0954054	0.0105405	0.00454054	0.00140541	12284	370	1724	370	896	236	362	2days	0.0954054	0.00454054	0.00140541	0.0105405	N2_2days
220	20190328	N2	2days	360	33.8	3.78	1.53	0.61	0.0938889	0.0105	0.00425	0.00169444	10028	360	1240	360	816	312	356	2days	0.0938889	0.00425	0.00169444	0.0105	N2_2days
221	20190328	N2	2days	156	12.4	1.35	0.62	0.21	0.0794872	0.00865385	0.00397436	0.00134615	7832	156	1016	156	752	184	154	2days	0.0794872	0.00397436	0.00134615	0.00865385	N2_2days
222	20190328	N2	2days	382	36.6	3.9	2.5	0.61	0.0958115	0.0102094	0.0065445	0.00159686	10780	382	1720	382	1476	356	372	2days	0.0958115	0.0065445	0.00159686	0.0102094	N2_2days
223	20190328	N2	2days	418	34.1	3.26	1.84	0.53	0.0815789	0.00779904	0.00440191	0.00126794	8892	418	1248	418	1204	296	406	2days	0.0815789	0.00440191	0.00126794	0.00779904	N2_2days
224	20190328	N2	2days	338	41.6	5.07	3.19	0.81	0.123077	0.015	0.00943787	0.00239645	14036	338	2080	338	1424	396	334	2days	0.123077	0.00943787	0.00239645	0.015	N2_2days
225	20190328	N2	2days	256	18.9	2.05	1.21	0.34	0.0738281	0.00800781	0.00472656	0.00132813	7504	256	1092	256	844	200	252	2days	0.0738281	0.00472656	0.00132813	0.00800781	N2_2days
226	20190328	N2	2days	346	30.3	3.03	1.34	0.52	0.0875723	0.00875723	0.00387283	0.00150289	8872	346	1280	346	796	324	334	2days	0.0875723	0.00387283	0.00150289	0.00875723	N2_2days
227	20190328	N2	2days	176	11.3	1.5	1.01	0.26	0.0642045	0.00852273	0.00573864	0.00147727	5788	176	1040	176	892	248	176	2days	0.0642045	0.00573864	0.00147727	0.00852273	N2_2days
228	20190328	N2	2days	334	25.7	2.36	1	0.39	0.0769461	0.00706587	0.00299401	0.00116766	7624	334	980	334	668	208	328	2days	0.0769461	0.00299401	0.00116766	0.00706587	N2_2days
229	20190328	N2	2days	128	15.6	2.45	1.29	0.35	0.121875	0.0191406	0.0100781	0.00273437	14612	128	2808	128	1580	448	128	2days	0.121875	0.0100781	0.00273437	0.0191406	N2_2days
230	20190328	N2	2days	306	27.2	3.12	1.37	0.49	0.0888889	0.0101961	0.00447712	0.00160131	8924	306	1380	306	988	268	306	2days	0.0888889	0.00447712	0.00160131	0.0101961	N2_2days
231	20190328	N2	2days	136	17.1	3.81	2.45	0.47	0.125735	0.0280147	0.0180147	0.00345588	16512	136	3176	136	2480	360	136	2days	0.125735	0.0180147	0.00345588	0.0280147	N2_2days
232	20190328	N2	2days	298	31.9	4.41	2.57	0.65	0.107047	0.0147987	0.00862416	0.00218121	12040	298	1996	298	1436	312	298	2days	0.107047	0.00862416	0.00218121	0.0147987	N2_2days
233	20190328	N2	2days	410	47	5.58	2.85	0.77	0.114634	0.0136098	0.00695122	0.00187805	13468	410	1628	410	992	392	388	2days	0.114634	0.00695122	0.00187805	0.0136098	N2_2days
234	20190328	N2	2days	138	9.37	0.58	0.19	0.14	0.0678986	0.0042029	0.00137681	0.00101449	6544	138	528	138	496	168	138	2days	0.0678986	0.00137681	0.00101449	0.0042029	N2_2days
235	20190328	N2	2days	266	28.9	3.34	1.95	0.55	0.108647	0.0125564	0.00733083	0.00206767	12552	266	1652	266	1072	316	266	2days	0.108647	0.00733083	0.00206767	0.0125564	N2_2days
236	20190328	N2	2days	298	23.5	2.11	1.11	0.41	0.0788591	0.00708054	0.00372483	0.00137584	8844	298	1324	298	844	284	298	2days	0.0788591	0.00372483	0.00137584	0.00708054	N2_2days
237	20190328	N2	2days	232	20.4	2.13	1.04	0.4	0.087931	0.00918103	0.00448276	0.00172414	9168	232	1328	232	716	276	230	2days	0.087931	0.00448276	0.00172414	0.00918103	N2_2days
238	20190328	N2	2days	416	36.2	4.36	3.05	0.65	0.0870192	0.0104808	0.00733173	0.0015625	8376	416	1464	416	1244	316	414	2days	0.0870192	0.00733173	0.0015625	0.0104808	N2_2days
239	20190328	N2	2days	124	13.2	2.63	0.9	0.4	0.106452	0.0212097	0.00725806	0.00322581	13544	124	2500	124	1176	396	124	2days	0.106452	0.00725806	0.00322581	0.0212097	N2_2days
240	20190328	N2	2days	240	16	1.51	0.73	0.28	0.0666667	0.00629167	0.00304167	0.00116667	6512	240	744	240	772	220	236	2days	0.0666667	0.00304167	0.00116667	0.00629167	N2_2days
241	20190328	N2	2days	288	26.6	3.68	2.05	0.53	0.0923611	0.0127778	0.00711806	0.00184028	10044	288	1792	288	1520	320	288	2days	0.0923611	0.00711806	0.00184028	0.0127778	N2_2days
242	20190328	N2	2days	360	43	5.16	2.68	0.78	0.119444	0.0143333	0.00744444	0.00216667	12428	360	1872	360	1368	376	360	2days	0.119444	0.00744444	0.00216667	0.0143333	N2_2days
243	20190328	N2	2days	392	38	6.63	3.13	0.91	0.0969388	0.0169133	0.00798469	0.00232143	11376	392	2468	392	1360	360	388	2days	0.0969388	0.00798469	0.00232143	0.0169133	N2_2days
244	20190328	N2	2days	254	34.6	5.06	1.83	0.84	0.13622	0.0199213	0.00720472	0.00330709	13640	254	2368	254	1184	604	254	2days	0.13622	0.00720472	0.00330709	0.0199213	N2_2days
245	20190328	N2	2days	350	40.5	3.48	1.22	0.52	0.115714	0.00994286	0.00348571	0.00148571	13404	350	1560	350	824	248	346	2days	0.115714	0.00348571	0.00148571	0.00994286	N2_2days
246	20190328	N2	2days	130	8.05	0.84	0.37	0.15	0.0619231	0.00646154	0.00284615	0.00115385	7012	130	708	130	576	168	130	2days	0.0619231	0.00284615	0.00115385	0.00646154	N2_2days
247	20190328	N2	2days	292	29.6	5.06	1.67	0.81	0.10137	0.0173288	0.00571918	0.00277397	15252	292	2272	292	916	488	292	2days	0.10137	0.00571918	0.00277397	0.0173288	N2_2days
248	20190328	N2	2days	260	21.7	2.13	1.01	0.35	0.0834615	0.00819231	0.00388462	0.00134615	8092	260	1396	260	720	292	258	2days	0.0834615	0.00388462	0.00134615	0.00819231	N2_2days
249	20190328	N2	2days	124	14.3	2.85	0.96	0.4	0.115323	0.0229839	0.00774194	0.00322581	14924	124	2236	124	1096	404	124	2days	0.115323	0.00774194	0.00322581	0.0229839	N2_2days
250	20190328	N2	2days	188	16.3	1.55	0.59	0.34	0.0867021	0.00824468	0.0031383	0.00180851	8440	188	1104	188	740	304	188	2days	0.0867021	0.0031383	0.00180851	0.00824468	N2_2days
251	20190328	N2	2days	292	32	4.94	3.39	0.7	0.109589	0.0169178	0.0116096	0.00239726	13148	292	2092	292	1384	352	290	2days	0.109589	0.0116096	0.00239726	0.0169178	N2_2days
252	20190328	N2	2days	270	28.3	2.55	1.46	0.44	0.104815	0.00944444	0.00540741	0.00162963	12412	270	1236	270	944	244	270	2days	0.104815	0.00540741	0.00162963	0.00944444	N2_2days
253	20190328	N2	2days	218	24.1	2.63	1.39	0.42	0.11055	0.0120642	0.00637615	0.00192661	12480	218	1560	218	1132	296	218	2days	0.11055	0.00637615	0.00192661	0.0120642	N2_2days
254	20190328	N2	2days	276	29.4	2.91	1.17	0.41	0.106522	0.0105435	0.00423913	0.00148551	12732	276	1808	276	872	388	272	2days	0.106522	0.00423913	0.00148551	0.0105435	N2_2days
255	20190328	N2	2days	188	14	1.24	0.48	0.23	0.0744681	0.00659574	0.00255319	0.0012234	7932	188	896	188	596	236	186	2days	0.0744681	0.00255319	0.0012234	0.00659574	N2_2days
256	20190328	N2	2days	352	24.4	2.6	1.36	0.49	0.0693182	0.00738636	0.00386364	0.00139205	7216	352	900	352	696	256	344	2days	0.0693182	0.00386364	0.00139205	0.00738636	N2_2days
257	20190328	N2	2days	172	15.4	1.31	0.58	0.21	0.0895349	0.00761628	0.00337209	0.00122093	10016	172	1020	172	648	216	168	2days	0.0895349	0.00337209	0.00122093	0.00761628	N2_2days
258	20190328	N2	2days	282	27.2	3.67	1.48	0.58	0.0964539	0.0130142	0.00524823	0.00205674	9552	282	2068	282	1180	368	280	2days	0.0964539	0.00524823	0.00205674	0.0130142	N2_2days
259	20190328	N2	2days	138	11.1	1.26	0.36	0.21	0.0804348	0.00913043	0.0026087	0.00152174	7912	138	936	138	504	212	138	2days	0.0804348	0.0026087	0.00152174	0.00913043	N2_2days
260	20190328	N2	2days	288	28.6	3.15	1.4	0.44	0.0993056	0.0109375	0.00486111	0.00152778	14928	288	1716	288	1000	316	288	2days	0.0993056	0.00486111	0.00152778	0.0109375	N2_2days
261	20190328	N2	2days	252	13.7	1.48	0.82	0.32	0.0543651	0.00587302	0.00325397	0.00126984	4632	252	776	252	532	192	250	2days	0.0543651	0.00325397	0.00126984	0.00587302	N2_2days
263	20190328	N2	2days	288	17.7	1.55	0.85	0.35	0.0614583	0.00538194	0.00295139	0.00121528	5900	288	688	288	788	228	288	2days	0.0614583	0.00295139	0.00121528	0.00538194	N2_2days
265	20190328	N2	2days	282	20.7	1.96	1.05	0.39	0.0734043	0.00695035	0.0037234	0.00138298	7768	282	1008	282	720	256	282	2days	0.0734043	0.0037234	0.00138298	0.00695035	N2_2days
266	20190328	N2	2days	108	13.2	2.69	1.42	0.43	0.122222	0.0249074	0.0131481	0.00398148	16316	108	2476	108	1920	516	108	2days	0.122222	0.0131481	0.00398148	0.0249074	N2_2days
267	20190328	N2	2days	138	13.9	1.01	0.38	0.19	0.100725	0.00731884	0.00275362	0.00137681	9660	138	1244	138	608	200	138	2days	0.100725	0.00275362	0.00137681	0.00731884	N2_2days
268	20190328	N2	2days	246	19.6	2.2	0.96	0.36	0.0796748	0.00894309	0.00390244	0.00146341	10216	246	1352	246	728	344	244	2days	0.0796748	0.00390244	0.00146341	0.00894309	N2_2days
269	20190328	N2	2days	166	16.5	3.69	1.41	0.51	0.0993976	0.0222289	0.00849398	0.00307229	11908	166	3228	166	1660	492	166	2days	0.0993976	0.00849398	0.00307229	0.0222289	N2_2days
270	20190328	N2	2days	246	16.7	1.46	0.75	0.34	0.0678862	0.00593496	0.00304878	0.00138211	11280	246	1348	246	716	264	246	2days	0.0678862	0.00304878	0.00138211	0.00593496	N2_2days
271	20190328	N2	2days	234	27.6	3.53	1.27	0.47	0.117949	0.0150855	0.00542735	0.00200855	12648	234	1888	234	820	292	234	2days	0.117949	0.00542735	0.00200855	0.0150855	N2_2days
272	20190328	N2	2days	194	22.6	1.96	0.69	0.28	0.116495	0.0101031	0.0035567	0.0014433	11560	194	1856	194	764	312	188	2days	0.116495	0.0035567	0.0014433	0.0101031	N2_2days
273	20190328	N2	2days	252	30.2	3.54	1.14	0.58	0.119841	0.0140476	0.00452381	0.00230159	12608	252	1984	252	984	408	252	2days	0.119841	0.00452381	0.00230159	0.0140476	N2_2days
274	20190328	N2	2days	160	17.3	3.05	1.18	0.56	0.108125	0.0190625	0.007375	0.0035	13772	160	2788	160	1128	556	160	2days	0.108125	0.007375	0.0035	0.0190625	N2_2days
275	20190328	N2	2days	494	40.8	4.78	2.11	0.82	0.0825911	0.00967611	0.00427126	0.00165992	8472	494	1360	494	808	296	494	2days	0.0825911	0.00427126	0.00165992	0.00967611	N2_2days
276	20190328	N2	2days	274	27.6	3.19	1.98	0.42	0.10073	0.0116423	0.00722628	0.00153285	10288	274	1268	274	1052	340	274	2days	0.10073	0.00722628	0.00153285	0.0116423	N2_2days
277	20190328	N2	2days	146	13.1	1.16	0.69	0.16	0.089726	0.00794521	0.00472603	0.00109589	9556	146	1116	146	768	184	142	2days	0.089726	0.00472603	0.00109589	0.00794521	N2_2days
278	20190328	N2	2days	242	21.9	2.16	0.97	0.39	0.0904959	0.00892562	0.00400826	0.00161157	10888	242	1260	242	856	272	242	2days	0.0904959	0.00400826	0.00161157	0.00892562	N2_2days
279	20190328	N2	2days	422	28.9	2.91	1.56	0.47	0.0684834	0.00689573	0.00369668	0.00111374	7836	422	1012	422	804	216	416	2days	0.0684834	0.00369668	0.00111374	0.00689573	N2_2days
280	20190328	N2	2days	272	28.8	2.73	1.25	0.41	0.105882	0.0100368	0.00459559	0.00150735	10788	272	1420	272	1004	304	268	2days	0.105882	0.00459559	0.00150735	0.0100368	N2_2days
281	20190328	N2	2days	104	12.1	1.4	0.75	0.26	0.116346	0.0134615	0.00721154	0.0025	14732	104	1732	104	1104	364	104	2days	0.116346	0.00721154	0.0025	0.0134615	N2_2days
282	20190328	N2	2days	350	24.2	2.43	1.1	0.46	0.0691429	0.00694286	0.00314286	0.00131429	6716	350	852	350	848	212	346	2days	0.0691429	0.00314286	0.00131429	0.00694286	N2_2days
283	20190328	N2	2days	104	13.5	2.43	1.52	0.37	0.129808	0.0233654	0.0146154	0.00355769	16520	104	2596	104	1928	456	104	2days	0.129808	0.0146154	0.00355769	0.0233654	N2_2days
284	20190328	N2	2days	322	28.9	3.15	1.94	0.55	0.0897516	0.00978261	0.00602484	0.00170807	12928	322	1652	322	1092	320	320	2days	0.0897516	0.00602484	0.00170807	0.00978261	N2_2days
285	20190328	N2	2days	314	34.9	4.92	3.09	0.75	0.111146	0.0156688	0.00984076	0.00238854	13508	314	2220	314	1828	460	314	2days	0.111146	0.00984076	0.00238854	0.0156688	N2_2days
286	20190328	N2	2days	286	23.5	3.33	1.63	0.58	0.0821678	0.0116434	0.0056993	0.00202797	9628	286	1792	286	1092	392	286	2days	0.0821678	0.0056993	0.00202797	0.0116434	N2_2days
287	20190328	N2	2days	134	10.4	0.82	0.29	0.13	0.0776119	0.0061194	0.00216418	0.000970149	8312	134	712	134	464	168	134	2days	0.0776119	0.00216418	0.000970149	0.0061194	N2_2days
288	20190328	N2	2days	334	34.3	4.77	1.94	0.74	0.102695	0.0142814	0.00580838	0.00221557	12484	334	2780	334	1216	492	334	2days	0.102695	0.00580838	0.00221557	0.0142814	N2_2days
289	20190328	N2	2days	266	18.6	1.58	0.93	0.27	0.0699248	0.00593985	0.00349624	0.00101504	6604	266	708	266	748	168	262	2days	0.0699248	0.00349624	0.00101504	0.00593985	N2_2days
290	20190328	N2	2days	246	28.2	4.66	1.54	0.7	0.114634	0.0189431	0.00626016	0.00284553	12476	246	2408	246	948	432	246	2days	0.114634	0.00626016	0.00284553	0.0189431	N2_2days
291	20190328	N2	2days	414	26.4	3.16	1.72	0.52	0.0637681	0.00763285	0.00415459	0.00125604	5872	414	952	414	828	216	414	2days	0.0637681	0.00415459	0.00125604	0.00763285	N2_2days
292	20190328	N2	2days	102	5.63	0.59	0.25	0.08	0.0551961	0.00578431	0.00245098	0.000784314	4992	102	652	102	556	144	98	2days	0.0551961	0.00245098	0.000784314	0.00578431	N2_2days
293	20190328	N2	2days	200	17.4	2.65	0.73	0.51	0.087	0.01325	0.00365	0.00255	12724	200	1796	200	856	508	200	2days	0.087	0.00365	0.00255	0.01325	N2_2days
294	20190328	N2	2days	378	22.5	2.14	0.76	0.47	0.0595238	0.00566138	0.00201058	0.00124339	9120	378	1604	378	604	384	372	2days	0.0595238	0.00201058	0.00124339	0.00566138	N2_2days
295	20190328	N2	2days	274	31.1	4.49	2.09	0.78	0.113504	0.0163869	0.00762774	0.00284672	13040	274	2940	274	2008	564	274	2days	0.113504	0.00762774	0.00284672	0.0163869	N2_2days
296	20190328	N2	2days	204	13.6	1.15	0.58	0.19	0.0666667	0.00563725	0.00284314	0.000931373	6964	204	760	204	880	160	196	2days	0.0666667	0.00284314	0.000931373	0.00563725	N2_2days
297	20190328	N2	2days	168	10.8	1.02	0.56	0.19	0.0642857	0.00607143	0.00333333	0.00113095	6308	168	888	168	544	344	166	2days	0.0642857	0.00333333	0.00113095	0.00607143	N2_2days
298	20190328	N2	2days	288	27.9	6.3	3.3	0.93	0.096875	0.021875	0.0114583	0.00322917	15700	288	3040	288	1828	552	288	2days	0.096875	0.0114583	0.00322917	0.021875	N2_2days
299	20190328	N2	2days	282	21.6	2.67	0.82	0.42	0.0765957	0.00946809	0.0029078	0.00148936	7680	282	1188	282	740	264	282	2days	0.0765957	0.0029078	0.00148936	0.00946809	N2_2days
300	20190328	N2	2days	146	15	1.92	0.65	0.28	0.10274	0.0131507	0.00445205	0.00191781	11764	146	1628	146	676	260	146	2days	0.10274	0.00445205	0.00191781	0.0131507	N2_2days
301	20190328	N2	2days	152	9.96	1.41	0.31	0.24	0.0655263	0.00927632	0.00203947	0.00157895	6048	152	1020	152	604	196	152	2days	0.0655263	0.00203947	0.00157895	0.00927632	N2_2days
302	20190328	N2	2days	218	13.3	1.35	0.8	0.23	0.0610092	0.00619266	0.00366972	0.00105505	6460	218	924	218	764	248	208	2days	0.0610092	0.00366972	0.00105505	0.00619266	N2_2days
303	20190328	N2	2days	370	24.9	2.5	1.06	0.43	0.0672973	0.00675676	0.00286486	0.00116216	6416	370	880	370	616	224	366	2days	0.0672973	0.00286486	0.00116216	0.00675676	N2_2days
304	20190328	N2	2days	374	30.9	6.85	3.82	0.92	0.0826203	0.0183155	0.0102139	0.00245989	12408	374	2488	374	1684	392	374	2days	0.0826203	0.0102139	0.00245989	0.0183155	N2_2days
305	20190328	N2	2days	118	9.38	0.56	0.25	0.19	0.0794915	0.00474576	0.00211864	0.00161017	7704	118	572	118	540	236	118	2days	0.0794915	0.00211864	0.00161017	0.00474576	N2_2days
306	20190328	N2	2days	172	19.9	3.24	1.13	0.44	0.115698	0.0188372	0.00656977	0.00255814	13792	172	2172	172	948	412	172	2days	0.115698	0.00656977	0.00255814	0.0188372	N2_2days
307	20190328	N2	2days	324	37.4	5.62	1.98	0.73	0.115432	0.0173457	0.00611111	0.00225309	14384	324	2184	324	964	376	324	2days	0.115432	0.00611111	0.00225309	0.0173457	N2_2days
308	20190328	N2	2days	308	34.1	5.47	2.42	0.84	0.110714	0.0177597	0.00785714	0.00272727	13672	308	2056	308	1268	408	308	2days	0.110714	0.00785714	0.00272727	0.0177597	N2_2days
310	20190328	N2	2days	388	28.9	8.8	4.84	1.29	0.0744845	0.0226804	0.0124742	0.00332474	10028	388	2588	388	1880	536	388	2days	0.0744845	0.0124742	0.00332474	0.0226804	N2_2days
311	20190328	N2	2days	426	45	4.97	2.57	0.86	0.105634	0.0116667	0.00603286	0.00201878	10908	426	1516	426	944	344	426	2days	0.105634	0.00603286	0.00201878	0.0116667	N2_2days
312	20190328	N2	2days	240	27.8	2.67	1.38	0.49	0.115833	0.011125	0.00575	0.00204167	11968	240	1832	240	952	452	240	2days	0.115833	0.00575	0.00204167	0.011125	N2_2days
313	20190328	N2	2days	144	15.5	3.18	1.35	0.49	0.107639	0.0220833	0.009375	0.00340278	14896	144	2224	144	1124	436	144	2days	0.107639	0.009375	0.00340278	0.0220833	N2_2days
314	20190328	N2	2days	180	16	3.67	1.73	0.49	0.0888889	0.0203889	0.00961111	0.00272222	10392	180	2600	180	1316	356	180	2days	0.0888889	0.00961111	0.00272222	0.0203889	N2_2days
315	20190328	N2	2days	222	19.9	2.19	1.32	0.32	0.0896396	0.00986486	0.00594595	0.00144144	10808	222	1356	222	1044	284	206	2days	0.0896396	0.00594595	0.00144144	0.00986486	N2_2days
316	20190328	N2	2days	138	7.41	0.85	0.53	0.18	0.0536957	0.00615942	0.00384058	0.00130435	4828	138	664	138	752	200	138	2days	0.0536957	0.00384058	0.00130435	0.00615942	N2_2days
317	20190328	N2	2days	240	14.3	1.98	1.06	0.38	0.0595833	0.00825	0.00441667	0.00158333	5464	240	1328	240	776	340	234	2days	0.0595833	0.00441667	0.00158333	0.00825	N2_2days
319	20190328	N2	2days	144	8.01	0.6	0.39	0.15	0.055625	0.00416667	0.00270833	0.00104167	5944	144	512	144	484	152	144	2days	0.055625	0.00270833	0.00104167	0.00416667	N2_2days
320	20190328	N2	2days	408	42.3	5.6	2.55	0.8	0.103676	0.0137255	0.00625	0.00196078	10336	408	1624	408	1132	364	408	2days	0.103676	0.00625	0.00196078	0.0137255	N2_2days
321	20190328	N2	2days	338	32.2	4.77	2.58	0.74	0.0952663	0.0141124	0.00763314	0.00218935	9644	338	1576	338	1172	312	338	2days	0.0952663	0.00763314	0.00218935	0.0141124	N2_2days
322	20190328	N2	2days	278	23	2.33	0.91	0.4	0.0827338	0.00838129	0.00327338	0.00143885	8744	278	1132	278	744	244	276	2days	0.0827338	0.00327338	0.00143885	0.00838129	N2_2days
323	20190328	N2	2days	228	26.2	2.58	1.53	0.36	0.114912	0.0113158	0.00671053	0.00157895	12232	228	1440	228	1116	248	228	2days	0.114912	0.00671053	0.00157895	0.0113158	N2_2days
324	20190328	N2	2days	330	35.8	3.87	2.73	0.64	0.108485	0.0117273	0.00827273	0.00193939	11032	330	1588	330	1404	368	330	2days	0.108485	0.00827273	0.00193939	0.0117273	N2_2days
325	20190328	N2	2days	142	16.9	3.66	2.05	0.59	0.119014	0.0257746	0.0144366	0.00415493	15936	142	2740	142	2540	492	142	2days	0.119014	0.0144366	0.00415493	0.0257746	N2_2days
326	20190328	N2	2days	148	7.51	0.57	0.22	0.13	0.0507432	0.00385135	0.00148649	0.000878378	4472	148	460	148	316	180	146	2days	0.0507432	0.00148649	0.000878378	0.00385135	N2_2days
327	20190328	N2	2days	142	16.8	3.47	1.66	0.52	0.11831	0.0244366	0.0116901	0.00366197	16612	142	2400	142	1408	420	142	2days	0.11831	0.0116901	0.00366197	0.0244366	N2_2days
328	20190328	N2	2days	252	28.3	2.53	1.34	0.48	0.112302	0.0100397	0.00531746	0.00190476	10868	252	1684	252	1244	388	252	2days	0.112302	0.00531746	0.00190476	0.0100397	N2_2days
329	20190328	N2	2days	198	17	1.27	0.61	0.26	0.0858586	0.00641414	0.00308081	0.00131313	8068	198	960	198	808	264	196	2days	0.0858586	0.00308081	0.00131313	0.00641414	N2_2days
330	20190328	N2	2days	108	14.4	2.87	1.49	0.45	0.133333	0.0265741	0.0137963	0.00416667	17120	108	2916	108	1952	556	108	2days	0.133333	0.0137963	0.00416667	0.0265741	N2_2days
331	20190328	N2	2days	362	38.5	5.39	3.43	0.85	0.106354	0.0148895	0.00947514	0.00234807	14408	362	2052	362	1528	392	362	2days	0.106354	0.00947514	0.00234807	0.0148895	N2_2days
332	20190328	N2	2days	210	25.6	2.17	0.99	0.38	0.121905	0.0103333	0.00471429	0.00180952	13144	210	1468	210	836	264	210	2days	0.121905	0.00471429	0.00180952	0.0103333	N2_2days
333	20190328	N2	2days	114	11.4	1.45	0.41	0.23	0.1	0.0127193	0.00359649	0.00201754	11060	114	1724	114	648	300	114	2days	0.1	0.00359649	0.00201754	0.0127193	N2_2days
334	20190328	N2	2days	144	9.51	0.74	0.3	0.15	0.0660417	0.00513889	0.00208333	0.00104167	6088	144	692	144	520	160	144	2days	0.0660417	0.00208333	0.00104167	0.00513889	N2_2days
335	20190328	N2	2days	306	33.5	3.41	1.7	0.42	0.109477	0.0111438	0.00555556	0.00137255	11928	306	1736	306	1100	284	294	2days	0.109477	0.00555556	0.00137255	0.0111438	N2_2days
336	20190328	N2	2days	236	24.2	3.98	1.71	0.65	0.102542	0.0168644	0.00724576	0.00275424	13568	236	1656	236	1008	364	236	2days	0.102542	0.00724576	0.00275424	0.0168644	N2_2days
337	20190328	N2	2days	194	21.8	3.16	1.21	0.46	0.112371	0.0162887	0.00623711	0.00237113	15220	194	2296	194	1076	376	194	2days	0.112371	0.00623711	0.00237113	0.0162887	N2_2days
339	20190328	N2	2days	140	15.5	1.92	0.62	0.3	0.110714	0.0137143	0.00442857	0.00214286	13596	140	1508	140	744	264	140	2days	0.110714	0.00442857	0.00214286	0.0137143	N2_2days
340	20190328	N2	2days	166	20.6	3.08	1.15	0.47	0.124096	0.0185542	0.00692771	0.00283133	15564	166	2164	166	1264	400	166	2days	0.124096	0.00692771	0.00283133	0.0185542	N2_2days
341	20190328	N2	2days	280	21.5	1.93	0.98	0.35	0.0767857	0.00689286	0.0035	0.00125	7904	280	988	280	704	240	280	2days	0.0767857	0.0035	0.00125	0.00689286	N2_2days
342	20190328	N2	2days	280	18.5	1.56	0.7	0.22	0.0660714	0.00557143	0.0025	0.000785714	6416	280	752	280	684	172	266	2days	0.0660714	0.0025	0.000785714	0.00557143	N2_2days
343	20190328	N2	2days	332	37.8	4.31	2.96	0.65	0.113855	0.0129819	0.00891566	0.00195783	12056	332	1896	332	1516	332	332	2days	0.113855	0.00891566	0.00195783	0.0129819	N2_2days
344	20190328	N2	2days	366	29.9	3.19	1.16	0.52	0.081694	0.00871585	0.0031694	0.00142077	12008	366	1700	366	956	280	366	2days	0.081694	0.0031694	0.00142077	0.00871585	N2_2days
345	20190328	N2	2days	354	33.7	4	1.87	0.63	0.0951977	0.0112994	0.00528249	0.00177966	11696	354	1732	354	928	332	354	2days	0.0951977	0.00528249	0.00177966	0.0112994	N2_2days
346	20190328	N2	2days	330	32.6	3.25	1.53	0.6	0.0987879	0.00984848	0.00463636	0.00181818	9984	330	1296	330	1084	304	330	2days	0.0987879	0.00463636	0.00181818	0.00984848	N2_2days
347	20190328	N2	2days	218	21.6	3.74	2.07	0.49	0.0990826	0.017156	0.00949541	0.00224771	11548	218	2656	218	1804	352	218	2days	0.0990826	0.00949541	0.00224771	0.017156	N2_2days
348	20190328	N2	2days	200	13.5	5.74	2.8	0.89	0.0675	0.0287	0.014	0.00445	13248	200	4660	200	2500	740	200	2days	0.0675	0.014	0.00445	0.0287	N2_2days
350	20190328	N2	2days	278	17.6	2.06	0.94	0.31	0.0633094	0.00741007	0.00338129	0.00111511	6652	278	1452	278	668	304	272	2days	0.0633094	0.00338129	0.00111511	0.00741007	N2_2days
351	20190328	N2	2days	146	12.2	1.35	0.56	0.27	0.0835616	0.00924658	0.00383562	0.00184932	8156	146	952	146	628	264	146	2days	0.0835616	0.00383562	0.00184932	0.00924658	N2_2days
352	20190328	N2	2days	168	16.1	1.53	0.74	0.24	0.0958333	0.00910714	0.00440476	0.00142857	10052	168	1084	168	812	252	168	2days	0.0958333	0.00440476	0.00142857	0.00910714	N2_2days
353	20190328	N2	2days	248	19.9	3.11	1.26	0.57	0.0802419	0.0125403	0.00508065	0.00229839	8612	248	1940	248	856	428	244	2days	0.0802419	0.00508065	0.00229839	0.0125403	N2_2days
354	20190328	N2	2days	360	32.5	3.14	2.23	0.47	0.0902778	0.00872222	0.00619444	0.00130556	8632	360	1140	360	1096	248	360	2days	0.0902778	0.00619444	0.00130556	0.00872222	N2_2days
355	20190328	N2	2days	154	14	1.66	0.96	0.25	0.0909091	0.0107792	0.00623377	0.00162338	10728	154	1276	154	964	264	154	2days	0.0909091	0.00623377	0.00162338	0.0107792	N2_2days
356	20190328	N2	2days	402	30.9	3.08	1.91	0.5	0.0768657	0.00766169	0.00475124	0.00124378	7896	402	1064	402	872	224	398	2days	0.0768657	0.00475124	0.00124378	0.00766169	N2_2days
357	20190328	N2	2days	416	26.8	2.75	1.29	0.5	0.0644231	0.00661058	0.00310096	0.00120192	6124	416	856	416	732	208	416	2days	0.0644231	0.00310096	0.00120192	0.00661058	N2_2days
358	20190328	N2	2days	138	7.2	0.56	0.35	0.09	0.0521739	0.00405797	0.00253623	0.000652174	5228	138	576	138	508	116	136	2days	0.0521739	0.00253623	0.000652174	0.00405797	N2_2days
359	20190328	N2	2days	270	25.5	3.88	1.73	0.51	0.0944444	0.0143704	0.00640741	0.00188889	10656	270	1932	270	1216	380	270	2days	0.0944444	0.00640741	0.00188889	0.0143704	N2_2days
360	20190328	N2	2days	174	15.2	2.71	1.98	0.34	0.0873563	0.0155747	0.0113793	0.00195402	11480	174	2468	174	2056	308	174	2days	0.0873563	0.0113793	0.00195402	0.0155747	N2_2days
361	20190328	N2	2days	102	7.64	0.81	0.21	0.09	0.074902	0.00794118	0.00205882	0.000882353	8112	102	1056	102	660	160	102	2days	0.074902	0.00205882	0.000882353	0.00794118	N2_2days
362	20190328	N2	2days	158	12.7	1.07	0.59	0.21	0.0803797	0.00677215	0.00373418	0.00132911	9108	158	1144	158	628	272	158	2days	0.0803797	0.00373418	0.00132911	0.00677215	N2_2days
363	20190328	N2	2days	332	23.9	2.48	1.22	0.45	0.071988	0.00746988	0.0036747	0.00135542	7232	332	1352	332	752	320	324	2days	0.071988	0.0036747	0.00135542	0.00746988	N2_2days
364	20190328	N2	2days	350	21.4	2.04	1.2	0.38	0.0611429	0.00582857	0.00342857	0.00108571	5824	350	756	350	692	196	346	2days	0.0611429	0.00342857	0.00108571	0.00582857	N2_2days
365	20190328	N2	2days	224	18.2	1.94	0.87	0.26	0.08125	0.00866071	0.00388393	0.00116071	8796	224	1532	224	800	256	218	2days	0.08125	0.00388393	0.00116071	0.00866071	N2_2days
366	20190328	N2	2days	186	24.6	3.32	1.31	0.55	0.132258	0.0178495	0.00704301	0.00295699	15344	186	1924	186	988	424	186	2days	0.132258	0.00704301	0.00295699	0.0178495	N2_2days
367	20190328	N2	2days	348	37.6	4.45	2.78	0.7	0.108046	0.0127874	0.00798851	0.00201149	10368	348	1612	348	1616	344	348	2days	0.108046	0.00798851	0.00201149	0.0127874	N2_2days
368	20190328	N2	2days	196	14.1	1.75	0.67	0.28	0.0719388	0.00892857	0.00341837	0.00142857	7440	196	1352	196	616	252	196	2days	0.0719388	0.00341837	0.00142857	0.00892857	N2_2days
369	20190328	N2	2days	202	11.4	1.14	0.61	0.22	0.0564356	0.00564356	0.0030198	0.00108911	5408	202	648	202	620	248	198	2days	0.0564356	0.0030198	0.00108911	0.00564356	N2_2days
370	20190328	N2	2days	140	10.5	0.68	0.35	0.12	0.075	0.00485714	0.0025	0.000857143	7664	140	584	140	552	196	140	2days	0.075	0.0025	0.000857143	0.00485714	N2_2days
371	20190328	N2	2days	376	47	7.4	4.86	1.06	0.125	0.0196809	0.0129255	0.00281915	14344	376	2796	376	2048	424	376	2days	0.125	0.0129255	0.00281915	0.0196809	N2_2days
372	20190328	N2	2days	254	31.2	2.8	1.32	0.55	0.122835	0.0110236	0.00519685	0.00216535	14120	254	2048	254	848	416	254	2days	0.122835	0.00519685	0.00216535	0.0110236	N2_2days
373	20190328	N2	2days	340	27.8	2.89	1.56	0.51	0.0817647	0.0085	0.00458824	0.0015	9136	340	1116	340	864	276	340	2days	0.0817647	0.00458824	0.0015	0.0085	N2_2days
374	20190328	N2	2days	276	16	1.11	0.5	0.25	0.057971	0.00402174	0.00181159	0.000905797	5100	276	484	276	436	160	270	2days	0.057971	0.00181159	0.000905797	0.00402174	N2_2days
375	20190328	N2	2days	188	13.2	1.22	0.62	0.28	0.0702128	0.00648936	0.00329787	0.00148936	6352	188	1004	188	700	276	188	2days	0.0702128	0.00329787	0.00148936	0.00648936	N2_2days
376	20190328	N2	2days	382	31.3	7.54	4.79	1.04	0.0819372	0.0197382	0.0125393	0.00272251	11188	382	2736	382	1900	392	382	2days	0.0819372	0.0125393	0.00272251	0.0197382	N2_2days
377	20190328	N2	2days	382	32.4	3.15	1.5	0.56	0.0848168	0.00824607	0.0039267	0.00146597	10656	382	1348	382	820	244	382	2days	0.0848168	0.0039267	0.00146597	0.00824607	N2_2days
379	20190328	N2	2days	384	34.6	3.65	2.02	0.45	0.0901042	0.00950521	0.00526042	0.00117187	8232	384	1320	384	1064	192	384	2days	0.0901042	0.00526042	0.00117187	0.00950521	N2_2days
380	20190328	N2	2days	440	40.3	4.4	1.86	0.69	0.0915909	0.01	0.00422727	0.00156818	14092	440	1916	440	972	296	430	2days	0.0915909	0.00422727	0.00156818	0.01	N2_2days
381	20190328	N2	2days	212	17.1	2.16	1.06	0.37	0.0806604	0.0101887	0.005	0.00174528	7720	212	1644	212	896	336	212	2days	0.0806604	0.005	0.00174528	0.0101887	N2_2days
383	20190328	N2	2days	254	24.5	4.72	2.72	0.63	0.0964567	0.0185827	0.0107087	0.00248031	14788	254	1972	254	1516	356	254	2days	0.0964567	0.0107087	0.00248031	0.0185827	N2_2days
384	20190328	N2	2days	372	27.6	3.18	1.74	0.56	0.0741935	0.00854839	0.00467742	0.00150538	7680	372	1228	372	1020	280	366	2days	0.0741935	0.00467742	0.00150538	0.00854839	N2_2days
386	20190328	N2	2days	266	25	4.12	2.93	0.59	0.093985	0.0154887	0.011015	0.00221805	10896	266	2020	266	1796	376	266	2days	0.093985	0.011015	0.00221805	0.0154887	N2_2days
387	20190328	N2	2days	132	7.14	0.67	0.31	0.1	0.0540909	0.00507576	0.00234848	0.000757576	5120	132	620	132	632	152	118	2days	0.0540909	0.00234848	0.000757576	0.00507576	N2_2days
388	20190328	N2	2days	302	33.3	4.67	1.42	0.57	0.110265	0.0154636	0.00470199	0.00188742	11076	302	1700	302	908	308	302	2days	0.110265	0.00470199	0.00188742	0.0154636	N2_2days
389	20190328	N2	2days	308	23.3	2.66	1.14	0.53	0.0756494	0.00863636	0.0037013	0.00172078	7948	308	1324	308	760	260	306	2days	0.0756494	0.0037013	0.00172078	0.00863636	N2_2days
390	20190328	N2	2days	220	20.2	2.24	1.11	0.38	0.0918182	0.0101818	0.00504545	0.00172727	9640	220	1592	220	804	300	218	2days	0.0918182	0.00504545	0.00172727	0.0101818	N2_2days
391	20190328	N2	2days	372	33.4	4.25	1.44	0.68	0.0897849	0.0114247	0.00387097	0.00182796	12924	372	1988	372	804	308	372	2days	0.0897849	0.00387097	0.00182796	0.0114247	N2_2days
392	20190328	N2	2days	194	19.7	2.77	1.17	0.48	0.101546	0.0142784	0.00603093	0.00247423	10936	194	1956	194	856	340	194	2days	0.101546	0.00603093	0.00247423	0.0142784	N2_2days
393	20190328	N2	2days	194	12.3	0.9	0.52	0.18	0.0634021	0.00463918	0.00268041	0.000927835	5912	194	604	194	636	148	194	2days	0.0634021	0.00268041	0.000927835	0.00463918	N2_2days
395	20190328	N2	2days	266	28.4	3.42	1.42	0.6	0.106767	0.0128571	0.00533835	0.00225564	11656	266	1356	266	892	312	266	2days	0.106767	0.00533835	0.00225564	0.0128571	N2_2days
396	20190328	N2	2days	294	24.1	2.61	1.2	0.49	0.0819728	0.00887755	0.00408163	0.00166667	8332	294	1168	294	736	252	294	2days	0.0819728	0.00408163	0.00166667	0.00887755	N2_2days
397	20190328	N2	2days	172	13.9	1.47	0.82	0.25	0.080814	0.00854651	0.00476744	0.00145349	7956	172	1072	172	720	220	172	2days	0.080814	0.00476744	0.00145349	0.00854651	N2_2days
398	20190328	N2	2days	148	15.4	7.86	4.12	1.05	0.104054	0.0531081	0.0278378	0.00709459	12856	148	8572	148	5444	1196	148	2days	0.104054	0.0278378	0.00709459	0.0531081	N2_2days
399	20190328	N2	2days	214	23.3	4.88	3.46	0.65	0.108879	0.0228037	0.0161682	0.00303738	15260	214	3628	214	2988	560	214	2days	0.108879	0.0161682	0.00303738	0.0228037	N2_2days
402	20190328	N2	2days	396	44.3	4.13	2.61	0.75	0.111869	0.0104293	0.00659091	0.00189394	11204	396	1356	396	1160	328	396	2days	0.111869	0.00659091	0.00189394	0.0104293	N2_2days
403	20190328	N2	2days	136	13.1	2.74	1.79	0.42	0.0963235	0.0201471	0.0131618	0.00308824	11296	136	2456	136	1832	512	136	2days	0.0963235	0.0131618	0.00308824	0.0201471	N2_2days
404	20190328	N2	2days	338	32.5	3.14	1.67	0.51	0.0961538	0.00928994	0.00494083	0.00150888	11028	338	1172	338	864	296	338	2days	0.0961538	0.00494083	0.00150888	0.00928994	N2_2days
405	20190328	N2	2days	258	20.6	2.19	1.32	0.35	0.079845	0.00848837	0.00511628	0.00135659	8548	258	1048	258	924	240	258	2days	0.079845	0.00511628	0.00135659	0.00848837	N2_2days
406	20190328	N2	2days	260	27.8	2.36	1.18	0.36	0.106923	0.00907692	0.00453846	0.00138462	10712	260	1348	260	908	300	254	2days	0.106923	0.00453846	0.00138462	0.00907692	N2_2days
407	20190328	N2	2days	340	22.7	2.01	1.11	0.37	0.0667647	0.00591176	0.00326471	0.00108824	8032	340	992	340	660	260	334	2days	0.0667647	0.00326471	0.00108824	0.00591176	N2_2days
408	20190328	N2	2days	256	26.5	3.08	1.36	0.41	0.103516	0.0120313	0.0053125	0.00160156	13516	256	2092	256	1120	264	256	2days	0.103516	0.0053125	0.00160156	0.0120313	N2_2days
409	20190328	N2	2days	344	29.3	3.22	1.68	0.49	0.0851744	0.00936047	0.00488372	0.00142442	8484	344	1268	344	824	264	342	2days	0.0851744	0.00488372	0.00142442	0.00936047	N2_2days
410	20190328	N2	2days	344	26.6	6.89	2.72	0.91	0.0773256	0.0200291	0.00790698	0.00264535	14748	306	2872	344	1472	432	332	2days	0.0773256	0.00790698	0.00264535	0.0200291	N2_2days
411	20190328	N2	2days	216	21.9	2.27	1.14	0.38	0.101389	0.0105093	0.00527778	0.00175926	10060	216	1692	216	1044	296	216	2days	0.101389	0.00527778	0.00175926	0.0105093	N2_2days
412	20190328	N2	2days	166	10.5	0.87	0.46	0.17	0.063253	0.00524096	0.00277108	0.0010241	6480	166	776	166	548	164	164	2days	0.063253	0.00277108	0.0010241	0.00524096	N2_2days
413	20190328	N2	2days	156	17.4	3.93	2.52	0.55	0.111538	0.0251923	0.0161538	0.00352564	16100	156	2600	156	1912	400	156	2days	0.111538	0.0161538	0.00352564	0.0251923	N2_2days
414	20190328	N2	2days	392	42.7	5.06	2.28	0.6	0.108929	0.0129082	0.00581633	0.00153061	12380	392	1968	392	1120	264	390	2days	0.108929	0.00581633	0.00153061	0.0129082	N2_2days
415	20190328	N2	2days	102	7.61	0.78	0.22	0.16	0.0746078	0.00764706	0.00215686	0.00156863	8120	102	808	102	584	196	102	2days	0.0746078	0.00215686	0.00156863	0.00764706	N2_2days
416	20190328	N2	2days	146	14.4	2.04	0.86	0.24	0.0986301	0.0139726	0.00589041	0.00164384	13016	146	1916	146	928	272	146	2days	0.0986301	0.00589041	0.00164384	0.0139726	N2_2days
417	20190328	N2	2days	210	25.4	2.79	1.1	0.38	0.120952	0.0132857	0.0052381	0.00180952	11600	210	1908	210	1092	324	210	2days	0.120952	0.0052381	0.00180952	0.0132857	N2_2days
418	20190328	N2	2days	322	20.5	2.44	0.73	0.45	0.0636646	0.00757764	0.00226708	0.00139752	7500	322	1288	322	604	268	314	2days	0.0636646	0.00226708	0.00139752	0.00757764	N2_2days
419	20190328	N2	2days	306	30.5	2.65	1.12	0.49	0.0996732	0.00866013	0.00366013	0.00160131	9984	306	1284	306	652	356	304	2days	0.0996732	0.00366013	0.00160131	0.00866013	N2_2days
420	20190328	N2	2days	388	28.2	2.91	1.63	0.54	0.0726804	0.0075	0.00420103	0.00139175	7120	388	924	388	696	244	384	2days	0.0726804	0.00420103	0.00139175	0.0075	N2_2days
422	20190328	N2	2days	318	25.8	2.41	1.05	0.52	0.0811321	0.00757862	0.00330189	0.00163522	12864	318	1752	318	900	428	312	2days	0.0811321	0.00330189	0.00163522	0.00757862	N2_2days
423	20190328	N2	2days	298	28	6.15	2.26	0.89	0.0939597	0.0206376	0.00758389	0.00298658	15632	298	2516	298	1216	484	298	2days	0.0939597	0.00758389	0.00298658	0.0206376	N2_2days
424	20190328	N2	2days	358	22.3	2.74	1.55	0.46	0.0622905	0.00765363	0.00432961	0.00128492	6132	358	844	358	816	252	356	2days	0.0622905	0.00432961	0.00128492	0.00765363	N2_2days
425	20190328	N2	2days	152	9.1	0.9	0.32	0.22	0.0598684	0.00592105	0.00210526	0.00144737	5852	152	1180	152	496	308	152	2days	0.0598684	0.00210526	0.00144737	0.00592105	N2_2days
426	20190328	N2	2days	186	16.2	3.29	1.52	0.52	0.0870968	0.0176882	0.00817204	0.0027957	9976	186	2388	186	1380	512	186	2days	0.0870968	0.00817204	0.0027957	0.0176882	N2_2days
427	20190328	N2	2days	388	38.6	4.72	2.33	0.7	0.0994845	0.0121649	0.00600515	0.00180412	10692	388	1740	388	1504	296	386	2days	0.0994845	0.00600515	0.00180412	0.0121649	N2_2days
428	20190328	N2	2days	168	11.1	0.96	0.29	0.16	0.0660714	0.00571429	0.00172619	0.000952381	6628	168	848	168	496	212	154	2days	0.0660714	0.00172619	0.000952381	0.00571429	N2_2days
429	20190328	N2	2days	192	14.8	1.91	0.63	0.33	0.0770833	0.00994792	0.00328125	0.00171875	7472	192	1660	192	768	344	190	2days	0.0770833	0.00328125	0.00171875	0.00994792	N2_2days
430	20190328	N2	2days	238	26.4	3.61	1.87	0.6	0.110924	0.0151681	0.00785714	0.00252101	12312	238	1712	238	1360	400	238	2days	0.110924	0.00785714	0.00252101	0.0151681	N2_2days
431	20190328	N2	2days	394	34	3.42	1.45	0.63	0.0862944	0.0086802	0.0036802	0.00159898	9592	394	1244	394	660	224	394	2days	0.0862944	0.0036802	0.00159898	0.0086802	N2_2days
432	20190328	N2	2days	370	31.2	3.03	2.11	0.53	0.0843243	0.00818919	0.0057027	0.00143243	8616	370	1104	370	956	292	364	2days	0.0843243	0.0057027	0.00143243	0.00818919	N2_2days
433	20190328	N2	2days	160	14.6	1.35	0.42	0.23	0.09125	0.0084375	0.002625	0.0014375	9084	160	1104	160	748	256	156	2days	0.09125	0.002625	0.0014375	0.0084375	N2_2days
434	20190328	N2	2days	174	20.6	3.48	1.93	0.5	0.118391	0.02	0.011092	0.00287356	12752	174	2176	174	1356	384	174	2days	0.118391	0.011092	0.00287356	0.02	N2_2days
435	20190328	N2	2days	346	29.1	4.34	1.62	0.73	0.084104	0.0125434	0.00468208	0.00210983	9704	346	1692	346	876	424	342	2days	0.084104	0.00468208	0.00210983	0.0125434	N2_2days
436	20190328	N2	2days	132	11.2	1.82	0.86	0.34	0.0848485	0.0137879	0.00651515	0.00257576	10240	132	2180	132	1208	424	132	2days	0.0848485	0.00651515	0.00257576	0.0137879	N2_2days
437	20190328	N2	2days	192	18.4	1.82	0.76	0.3	0.0958333	0.00947917	0.00395833	0.0015625	10700	192	1376	192	704	344	192	2days	0.0958333	0.00395833	0.0015625	0.00947917	N2_2days
438	20190328	N2	2days	160	11.6	1.15	0.36	0.23	0.0725	0.0071875	0.00225	0.0014375	7312	160	816	160	720	220	160	2days	0.0725	0.00225	0.0014375	0.0071875	N2_2days
439	20190328	N2	2days	418	36.1	3.83	2.4	0.59	0.0863636	0.00916268	0.00574163	0.00141148	9204	418	1356	418	1264	268	418	2days	0.0863636	0.00574163	0.00141148	0.00916268	N2_2days
440	20190328	N2	2days	238	25.4	4.83	1.61	0.72	0.106723	0.0202941	0.00676471	0.00302521	16424	238	3256	238	1272	588	238	2days	0.106723	0.00676471	0.00302521	0.0202941	N2_2days
442	20190328	N2	2days	416	49.2	4.68	2.02	0.58	0.118269	0.01125	0.00485577	0.00139423	12488	416	1604	416	1068	272	412	2days	0.118269	0.00485577	0.00139423	0.01125	N2_2days
443	20190328	N2	2days	378	43.7	4.55	2.13	0.8	0.115608	0.012037	0.00563492	0.0021164	11664	378	1808	378	1044	360	376	2days	0.115608	0.00563492	0.0021164	0.012037	N2_2days
445	20190328	N2	2days	254	30.3	3.86	2.19	0.6	0.119291	0.0151969	0.00862205	0.0023622	12356	254	2080	254	1688	432	254	2days	0.119291	0.00862205	0.0023622	0.0151969	N2_2days
446	20190328	N2	2days	304	21	2.07	1.03	0.38	0.0690789	0.00680921	0.00338816	0.00125	6908	304	820	304	668	196	304	2days	0.0690789	0.00338816	0.00125	0.00680921	N2_2days
447	20190328	N2	2days	178	18	1.44	0.62	0.3	0.101124	0.00808989	0.00348315	0.00168539	10988	178	904	178	680	236	178	2days	0.101124	0.00348315	0.00168539	0.00808989	N2_2days
448	20190328	N2	2days	202	18.2	2.64	1.43	0.38	0.090099	0.0130693	0.00707921	0.00188119	14276	202	3264	202	1872	436	198	2days	0.090099	0.00707921	0.00188119	0.0130693	N2_2days
449	20190328	N2	2days	226	23.4	2.41	1.28	0.32	0.10354	0.0106637	0.00566372	0.00141593	13804	226	1356	226	1108	284	224	2days	0.10354	0.00566372	0.00141593	0.0106637	N2_2days
450	20190328	N2	2days	268	31.3	3.05	1.22	0.45	0.116791	0.0113806	0.00455224	0.0016791	11448	268	1548	268	1044	284	264	2days	0.116791	0.00455224	0.0016791	0.0113806	N2_2days
451	20190328	N2	2days	370	27.7	2.93	1.29	0.53	0.0748649	0.00791892	0.00348649	0.00143243	7360	370	1016	370	796	284	370	2days	0.0748649	0.00348649	0.00143243	0.00791892	N2_2days
452	20190328	N2	2days	252	22	1.89	0.97	0.29	0.0873016	0.0075	0.00384921	0.00115079	8536	252	1068	252	800	200	250	2days	0.0873016	0.00384921	0.00115079	0.0075	N2_2days
453	20190328	N2	2days	164	10.8	0.77	0.32	0.16	0.0658537	0.00469512	0.00195122	0.00097561	6080	164	636	164	440	164	162	2days	0.0658537	0.00195122	0.00097561	0.00469512	N2_2days
454	20190328	N2	2days	310	37.3	3.55	2.16	0.66	0.120323	0.0114516	0.00696774	0.00212903	12668	310	1900	310	1212	488	310	2days	0.120323	0.00696774	0.00212903	0.0114516	N2_2days
455	20190328	N2	2days	138	18.1	3.91	2.98	0.59	0.131159	0.0283333	0.0215942	0.00427536	17520	138	2796	138	2572	480	138	2days	0.131159	0.0215942	0.00427536	0.0283333	N2_2days
456	20190328	N2	2days	186	14.1	1.3	0.73	0.26	0.0758065	0.00698925	0.00392473	0.00139785	8184	186	904	186	924	208	186	2days	0.0758065	0.00392473	0.00139785	0.00698925	N2_2days
457	20190328	N2	2days	312	34.2	3.91	2.17	0.58	0.109615	0.0125321	0.00695513	0.00185897	11636	312	1672	312	1280	332	310	2days	0.109615	0.00695513	0.00185897	0.0125321	N2_2days
458	20190328	N2	2days	108	11.5	6.28	4.46	0.75	0.106481	0.0581481	0.0412963	0.00694444	14352	108	8876	108	7100	1080	108	2days	0.106481	0.0412963	0.00694444	0.0581481	N2_2days
459	20190328	N2	2days	388	39.9	4.49	3.37	0.71	0.102835	0.0115722	0.00868557	0.0018299	11412	388	1428	388	1272	272	376	2days	0.102835	0.00868557	0.0018299	0.0115722	N2_2days
460	20190328	N2	2days	156	8.96	0.72	0.35	0.17	0.0574359	0.00461538	0.00224359	0.00108974	5524	156	624	156	624	184	154	2days	0.0574359	0.00224359	0.00108974	0.00461538	N2_2days
461	20190328	N2	2days	258	31.1	3.79	2.04	0.5	0.120543	0.0146899	0.00790698	0.00193798	13960	258	2028	258	1104	336	256	2days	0.120543	0.00790698	0.00193798	0.0146899	N2_2days
462	20190328	N2	2days	484	31	2.75	1.27	0.53	0.0640496	0.00568182	0.00262397	0.00109504	6788	484	796	484	644	192	472	2days	0.0640496	0.00262397	0.00109504	0.00568182	N2_2days
463	20190328	N2	2days	226	24.2	2.27	0.77	0.46	0.10708	0.0100442	0.00340708	0.0020354	10144	226	1412	226	712	392	224	2days	0.10708	0.00340708	0.0020354	0.0100442	N2_2days
464	20190328	N2	2days	230	16.1	2.12	0.74	0.4	0.07	0.00921739	0.00321739	0.00173913	6820	230	1664	230	636	364	226	2days	0.07	0.00321739	0.00173913	0.00921739	N2_2days
465	20190328	N2	2days	296	19	1.59	0.82	0.32	0.0641892	0.00537162	0.00277027	0.00108108	6152	296	796	296	712	224	296	2days	0.0641892	0.00277027	0.00108108	0.00537162	N2_2days
466	20190328	N2	2days	274	18.6	2.09	1.26	0.41	0.0678832	0.00762774	0.00459854	0.00149635	7140	274	1016	274	800	264	274	2days	0.0678832	0.00459854	0.00149635	0.00762774	N2_2days
467	20190328	N2	2days	348	35.7	5.14	3.18	0.76	0.102586	0.0147701	0.00913793	0.00218391	11196	348	2268	348	1620	344	348	2days	0.102586	0.00913793	0.00218391	0.0147701	N2_2days
468	20190328	N2	2days	348	26.5	2.56	1.15	0.5	0.0761494	0.00735632	0.0033046	0.00143678	8216	348	1112	348	628	276	348	2days	0.0761494	0.0033046	0.00143678	0.00735632	N2_2days
469	20190328	N2	2days	230	30.2	2.79	1.48	0.46	0.131304	0.0121304	0.00643478	0.002	14176	230	1904	230	1296	292	230	2days	0.131304	0.00643478	0.002	0.0121304	N2_2days
470	20190328	N2	2days	134	12.4	1.94	0.87	0.34	0.0925373	0.0144776	0.00649254	0.00253731	11620	134	2496	134	1244	432	134	2days	0.0925373	0.00649254	0.00253731	0.0144776	N2_2days
471	20190328	N2	2days	152	12.5	1.03	0.42	0.19	0.0822368	0.00677632	0.00276316	0.00125	8584	152	804	152	512	216	152	2days	0.0822368	0.00276316	0.00125	0.00677632	N2_2days
472	20190328	N2	2days	338	21.7	2.16	1.51	0.44	0.0642012	0.00639053	0.00446746	0.00130178	6268	338	836	338	812	212	338	2days	0.0642012	0.00446746	0.00130178	0.00639053	N2_2days
473	20190328	N2	2days	378	20.3	2.07	0.94	0.4	0.0537037	0.00547619	0.00248677	0.0010582	5824	378	812	378	584	200	374	2days	0.0537037	0.00248677	0.0010582	0.00547619	N2_2days
474	20190328	N2	2days	280	25.1	3.89	1.78	0.62	0.0896429	0.0138929	0.00635714	0.00221429	15188	280	2440	280	1324	480	280	2days	0.0896429	0.00635714	0.00221429	0.0138929	N2_2days
475	20190328	N2	2days	144	15.1	3.52	0.66	0.48	0.104861	0.0244444	0.00458333	0.00333333	12032	144	3220	144	844	456	144	2days	0.104861	0.00458333	0.00333333	0.0244444	N2_2days
477	20190328	N2	2days	404	46.9	5.17	2.6	0.89	0.116089	0.012797	0.00643564	0.00220297	11740	404	1664	404	1140	368	404	2days	0.116089	0.00643564	0.00220297	0.012797	N2_2days
478	20190328	N2	2days	152	10.8	0.9	0.46	0.15	0.0710526	0.00592105	0.00302632	0.000986842	7252	152	820	152	608	188	148	2days	0.0710526	0.00302632	0.000986842	0.00592105	N2_2days
479	20190328	N2	2days	310	19.9	3.58	1.69	0.52	0.0641935	0.0115484	0.00545161	0.00167742	15468	310	2848	310	1392	436	298	2days	0.0641935	0.00545161	0.00167742	0.0115484	N2_2days
481	20190328	N2	2days	206	14.5	2	0.95	0.34	0.0703883	0.00970874	0.00461165	0.00165049	13992	206	1616	206	796	388	206	2days	0.0703883	0.00461165	0.00165049	0.00970874	N2_2days
482	20190328	N2	2days	342	43.1	3.85	3.05	0.76	0.126023	0.0112573	0.00891813	0.00222222	14084	342	2020	336	1344	492	328	2days	0.126023	0.00891813	0.00222222	0.0112573	N2_2days
483	20190328	N2	2days	338	36.9	3.72	1.8	0.57	0.109172	0.0110059	0.00532544	0.00168639	12152	338	1560	338	1144	312	338	2days	0.109172	0.00532544	0.00168639	0.0110059	N2_2days
484	20190328	N2	2days	444	51.7	5.57	3.13	0.89	0.116441	0.012545	0.00704955	0.0020045	11956	444	1692	444	1396	356	440	2days	0.116441	0.00704955	0.0020045	0.012545	N2_2days
485	20190328	N2	2days	234	23.6	2.77	1.36	0.51	0.100855	0.0118376	0.00581197	0.00217949	11600	234	1756	234	1404	380	234	2days	0.100855	0.00581197	0.00217949	0.0118376	N2_2days
486	20190328	N2	2days	456	31.2	2.87	1.5	0.5	0.0684211	0.00629386	0.00328947	0.00109649	6388	456	860	456	772	204	452	2days	0.0684211	0.00328947	0.00109649	0.00629386	N2_2days
487	20190328	N2	2days	248	24.4	2.88	0.93	0.5	0.0983871	0.0116129	0.00375	0.00201613	14732	248	1856	248	656	344	248	2days	0.0983871	0.00375	0.00201613	0.0116129	N2_2days
488	20190328	N2	2days	290	19.3	1.83	0.96	0.33	0.0665517	0.00631034	0.00331034	0.00113793	6644	290	772	290	888	200	288	2days	0.0665517	0.00331034	0.00113793	0.00631034	N2_2days
489	20190328	N2	2days	150	9.71	0.81	0.73	0.18	0.0647333	0.0054	0.00486667	0.0012	6688	150	684	150	744	188	148	2days	0.0647333	0.00486667	0.0012	0.0054	N2_2days
490	20190328	N2	2days	310	32	3.02	1.36	0.52	0.103226	0.00974194	0.0043871	0.00167742	10784	310	1392	310	900	292	302	2days	0.103226	0.0043871	0.00167742	0.00974194	N2_2days
491	20190328	N2	2days	344	20.4	1.98	1.38	0.38	0.0593023	0.00575581	0.00401163	0.00110465	6072	344	748	344	708	204	342	2days	0.0593023	0.00401163	0.00110465	0.00575581	N2_2days
492	20190328	N2	2days	348	21.5	2.31	1.15	0.44	0.0617816	0.00663793	0.0033046	0.00126437	6332	348	908	348	628	208	348	2days	0.0617816	0.0033046	0.00126437	0.00663793	N2_2days
493	20190328	N2	2days	340	30.3	4.79	2.82	0.6	0.0891176	0.0140882	0.00829412	0.00176471	14268	340	2052	340	1668	300	336	2days	0.0891176	0.00829412	0.00176471	0.0140882	N2_2days
494	20190328	N2	2days	254	29.3	3.7	1.27	0.68	0.115354	0.0145669	0.005	0.00267717	14408	254	2532	254	764	576	254	2days	0.115354	0.005	0.00267717	0.0145669	N2_2days
495	20190328	N2	2days	188	17.6	1.76	0.82	0.28	0.093617	0.0093617	0.0043617	0.00148936	9672	188	1140	188	704	232	186	2days	0.093617	0.0043617	0.00148936	0.0093617	N2_2days
496	20190328	N2	2days	362	35.9	4.03	2.69	0.68	0.0991713	0.0111326	0.00743094	0.00187845	10016	362	1424	362	1200	268	362	2days	0.0991713	0.00743094	0.00187845	0.0111326	N2_2days
497	20190328	N2	2days	406	43.2	5.7	3.55	0.78	0.106404	0.0140394	0.00874384	0.00192118	11176	406	2156	406	1516	332	404	2days	0.106404	0.00874384	0.00192118	0.0140394	N2_2days
498	20190328	N2	2days	110	12.2	1.97	0.85	0.35	0.110909	0.0179091	0.00772727	0.00318182	14504	110	2360	110	1328	560	110	2days	0.110909	0.00772727	0.00318182	0.0179091	N2_2days
499	20190328	N2	2days	430	46.1	4.84	3.03	0.77	0.107209	0.0112558	0.00704651	0.0017907	10400	430	1548	430	1232	272	430	2days	0.107209	0.00704651	0.0017907	0.0112558	N2_2days
500	20190328	N2	2days	328	39.7	4.38	2.9	0.73	0.121037	0.0133537	0.00884146	0.00222561	13260	328	1960	328	1796	404	328	2days	0.121037	0.00884146	0.00222561	0.0133537	N2_2days
501	20190328	N2	2days	338	22.3	1.94	1.32	0.33	0.0659763	0.00573964	0.00390533	0.000976331	6240	338	752	338	780	208	332	2days	0.0659763	0.00390533	0.000976331	0.00573964	N2_2days
502	20190328	N2	2days	304	21.6	4.71	0.94	0.82	0.0710526	0.0154934	0.00309211	0.00269737	6760	304	2336	304	840	448	304	2days	0.0710526	0.00309211	0.00269737	0.0154934	N2_2days
503	20190328	N2	2days	224	20.7	2.16	0.65	0.33	0.0924107	0.00964286	0.00290179	0.00147321	10064	224	1152	224	604	256	208	2days	0.0924107	0.00290179	0.00147321	0.00964286	N2_2days
504	20190328	N2	2days	344	32.8	5.17	3.56	0.74	0.0953488	0.0150291	0.0103488	0.00215116	10496	344	2064	344	1736	340	344	2days	0.0953488	0.0103488	0.00215116	0.0150291	N2_2days
505	20190328	N2	2days	142	13.2	2.17	0.96	0.42	0.0929577	0.0152817	0.00676056	0.00295775	10956	142	1956	142	1064	404	142	2days	0.0929577	0.00676056	0.00295775	0.0152817	N2_2days
506	20190328	N2	2days	344	43.7	4.49	3.42	0.76	0.127035	0.0130523	0.00994186	0.0022093	13964	344	2308	344	1724	428	336	2days	0.127035	0.00994186	0.0022093	0.0130523	N2_2days
507	20190328	N2	2days	176	21.4	2.4	1.34	0.46	0.121591	0.0136364	0.00761364	0.00261364	15328	176	2292	176	1428	436	176	2days	0.121591	0.00761364	0.00261364	0.0136364	N2_2days
508	20190328	N2	2days	244	19	1.61	0.51	0.27	0.0778689	0.00659836	0.00209016	0.00110656	7960	244	948	244	716	232	242	2days	0.0778689	0.00209016	0.00110656	0.00659836	N2_2days
509	20190328	N2	2days	122	12.3	2.03	1.21	0.25	0.10082	0.0166393	0.00991803	0.00204918	13044	122	2488	122	1904	324	122	2days	0.10082	0.00991803	0.00204918	0.0166393	N2_2days
510	20190328	N2	2days	228	17.2	1.93	0.95	0.32	0.0754386	0.00846491	0.00416667	0.00140351	7120	228	1212	228	808	288	222	2days	0.0754386	0.00416667	0.00140351	0.00846491	N2_2days
511	20190328	N2	2days	130	8.82	0.66	0.36	0.15	0.0678462	0.00507692	0.00276923	0.00115385	6780	130	604	130	508	216	130	2days	0.0678462	0.00276923	0.00115385	0.00507692	N2_2days
512	20190328	N2	2days	284	24.2	2.4	1.28	0.4	0.0852113	0.0084507	0.00450704	0.00140845	9328	284	1484	284	808	276	278	2days	0.0852113	0.00450704	0.00140845	0.0084507	N2_2days
513	20190328	N2	2days	396	43.1	5	1.8	0.64	0.108838	0.0126263	0.00454545	0.00161616	10944	396	1524	396	892	220	396	2days	0.108838	0.00454545	0.00161616	0.0126263	N2_2days
514	20190328	N2	2days	220	23.5	3.04	1.78	0.51	0.106818	0.0138182	0.00809091	0.00231818	15944	220	1908	220	1640	400	220	2days	0.106818	0.00809091	0.00231818	0.0138182	N2_2days
515	20190328	N2	2days	310	31.4	3.35	1.35	0.54	0.10129	0.0108065	0.00435484	0.00174194	11864	310	1616	310	768	320	310	2days	0.10129	0.00435484	0.00174194	0.0108065	N2_2days
516	20190328	N2	2days	306	16.7	1.78	0.99	0.37	0.0545752	0.00581699	0.00323529	0.00120915	5380	306	724	306	732	248	306	2days	0.0545752	0.00323529	0.00120915	0.00581699	N2_2days
517	20190328	N2	2days	412	38.5	6.29	4.32	0.88	0.0934466	0.015267	0.0104854	0.00213592	11692	412	2460	412	1928	408	410	2days	0.0934466	0.0104854	0.00213592	0.015267	N2_2days
519	20190328	N2	2days	278	30.9	4.4	1.55	0.71	0.111151	0.0158273	0.00557554	0.00255396	16256	278	2328	278	1004	492	278	2days	0.111151	0.00557554	0.00255396	0.0158273	N2_2days
520	20190328	N2	2days	252	33.6	4.46	2.56	0.71	0.133333	0.0176984	0.0101587	0.00281746	14728	252	1976	252	1316	424	252	2days	0.133333	0.0101587	0.00281746	0.0176984	N2_2days
521	20190328	N2	2days	300	25.8	2.74	1.53	0.51	0.086	0.00913333	0.0051	0.0017	8960	300	1236	300	1112	284	298	2days	0.086	0.0051	0.0017	0.00913333	N2_2days
522	20190328	N2	2days	228	22.5	2.72	1.12	0.44	0.0986842	0.0119298	0.00491228	0.00192982	11484	228	1604	228	900	308	228	2days	0.0986842	0.00491228	0.00192982	0.0119298	N2_2days
523	20190328	N2	2days	280	28.2	3.51	1.32	0.67	0.100714	0.0125357	0.00471429	0.00239286	10848	280	1476	280	908	332	280	2days	0.100714	0.00471429	0.00239286	0.0125357	N2_2days
524	20190328	N2	2days	180	16.9	4.5	2.22	0.68	0.0938889	0.025	0.0123333	0.00377778	16716	180	2888	180	1556	548	180	2days	0.0938889	0.0123333	0.00377778	0.025	N2_2days
525	20190328	N2	2days	418	46	6.28	2.31	0.96	0.110048	0.0150239	0.00552632	0.00229665	10852	418	1844	418	1032	328	418	2days	0.110048	0.00552632	0.00229665	0.0150239	N2_2days
526	20190328	N2	2days	472	31.6	2.96	1.99	0.58	0.0669492	0.00627119	0.0042161	0.00122881	6864	472	796	472	716	236	462	2days	0.0669492	0.0042161	0.00122881	0.00627119	N2_2days
527	20190328	N2	2days	286	18.4	2.03	0.79	0.4	0.0643357	0.0070979	0.00276224	0.0013986	6284	286	900	286	616	244	286	2days	0.0643357	0.00276224	0.0013986	0.0070979	N2_2days
528	20190328	N2	2days	270	37.9	4.09	2.28	0.86	0.14037	0.0151481	0.00844444	0.00318519	17612	270	2580	270	1368	560	270	2days	0.14037	0.00844444	0.00318519	0.0151481	N2_2days
530	20190328	N2	2days	400	30.9	3.54	1.44	0.56	0.07725	0.00885	0.0036	0.0014	9336	400	1456	400	888	216	398	2days	0.07725	0.0036	0.0014	0.00885	N2_2days
531	20190328	N2	2days	398	24.2	2.3	1.57	0.49	0.060804	0.00577889	0.00394472	0.00123116	5544	398	940	398	764	276	386	2days	0.060804	0.00394472	0.00123116	0.00577889	N2_2days
532	20190328	N2	2days	296	38.6	11.1	6.83	1.32	0.130405	0.0375	0.0230743	0.00445946	16352	296	4412	296	3164	628	296	2days	0.130405	0.0230743	0.00445946	0.0375	N2_2days
533	20190328	N2	2days	254	17.5	2.39	1.24	0.38	0.0688976	0.00940945	0.00488189	0.00149606	14200	254	1888	254	1356	312	252	2days	0.0688976	0.00488189	0.00149606	0.00940945	N2_2days
534	20190328	N2	2days	306	44.6	4.79	2.19	0.76	0.145752	0.0156536	0.00715686	0.00248366	16804	306	2768	306	1272	468	298	2days	0.145752	0.00715686	0.00248366	0.0156536	N2_2days
535	20190328	N2	2days	314	30.5	3.34	2.73	0.51	0.0971338	0.0106369	0.00869427	0.0016242	10000	314	1276	314	1416	268	314	2days	0.0971338	0.00869427	0.0016242	0.0106369	N2_2days
536	20190328	N2	2days	264	32.7	3.1	1.24	0.54	0.123864	0.0117424	0.00469697	0.00204545	12560	264	1504	264	828	312	264	2days	0.123864	0.00469697	0.00204545	0.0117424	N2_2days
537	20190328	N2	2days	224	18.3	2.4	0.82	0.43	0.0816964	0.0107143	0.00366071	0.00191964	14316	224	2004	224	672	416	224	2days	0.0816964	0.00366071	0.00191964	0.0107143	N2_2days
538	20190328	N2	2days	220	17	1.65	0.62	0.33	0.0772727	0.0075	0.00281818	0.0015	8396	220	940	220	596	280	220	2days	0.0772727	0.00281818	0.0015	0.0075	N2_2days
539	20190328	N2	2days	220	17.9	1.76	0.74	0.33	0.0813636	0.008	0.00336364	0.0015	8032	220	1112	220	596	260	220	2days	0.0813636	0.00336364	0.0015	0.008	N2_2days
540	20190328	N2	2days	378	37.5	5.39	2.18	0.86	0.0992063	0.0142593	0.0057672	0.00227513	11104	378	1828	378	996	408	376	2days	0.0992063	0.0057672	0.00227513	0.0142593	N2_2days
541	20190328	N2	2days	372	30	3.34	1.35	0.59	0.0806452	0.00897849	0.00362903	0.00158602	7944	372	1084	372	772	236	372	2days	0.0806452	0.00362903	0.00158602	0.00897849	N2_2days
542	20190328	N2	2days	118	15	2.6	1.18	0.34	0.127119	0.0220339	0.01	0.00288136	15052	118	2500	118	1480	380	118	2days	0.127119	0.01	0.00288136	0.0220339	N2_2days
543	20190328	N2	2days	284	32.8	3.98	1.77	0.66	0.115493	0.0140141	0.00623239	0.00232394	15116	284	1728	284	1000	336	284	2days	0.115493	0.00623239	0.00232394	0.0140141	N2_2days
544	20190328	N2	2days	218	25.5	2.84	1.62	0.41	0.116972	0.0130275	0.00743119	0.00188073	11708	218	1856	218	1444	340	218	2days	0.116972	0.00743119	0.00188073	0.0130275	N2_2days
545	20190328	N2	2days	324	28.1	2.25	1.51	0.33	0.0867284	0.00694444	0.00466049	0.00101852	8332	324	832	324	1004	168	324	2days	0.0867284	0.00466049	0.00101852	0.00694444	N2_2days
546	20190328	N2	2days	418	25.5	2.03	0.88	0.38	0.0610048	0.00485646	0.00210526	0.000909091	7688	418	736	418	616	176	418	2days	0.0610048	0.00210526	0.000909091	0.00485646	N2_2days
547	20190328	N2	2days	128	8.69	1.87	0.76	0.5	0.0678906	0.0146094	0.0059375	0.00390625	7236	128	2064	128	996	580	128	2days	0.0678906	0.0059375	0.00390625	0.0146094	N2_2days
548	20190328	N2	2days	106	5.72	0.55	0.45	0.09	0.0539623	0.00518868	0.00424528	0.000849057	5080	106	620	106	636	120	102	2days	0.0539623	0.00424528	0.000849057	0.00518868	N2_2days
549	20190328	N2	2days	106	13.6	1.88	0.76	0.34	0.128302	0.0177358	0.00716981	0.00320755	16824	106	2156	106	968	496	106	2days	0.128302	0.00716981	0.00320755	0.0177358	N2_2days
550	20190328	N2	2days	166	10.6	0.77	0.65	0.15	0.0638554	0.00463855	0.00391566	0.000903614	6192	166	600	166	700	172	164	2days	0.0638554	0.00391566	0.000903614	0.00463855	N2_2days
551	20190328	N2	2days	142	15.3	3.51	1.42	0.45	0.107746	0.0247183	0.01	0.00316901	16604	142	2464	142	1236	408	142	2days	0.107746	0.01	0.00316901	0.0247183	N2_2days
553	20190328	N2	2days	288	27.2	2.74	1.31	0.42	0.0944444	0.00951389	0.00454861	0.00145833	9212	288	1508	288	752	312	278	2days	0.0944444	0.00454861	0.00145833	0.00951389	N2_2days
554	20190328	N2	2days	210	26	2.45	1.04	0.48	0.12381	0.0116667	0.00495238	0.00228571	14268	210	1564	210	836	404	210	2days	0.12381	0.00495238	0.00228571	0.0116667	N2_2days
555	20190328	N2	2days	224	21.1	4.27	1.43	0.67	0.0941964	0.0190625	0.00638393	0.00299107	15384	224	2372	224	992	508	224	2days	0.0941964	0.00638393	0.00299107	0.0190625	N2_2days
556	20190328	N2	2days	248	14.1	17.8	0.83	1.01	0.0568548	0.0717742	0.00334677	0.00407258	5916	248	8724	248	708	480	248	2days	0.0568548	0.00334677	0.00407258	0.0717742	N2_2days
557	20190328	N2	2days	382	39.7	224	3.96	15.9	0.103927	0.586387	0.0103665	0.041623	15076	382	65532	382	2096	6488	382	2days	0.103927	0.0103665	0.041623	0.586387	N2_2days
558	20190328	N2	2days	320	35.1	5.43	1.87	0.74	0.109687	0.0169688	0.00584375	0.0023125	13376	320	2044	320	864	408	320	2days	0.109687	0.00584375	0.0023125	0.0169688	N2_2days
559	20190328	N2	2days	254	15	1.58	0.73	0.26	0.0590551	0.00622047	0.00287402	0.00102362	5132	254	736	254	616	176	248	2days	0.0590551	0.00287402	0.00102362	0.00622047	N2_2days
560	20190328	N2	2days	386	41.2	4.03	1.99	0.66	0.106736	0.0104404	0.00515544	0.00170984	10820	386	1552	386	1076	312	386	2days	0.106736	0.00515544	0.00170984	0.0104404	N2_2days
561	20190328	N2	2days	218	26.5	3.19	1.73	0.48	0.12156	0.014633	0.00793578	0.00220183	14528	218	1780	218	1188	420	218	2days	0.12156	0.00793578	0.00220183	0.014633	N2_2days
562	20190328	N2	2days	192	17.4	2.45	0.87	0.37	0.090625	0.0127604	0.00453125	0.00192708	14188	192	1944	192	864	356	192	2days	0.090625	0.00453125	0.00192708	0.0127604	N2_2days
563	20190328	N2	2days	180	18.8	3.89	2.05	0.62	0.104444	0.0216111	0.0113889	0.00344444	14640	180	2356	180	1608	448	180	2days	0.104444	0.0113889	0.00344444	0.0216111	N2_2days
564	20190328	N2	2days	370	23.1	2.21	1.28	0.41	0.0624324	0.00597297	0.00345946	0.00110811	6072	370	844	370	696	204	366	2days	0.0624324	0.00345946	0.00110811	0.00597297	N2_2days
565	20190328	N2	2days	264	26.8	4.65	1.8	0.71	0.101515	0.0176136	0.00681818	0.00268939	16068	264	2524	264	1224	432	264	2days	0.101515	0.00681818	0.00268939	0.0176136	N2_2days
566	20190328	N2	2days	268	30.1	3.21	1.46	0.59	0.112313	0.0119776	0.00544776	0.00220149	11900	268	1712	268	1008	352	266	2days	0.112313	0.00544776	0.00220149	0.0119776	N2_2days
567	20190328	N2	2days	376	28.5	3.07	1.5	0.52	0.0757979	0.00816489	0.00398936	0.00138298	7600	376	1120	376	956	264	372	2days	0.0757979	0.00398936	0.00138298	0.00816489	N2_2days
568	20190328	N2	2days	198	20.5	2.12	1.06	0.42	0.103535	0.0107071	0.00535354	0.00212121	10360	198	1724	198	1084	420	198	2days	0.103535	0.00535354	0.00212121	0.0107071	N2_2days
569	20190328	N2	2days	480	53.9	7.59	5.53	1.04	0.112292	0.0158125	0.0115208	0.00216667	12380	480	2404	480	1848	492	480	2days	0.112292	0.0115208	0.00216667	0.0158125	N2_2days
571	20190328	N2	2days	458	37	4.12	1.34	0.62	0.080786	0.00899563	0.00292576	0.00135371	7328	458	1116	458	648	232	454	2days	0.080786	0.00292576	0.00135371	0.00899563	N2_2days
572	20190328	N2	2days	144	17.4	2.31	0.82	0.35	0.120833	0.0160417	0.00569444	0.00243056	12872	144	1928	144	1052	360	144	2days	0.120833	0.00569444	0.00243056	0.0160417	N2_2days
573	20190328	N2	2days	138	8.37	0.78	0.27	0.14	0.0606522	0.00565217	0.00195652	0.00101449	5596	138	728	138	504	208	132	2days	0.0606522	0.00195652	0.00101449	0.00565217	N2_2days
574	20190328	N2	2days	118	12	1.18	0.56	0.2	0.101695	0.01	0.00474576	0.00169492	11428	118	1356	118	832	316	118	2days	0.101695	0.00474576	0.00169492	0.01	N2_2days
575	20190328	N2	2days	336	18.5	1.99	1.25	0.36	0.0550595	0.00592262	0.00372024	0.00107143	4900	336	680	336	680	188	324	2days	0.0550595	0.00372024	0.00107143	0.00592262	N2_2days
576	20190328	N2	2days	462	42.9	4.05	1.71	0.61	0.0928571	0.00876623	0.0037013	0.00132035	8764	462	1108	462	844	320	460	2days	0.0928571	0.0037013	0.00132035	0.00876623	N2_2days
577	20190328	N2	2days	380	25.1	2.78	1.16	0.54	0.0660526	0.00731579	0.00305263	0.00142105	8316	380	1204	380	632	308	378	2days	0.0660526	0.00305263	0.00142105	0.00731579	N2_2days
578	20190328	N2	2days	332	28.3	3.4	1.23	0.44	0.085241	0.010241	0.00370482	0.0013253	9616	332	1272	332	976	292	332	2days	0.085241	0.00370482	0.0013253	0.010241	N2_2days
579	20190328	N2	2days	120	14.5	2.93	1.12	0.41	0.120833	0.0244167	0.00933333	0.00341667	14528	120	2732	120	1512	404	120	2days	0.120833	0.00933333	0.00341667	0.0244167	N2_2days
580	20190328	N2	2days	374	43.4	4.04	2.28	0.53	0.116043	0.0108021	0.00609626	0.00141711	12000	374	1688	374	1032	336	364	2days	0.116043	0.00609626	0.00141711	0.0108021	N2_2days
581	20190328	N2	2days	274	21.7	2.36	1.24	0.4	0.0791971	0.00861314	0.00452555	0.00145985	11812	274	1320	274	764	236	274	2days	0.0791971	0.00452555	0.00145985	0.00861314	N2_2days
582	20190328	N2	2days	152	17.3	2.23	0.97	0.4	0.113816	0.0146711	0.00638158	0.00263158	14936	152	2020	152	1092	340	152	2days	0.113816	0.00638158	0.00263158	0.0146711	N2_2days
583	20190328	N2	2days	314	30.2	2.79	1.32	0.43	0.0961783	0.00888535	0.00420382	0.00136943	9588	314	1612	314	900	356	306	2days	0.0961783	0.00420382	0.00136943	0.00888535	N2_2days
584	20190328	N2	2days	240	17.1	1.77	1.02	0.32	0.07125	0.007375	0.00425	0.00133333	10408	240	1620	240	896	300	238	2days	0.07125	0.00425	0.00133333	0.007375	N2_2days
585	20190328	N2	2days	172	9.69	0.76	0.48	0.13	0.0563372	0.0044186	0.0027907	0.000755814	5020	172	540	172	536	152	168	2days	0.0563372	0.0027907	0.000755814	0.0044186	N2_2days
586	20190328	N2	2days	190	12.9	1.54	0.5	0.29	0.0678947	0.00810526	0.00263158	0.00152632	6812	190	972	190	720	236	188	2days	0.0678947	0.00263158	0.00152632	0.00810526	N2_2days
587	20190328	N2	2days	258	19.6	1.85	0.96	0.3	0.075969	0.00717054	0.00372093	0.00116279	7692	258	1028	258	1004	236	258	2days	0.075969	0.00372093	0.00116279	0.00717054	N2_2days
588	20190328	N2	2days	354	25.1	2.58	1.27	0.36	0.070904	0.00728814	0.00358757	0.00101695	7880	354	1076	354	720	252	348	2days	0.070904	0.00358757	0.00101695	0.00728814	N2_2days
589	20190328	N2	2days	428	39.5	4.94	3.18	0.82	0.0922897	0.0115421	0.00742991	0.00191589	10976	428	2056	428	1444	396	426	2days	0.0922897	0.00742991	0.00191589	0.0115421	N2_2days
591	20190328	N2	2days	132	16.8	3.28	2.25	0.52	0.127273	0.0248485	0.0170455	0.00393939	17280	132	2792	132	2000	504	132	2days	0.127273	0.0170455	0.00393939	0.0248485	N2_2days
592	20190328	N2	2days	220	21.1	2.23	0.99	0.44	0.0959091	0.0101364	0.0045	0.002	10864	220	1988	220	788	400	210	2days	0.0959091	0.0045	0.002	0.0101364	N2_2days
593	20190328	N2	2days	190	21.3	2.86	1.76	0.39	0.112105	0.0150526	0.00926316	0.00205263	12492	190	1816	190	1388	320	190	2days	0.112105	0.00926316	0.00205263	0.0150526	N2_2days
594	20190328	N2	2days	298	39.3	5.41	2.24	0.86	0.131879	0.0181544	0.00751678	0.00288591	13960	298	2480	298	1148	532	298	2days	0.131879	0.00751678	0.00288591	0.0181544	N2_2days
595	20190328	N2	2days	116	10.3	1.01	0.3	0.16	0.0887931	0.0087069	0.00258621	0.00137931	10684	116	1116	116	476	172	116	2days	0.0887931	0.00258621	0.00137931	0.0087069	N2_2days
596	20190328	N2	2days	332	32.4	4.61	2.88	0.61	0.0975904	0.0138855	0.0086747	0.00183735	10948	332	1796	332	1284	288	332	2days	0.0975904	0.0086747	0.00183735	0.0138855	N2_2days
597	20190328	N2	2days	334	33.2	4.85	3.59	0.7	0.0994012	0.014521	0.0107485	0.00209581	11804	334	1748	334	1752	324	334	2days	0.0994012	0.0107485	0.00209581	0.014521	N2_2days
598	20190328	N2	2days	438	36.4	4.55	2.78	0.71	0.083105	0.0103881	0.00634703	0.001621	11128	438	1716	438	1112	288	434	2days	0.083105	0.00634703	0.001621	0.0103881	N2_2days
599	20190328	N2	2days	126	13.1	6.75	4.35	0.9	0.103968	0.0535714	0.0345238	0.00714286	13132	126	7384	126	4868	952	126	2days	0.103968	0.0345238	0.00714286	0.0535714	N2_2days
600	20190328	N2	2days	152	8.1	1.2	0.51	0.22	0.0532895	0.00789474	0.00335526	0.00144737	4892	152	1108	152	628	224	152	2days	0.0532895	0.00335526	0.00144737	0.00789474	N2_2days
601	20190328	N2	2days	214	13.9	1.62	0.82	0.32	0.0649533	0.00757009	0.00383178	0.00149533	6268	214	1120	214	636	260	212	2days	0.0649533	0.00383178	0.00149533	0.00757009	N2_2days
602	20190328	N2	2days	216	22.4	2.88	1.32	0.47	0.103704	0.0133333	0.00611111	0.00217593	11864	216	1828	216	1048	340	216	2days	0.103704	0.00611111	0.00217593	0.0133333	N2_2days
603	20190328	N2	2days	234	13.6	1.16	0.54	0.26	0.0581197	0.00495726	0.00230769	0.00111111	6228	234	640	234	616	200	234	2days	0.0581197	0.00230769	0.00111111	0.00495726	N2_2days
604	20190328	N2	2days	284	31.2	4.11	1.56	0.69	0.109859	0.0144718	0.00549296	0.00242958	14144	284	2172	284	1328	456	282	2days	0.109859	0.00549296	0.00242958	0.0144718	N2_2days
605	20190328	N2	2days	190	18.6	1.68	0.61	0.3	0.0978947	0.00884211	0.00321053	0.00157895	9956	190	1372	190	756	304	190	2days	0.0978947	0.00321053	0.00157895	0.00884211	N2_2days
606	20190328	N2	2days	154	13.9	1.29	0.64	0.26	0.0902597	0.00837662	0.00415584	0.00168831	9228	154	1216	154	1116	292	154	2days	0.0902597	0.00415584	0.00168831	0.00837662	N2_2days
607	20190328	N2	2days	294	19.7	2.14	0.86	0.4	0.0670068	0.00727891	0.00292517	0.00136054	10876	294	1288	294	676	312	290	2days	0.0670068	0.00292517	0.00136054	0.00727891	N2_2days
609	20190328	N2	2days	200	10.4	1.2	0.89	0.19	0.052	0.006	0.00445	0.00095	4816	200	684	200	640	180	198	2days	0.052	0.00445	0.00095	0.006	N2_2days
610	20190328	N2	2days	282	34.3	4.44	1.93	0.71	0.121631	0.0157447	0.00684397	0.00251773	12608	282	1900	282	1080	396	282	2days	0.121631	0.00684397	0.00251773	0.0157447	N2_2days
611	20190328	N2	2days	264	23.3	3.16	1.87	0.51	0.0882576	0.0119697	0.00708333	0.00193182	11020	264	1632	264	1228	336	264	2days	0.0882576	0.00708333	0.00193182	0.0119697	N2_2days
612	20190328	N2	2days	378	26.7	2.91	1.42	0.45	0.0706349	0.00769841	0.00375661	0.00119048	7236	378	1136	378	772	236	374	2days	0.0706349	0.00375661	0.00119048	0.00769841	N2_2days
613	20190328	N2	2days	348	32.8	3.28	1.86	0.52	0.0942529	0.00942529	0.00534483	0.00149425	11192	348	1440	348	956	260	346	2days	0.0942529	0.00534483	0.00149425	0.00942529	N2_2days
615	20190328	N2	2days	382	27.1	2.54	0.92	0.49	0.0709424	0.00664921	0.00240838	0.00128272	9888	382	1108	382	560	264	380	2days	0.0709424	0.00240838	0.00128272	0.00664921	N2_2days
616	20190328	N2	2days	212	21.7	2.52	1.01	0.46	0.102358	0.0118868	0.00476415	0.00216981	11752	212	1592	212	876	340	212	2days	0.102358	0.00476415	0.00216981	0.0118868	N2_2days
617	20190328	N2	2days	414	29.8	2.9	1.36	0.51	0.0719807	0.00700483	0.00328502	0.00123188	8036	414	1052	414	644	240	404	2days	0.0719807	0.00328502	0.00123188	0.00700483	N2_2days
618	20190328	N2	2days	332	33.7	3.93	2.52	0.61	0.101506	0.0118373	0.00759036	0.00183735	10676	332	1704	332	1640	304	332	2days	0.101506	0.00759036	0.00183735	0.0118373	N2_2days
619	20190328	N2	2days	102	7.53	0.51	0.19	0.11	0.0738235	0.005	0.00186275	0.00107843	8080	102	664	102	508	152	102	2days	0.0738235	0.00186275	0.00107843	0.005	N2_2days
620	20190328	N2	2days	358	37.1	4.8	2.15	0.56	0.103631	0.0134078	0.00600559	0.00156425	11960	358	1600	358	1016	292	352	2days	0.103631	0.00600559	0.00156425	0.0134078	N2_2days
621	20190328	N2	2days	322	31.5	4.49	2.81	0.66	0.0978261	0.0139441	0.00872671	0.00204969	11612	322	1804	322	1312	280	322	2days	0.0978261	0.00872671	0.00204969	0.0139441	N2_2days
622	20190328	N2	2days	282	29.4	3.64	2.34	0.53	0.104255	0.0129078	0.00829787	0.00187943	11280	282	1640	282	1396	312	282	2days	0.104255	0.00829787	0.00187943	0.0129078	N2_2days
623	20190328	N2	2days	388	36.9	4.9	3.39	0.64	0.0951031	0.0126289	0.00873711	0.00164948	10364	388	1960	388	1700	292	386	2days	0.0951031	0.00873711	0.00164948	0.0126289	N2_2days
624	20190328	N2	2days	370	33	3.88	2.65	0.53	0.0891892	0.0104865	0.00716216	0.00143243	9636	370	1624	370	1488	280	366	2days	0.0891892	0.00716216	0.00143243	0.0104865	N2_2days
625	20190328	N2	2days	288	21.4	2.63	1.04	0.39	0.0743056	0.00913194	0.00361111	0.00135417	7024	288	1196	288	600	220	288	2days	0.0743056	0.00361111	0.00135417	0.00913194	N2_2days
626	20190328	N2	2days	224	25.1	3.99	1.67	0.65	0.112054	0.0178125	0.00745536	0.00290179	16132	224	2344	224	1440	472	224	2days	0.112054	0.00745536	0.00290179	0.0178125	N2_2days
627	20190328	N2	2days	188	10.8	0.84	0.38	0.17	0.0574468	0.00446809	0.00202128	0.000904255	5548	188	636	188	532	172	186	2days	0.0574468	0.00202128	0.000904255	0.00446809	N2_2days
628	20190328	N2	2days	284	22	1.98	1	0.34	0.0774648	0.00697183	0.00352113	0.00119718	7532	284	1040	284	744	188	284	2days	0.0774648	0.00352113	0.00119718	0.00697183	N2_2days
629	20190328	N2	2days	324	22.7	2.48	1.55	0.47	0.0700617	0.00765432	0.00478395	0.00145062	7388	324	1124	324	848	252	322	2days	0.0700617	0.00478395	0.00145062	0.00765432	N2_2days
630	20190328	N2	2days	370	25.5	2.68	1.1	0.43	0.0689189	0.00724324	0.00297297	0.00116216	7104	370	880	370	620	196	358	2days	0.0689189	0.00297297	0.00116216	0.00724324	N2_2days
632	20190328	N2	2days	104	10.7	2.05	0.64	0.34	0.102885	0.0197115	0.00615385	0.00326923	12760	104	2088	104	852	420	104	2days	0.102885	0.00615385	0.00326923	0.0197115	N2_2days
633	20190328	N2	2days	322	26.4	3.18	1.02	0.62	0.0819876	0.00987578	0.0031677	0.00192547	7508	322	1608	322	576	304	322	2days	0.0819876	0.0031677	0.00192547	0.00987578	N2_2days
634	20190328	N2	2days	374	35.4	3.88	2.76	0.62	0.0946524	0.0103743	0.00737968	0.00165775	9940	374	1364	374	1172	248	374	2days	0.0946524	0.00737968	0.00165775	0.0103743	N2_2days
635	20190328	N2	2days	234	29.5	4.43	2.97	0.65	0.126068	0.0189316	0.0126923	0.00277778	16148	234	2244	234	1736	356	234	2days	0.126068	0.0126923	0.00277778	0.0189316	N2_2days
637	20190328	N2	2days	222	22.6	2.31	1.18	0.33	0.101802	0.0104054	0.00531532	0.00148649	10788	222	1532	222	812	244	222	2days	0.101802	0.00531532	0.00148649	0.0104054	N2_2days
638	20190328	N2	2days	192	21.8	2.29	0.89	0.33	0.113542	0.0119271	0.00463542	0.00171875	11560	192	1352	192	772	308	192	2days	0.113542	0.00463542	0.00171875	0.0119271	N2_2days
639	20190328	N2	2days	382	20.4	1.85	0.99	0.36	0.0534031	0.00484293	0.00259162	0.000942408	4876	382	636	382	636	208	378	2days	0.0534031	0.00259162	0.000942408	0.00484293	N2_2days
640	20190328	N2	2days	194	19.5	1.72	0.98	0.32	0.100515	0.00886598	0.00505155	0.00164948	9888	194	1468	194	1248	328	194	2days	0.100515	0.00505155	0.00164948	0.00886598	N2_2days
642	20190328	N2	2days	198	17.5	1.69	1.01	0.31	0.0883838	0.00853535	0.00510101	0.00156566	8800	198	1484	198	940	288	198	2days	0.0883838	0.00510101	0.00156566	0.00853535	N2_2days
643	20190328	N2	2days	206	27.7	3.34	1.33	0.52	0.134466	0.0162136	0.00645631	0.00252427	14188	206	1564	206	780	332	206	2days	0.134466	0.00645631	0.00252427	0.0162136	N2_2days
644	20190328	N2	2days	150	12	1.6	0.62	0.26	0.08	0.0106667	0.00413333	0.00173333	9132	150	1456	150	664	320	150	2days	0.08	0.00413333	0.00173333	0.0106667	N2_2days
645	20190328	N2	2days	242	23.7	2.5	1.36	0.39	0.0979339	0.0103306	0.00561983	0.00161157	11256	242	1800	242	1096	312	240	2days	0.0979339	0.00561983	0.00161157	0.0103306	N2_2days
646	20190328	N2	2days	142	13.8	1.15	0.45	0.23	0.0971831	0.00809859	0.00316901	0.00161972	9944	142	1264	142	604	304	142	2days	0.0971831	0.00316901	0.00161972	0.00809859	N2_2days
647	20190328	N2	2days	128	15.4	2.93	1.09	0.48	0.120313	0.0228906	0.00851563	0.00375	15396	128	2312	128	1372	456	128	2days	0.120313	0.00851563	0.00375	0.0228906	N2_2days
648	20190328	N2	2days	386	46	7.25	3.15	1.11	0.119171	0.0187824	0.00816062	0.00287565	11992	386	2636	386	1260	476	384	2days	0.119171	0.00816062	0.00287565	0.0187824	N2_2days
649	20190328	N2	2days	180	13	1.03	0.43	0.2	0.0722222	0.00572222	0.00238889	0.00111111	7340	180	732	180	520	224	168	2days	0.0722222	0.00238889	0.00111111	0.00572222	N2_2days
650	20190328	N2	2days	128	14.6	3.38	1.4	0.54	0.114062	0.0264062	0.0109375	0.00421875	14432	128	3048	128	1656	444	128	2days	0.114062	0.0109375	0.00421875	0.0264062	N2_2days
651	20190328	N2	2days	182	9.96	1.1	0.45	0.19	0.0547253	0.00604396	0.00247253	0.00104396	5040	182	724	182	456	156	182	2days	0.0547253	0.00247253	0.00104396	0.00604396	N2_2days
653	20190328	N2	2days	116	14	2.58	1.63	0.36	0.12069	0.0222414	0.0140517	0.00310345	15812	116	2168	116	1732	376	116	2days	0.12069	0.0140517	0.00310345	0.0222414	N2_2days
654	20190328	N2	2days	288	16.1	1.61	0.66	0.32	0.0559028	0.00559028	0.00229167	0.00111111	5756	288	768	288	452	184	286	2days	0.0559028	0.00229167	0.00111111	0.00559028	N2_2days
655	20190328	N2	2days	386	32.5	3.64	2.34	0.54	0.0841969	0.00943005	0.00606218	0.00139896	8068	386	1068	386	964	228	386	2days	0.0841969	0.00606218	0.00139896	0.00943005	N2_2days
656	20190328	N2	2days	334	43.3	7.64	2.51	0.89	0.129641	0.0228743	0.00751497	0.00266467	14472	334	2652	334	1468	344	334	2days	0.129641	0.00751497	0.00266467	0.0228743	N2_2days
657	20190328	N2	2days	278	34.4	5.03	3.16	0.75	0.123741	0.0180935	0.0113669	0.00269784	16812	278	2568	278	1828	468	278	2days	0.123741	0.0113669	0.00269784	0.0180935	N2_2days
659	20190328	N2	2days	272	17.4	1.78	0.93	0.32	0.0639706	0.00654412	0.00341912	0.00117647	6812	272	864	272	748	208	272	2days	0.0639706	0.00341912	0.00117647	0.00654412	N2_2days
660	20190328	N2	2days	148	10.6	1.38	0.73	0.24	0.0716216	0.00932432	0.00493243	0.00162162	6488	148	1052	148	812	240	148	2days	0.0716216	0.00493243	0.00162162	0.00932432	N2_2days
661	20190328	N2	2days	352	28.3	2.81	1.26	0.54	0.0803977	0.00798295	0.00357955	0.00153409	10224	352	1628	352	696	348	350	2days	0.0803977	0.00357955	0.00153409	0.00798295	N2_2days
662	20190328	N2	2days	208	16.4	1.68	0.58	0.23	0.0788462	0.00807692	0.00278846	0.00110577	7564	208	1012	208	520	260	208	2days	0.0788462	0.00278846	0.00110577	0.00807692	N2_2days
663	20190328	N2	2days	346	40.5	3.35	1.85	0.52	0.117052	0.00968208	0.00534682	0.00150289	12008	346	1316	346	1004	284	344	2days	0.117052	0.00534682	0.00150289	0.00968208	N2_2days
664	20190328	N2	2days	398	43.8	5.22	2.53	0.87	0.11005	0.0131156	0.00635678	0.00218593	11440	398	1780	398	1100	400	396	2days	0.11005	0.00635678	0.00218593	0.0131156	N2_2days
665	20190328	N2	2days	178	19	3.71	2.06	0.56	0.106742	0.0208427	0.011573	0.00314607	15124	178	2252	178	1480	348	178	2days	0.106742	0.011573	0.00314607	0.0208427	N2_2days
666	20190328	N2	2days	382	40.8	5.51	3.4	0.81	0.106806	0.0144241	0.00890052	0.00212042	11268	382	2064	382	1500	372	378	2days	0.106806	0.00890052	0.00212042	0.0144241	N2_2days
667	20190328	N2	2days	262	26.7	2.57	1.08	0.49	0.101908	0.00980916	0.00412214	0.00187023	10684	262	1508	262	996	320	262	2days	0.101908	0.00412214	0.00187023	0.00980916	N2_2days
668	20190328	N2	2days	390	26.6	2.82	1.34	0.51	0.0682051	0.00723077	0.0034359	0.00130769	6892	390	984	390	964	196	388	2days	0.0682051	0.0034359	0.00130769	0.00723077	N2_2days
669	20190328	N2	2days	256	27.3	2.6	1.62	0.42	0.106641	0.0101563	0.00632813	0.00164062	10728	256	1600	256	1308	260	242	2days	0.106641	0.00632813	0.00164062	0.0101563	N2_2days
670	20190328	N2	2days	224	17.6	1.7	0.5	0.38	0.0785714	0.00758929	0.00223214	0.00169643	9172	224	1304	224	724	312	224	2days	0.0785714	0.00223214	0.00169643	0.00758929	N2_2days
671	20190328	N2	2days	356	26.4	2.67	1.45	0.53	0.0741573	0.0075	0.00407303	0.00148876	7260	356	972	356	872	228	356	2days	0.0741573	0.00407303	0.00148876	0.0075	N2_2days
672	20190328	N2	2days	318	29.7	3.76	1.77	0.57	0.0933962	0.0118239	0.00556604	0.00179245	10744	318	1620	318	924	272	318	2days	0.0933962	0.00556604	0.00179245	0.0118239	N2_2days
673	20190328	N2	2days	228	24.1	5.69	3.05	0.93	0.105702	0.0249561	0.0133772	0.00407895	14456	228	2528	228	1540	596	228	2days	0.105702	0.0133772	0.00407895	0.0249561	N2_2days
674	20190328	N2	2days	460	37.5	4.83	1.89	0.76	0.0815217	0.0105	0.0041087	0.00165217	12112	460	2108	460	1308	400	452	2days	0.0815217	0.0041087	0.00165217	0.0105	N2_2days
675	20190328	N2	2days	196	12.6	1.63	0.68	0.35	0.0642857	0.00831633	0.00346939	0.00178571	6296	196	1208	196	604	296	194	2days	0.0642857	0.00346939	0.00178571	0.00831633	N2_2days
676	20190328	N2	2days	188	13.8	1.4	0.6	0.26	0.0734043	0.00744681	0.00319149	0.00138298	7672	188	964	188	668	232	188	2days	0.0734043	0.00319149	0.00138298	0.00744681	N2_2days
677	20190328	N2	2days	184	9.47	0.82	0.61	0.17	0.0514674	0.00445652	0.00331522	0.000923913	4552	184	524	184	520	160	182	2days	0.0514674	0.00331522	0.000923913	0.00445652	N2_2days
678	20190328	N2	2days	204	15.5	1.47	0.75	0.32	0.0759804	0.00720588	0.00367647	0.00156863	7364	204	816	204	732	252	204	2days	0.0759804	0.00367647	0.00156863	0.00720588	N2_2days
679	20190328	N2	2days	300	31.3	5.89	3.06	0.76	0.104333	0.0196333	0.0102	0.00253333	15196	300	2272	300	1440	360	300	2days	0.104333	0.0102	0.00253333	0.0196333	N2_2days
680	20190328	N2	2days	318	39	5.33	2.75	0.87	0.122642	0.016761	0.0086478	0.00273585	13896	318	2000	318	1436	412	318	2days	0.122642	0.0086478	0.00273585	0.016761	N2_2days
681	20190328	N2	2days	122	10.9	0.71	0.5	0.11	0.0893443	0.00581967	0.00409836	0.000901639	9652	122	872	122	740	140	120	2days	0.0893443	0.00409836	0.000901639	0.00581967	N2_2days
682	20190328	N2	2days	256	24.4	1.9	1.11	0.27	0.0953125	0.00742187	0.00433594	0.00105469	9572	256	1072	256	816	196	254	2days	0.0953125	0.00433594	0.00105469	0.00742187	N2_2days
683	20190328	N2	2days	318	24	3.59	2.06	0.54	0.0754717	0.0112893	0.00647799	0.00169811	11352	318	1836	318	1504	284	318	2days	0.0754717	0.00647799	0.00169811	0.0112893	N2_2days
684	20190328	N2	2days	382	22.9	2.43	1.61	0.44	0.0599476	0.00636126	0.00421466	0.00115183	5636	382	776	382	856	204	382	2days	0.0599476	0.00421466	0.00115183	0.00636126	N2_2days
685	20190328	N2	2days	198	13.3	1.68	0.36	0.31	0.0671717	0.00848485	0.00181818	0.00156566	9264	198	1524	198	480	324	198	2days	0.0671717	0.00181818	0.00156566	0.00848485	N2_2days
686	20190328	N2	2days	356	29.6	2.43	1.33	0.41	0.0831461	0.00682584	0.00373596	0.00115169	8732	356	948	356	788	248	354	2days	0.0831461	0.00373596	0.00115169	0.00682584	N2_2days
687	20190328	N2	2days	402	37.9	3.8	2.48	0.58	0.0942786	0.00945274	0.00616915	0.00144279	9240	402	1292	402	1128	236	394	2days	0.0942786	0.00616915	0.00144279	0.00945274	N2_2days
688	20190328	N2	2days	178	17.7	1.43	0.59	0.31	0.0994382	0.00803371	0.00331461	0.00174157	11040	178	1580	178	692	448	176	2days	0.0994382	0.00331461	0.00174157	0.00803371	N2_2days
689	20190328	N2	2days	404	30	3.53	2.19	0.5	0.0742574	0.00873762	0.00542079	0.00123762	7348	404	1084	404	948	272	398	2days	0.0742574	0.00542079	0.00123762	0.00873762	N2_2days
690	20190328	N2	2days	330	24.2	2.19	1.09	0.42	0.0733333	0.00663636	0.00330303	0.00127273	6912	330	916	330	732	224	330	2days	0.0733333	0.00330303	0.00127273	0.00663636	N2_2days
691	20190328	N2	2days	146	17.1	1.96	0.65	0.4	0.117123	0.0134247	0.00445205	0.00273973	13192	146	1876	146	1248	368	146	2days	0.117123	0.00445205	0.00273973	0.0134247	N2_2days
692	20190328	N2	2days	296	41.5	4.54	2.33	0.61	0.140203	0.0153378	0.00787162	0.00206081	15328	296	2512	296	1528	420	296	2days	0.140203	0.00787162	0.00206081	0.0153378	N2_2days
693	20190328	N2	2days	242	29	4.02	1.89	0.68	0.119835	0.0166116	0.00780992	0.00280992	11932	242	1648	242	1112	324	242	2days	0.119835	0.00780992	0.00280992	0.0166116	N2_2days
694	20190328	N2	2days	208	20.1	1.87	0.96	0.34	0.0966346	0.00899038	0.00461538	0.00163462	10004	208	1252	208	792	276	206	2days	0.0966346	0.00461538	0.00163462	0.00899038	N2_2days
695	20190328	N2	2days	488	34.6	3.7	1.58	0.59	0.0709016	0.00758197	0.0032377	0.00120902	7596	488	1180	488	612	228	462	2days	0.0709016	0.0032377	0.00120902	0.00758197	N2_2days
696	20190328	N2	2days	144	17.1	3.36	1.76	0.46	0.11875	0.0233333	0.0122222	0.00319444	16824	144	2420	144	1340	400	144	2days	0.11875	0.0122222	0.00319444	0.0233333	N2_2days
697	20190328	N2	2days	138	10.9	1.16	0.72	0.22	0.0789855	0.0084058	0.00521739	0.0015942	8920	138	1208	138	896	328	138	2days	0.0789855	0.00521739	0.0015942	0.0084058	N2_2days
698	20190328	N2	2days	366	28.3	2.78	1.14	0.54	0.0773224	0.00759563	0.00311475	0.00147541	8236	366	932	366	732	312	362	2days	0.0773224	0.00311475	0.00147541	0.00759563	N2_2days
699	20190328	N2	2days	168	16.4	3.31	1.9	0.55	0.097619	0.0197024	0.0113095	0.00327381	13612	168	1960	168	1320	368	168	2days	0.097619	0.0113095	0.00327381	0.0197024	N2_2days
700	20190328	N2	2days	278	29.5	2.83	1.31	0.39	0.106115	0.0101799	0.00471223	0.00140288	12068	278	1432	278	840	248	270	2days	0.106115	0.00471223	0.00140288	0.0101799	N2_2days
701	20190328	N2	2days	202	10.2	1.17	0.61	0.25	0.050495	0.00579208	0.0030198	0.00123762	4520	202	680	202	736	216	200	2days	0.050495	0.0030198	0.00123762	0.00579208	N2_2days
702	20190328	N2	2days	156	8.58	0.95	0.38	0.11	0.055	0.00608974	0.0024359	0.000705128	5552	156	708	156	524	116	154	2days	0.055	0.0024359	0.000705128	0.00608974	N2_2days
703	20190328	N2	2days	152	12.2	1.07	0.46	0.18	0.0802632	0.00703947	0.00302632	0.00118421	7900	152	912	152	676	228	140	2days	0.0802632	0.00302632	0.00118421	0.00703947	N2_2days
704	20190328	N2	2days	132	8.93	1.01	0.23	0.13	0.0676515	0.00765152	0.00174242	0.000984848	7224	132	1016	132	352	176	122	2days	0.0676515	0.00174242	0.000984848	0.00765152	N2_2days
705	20190328	N2	2days	142	13.1	2.07	1.08	0.34	0.0922535	0.0145775	0.00760563	0.00239437	12148	142	2424	142	1476	416	142	2days	0.0922535	0.00760563	0.00239437	0.0145775	N2_2days
706	20190328	N2	2days	166	13.1	1.14	0.56	0.26	0.0789157	0.00686747	0.00337349	0.00156627	8132	166	972	166	588	312	162	2days	0.0789157	0.00337349	0.00156627	0.00686747	N2_2days
708	20190328	N2	2days	130	14.4	2.34	0.77	0.45	0.110769	0.018	0.00592308	0.00346154	13040	130	1900	130	984	400	130	2days	0.110769	0.00592308	0.00346154	0.018	N2_2days
709	20190328	N2	2days	262	27.4	3.18	0.99	0.62	0.10458	0.0121374	0.00377863	0.00236641	11144	262	1960	262	684	440	256	2days	0.10458	0.00377863	0.00236641	0.0121374	N2_2days
710	20190328	N2	2days	228	21.5	4.64	2.59	0.66	0.0942982	0.0203509	0.0113596	0.00289474	12996	228	2064	228	1444	392	228	2days	0.0942982	0.0113596	0.00289474	0.0203509	N2_2days
711	20190328	N2	2days	374	43.5	4.9	2.69	0.56	0.11631	0.0131016	0.00719251	0.00149733	14016	374	1676	374	1180	300	368	2days	0.11631	0.00719251	0.00149733	0.0131016	N2_2days
712	20190328	N2	2days	294	20.2	1.96	0.98	0.36	0.0687075	0.00666667	0.00333333	0.00122449	14084	294	1572	294	1092	280	284	2days	0.0687075	0.00333333	0.00122449	0.00666667	N2_2days
713	20190328	N2	2days	258	36.2	3.17	2.26	0.51	0.14031	0.0122868	0.00875969	0.00197674	14704	258	1944	258	1508	344	254	2days	0.14031	0.00875969	0.00197674	0.0122868	N2_2days
714	20190328	N2	2days	198	17.6	1.72	0.76	0.29	0.0888889	0.00868687	0.00383838	0.00146465	10136	198	1068	198	888	228	198	2days	0.0888889	0.00383838	0.00146465	0.00868687	N2_2days
715	20190328	N2	2days	408	39.5	3.7	2.2	0.58	0.0968137	0.00906863	0.00539216	0.00142157	10148	408	1292	408	1008	256	402	2days	0.0968137	0.00539216	0.00142157	0.00906863	N2_2days
716	20190328	N2	2days	140	10.5	1.64	0.63	0.26	0.075	0.0117143	0.0045	0.00185714	7944	140	1580	140	624	328	140	2days	0.075	0.0045	0.00185714	0.0117143	N2_2days
717	20190328	N2	2days	398	37.5	3.74	1.91	0.55	0.0942211	0.00939698	0.00479899	0.00138191	10260	398	1316	398	1036	260	396	2days	0.0942211	0.00479899	0.00138191	0.00939698	N2_2days
718	20190328	N2	2days	224	24.6	2.25	0.55	0.39	0.109821	0.0100446	0.00245536	0.00174107	12504	224	1256	224	512	284	224	2days	0.109821	0.00245536	0.00174107	0.0100446	N2_2days
719	20190328	N2	2days	390	29	2.58	1.25	0.47	0.074359	0.00661538	0.00320513	0.00120513	9164	390	964	388	776	240	386	2days	0.074359	0.00320513	0.00120513	0.00661538	N2_2days
720	20190328	N2	2days	176	11.7	1.26	0.58	0.29	0.0664773	0.00715909	0.00329545	0.00164773	6544	176	1040	176	700	364	168	2days	0.0664773	0.00329545	0.00164773	0.00715909	N2_2days
721	20190328	N2	2days	232	19.5	2.17	0.7	0.35	0.0840517	0.00935345	0.00301724	0.00150862	9368	232	1384	228	772	288	228	2days	0.0840517	0.00301724	0.00150862	0.00935345	N2_2days
722	20190328	N2	2days	216	21.6	4.24	2.3	0.57	0.1	0.0196296	0.0106481	0.00263889	14088	216	2112	216	1376	376	216	2days	0.1	0.0106481	0.00263889	0.0196296	N2_2days
723	20190328	N2	2days	350	34.7	5.72	4.26	0.73	0.0991429	0.0163429	0.0121714	0.00208571	12968	350	1876	350	1764	292	350	2days	0.0991429	0.0121714	0.00208571	0.0163429	N2_2days
724	20190328	N2	2days	286	36.4	5.22	2.35	0.68	0.127273	0.0182517	0.00821678	0.00237762	16244	286	2188	286	1320	512	286	2days	0.127273	0.00821678	0.00237762	0.0182517	N2_2days
725	20190328	N2	2days	322	24.9	2.7	1.52	0.45	0.0773292	0.00838509	0.0047205	0.00139752	8512	322	1184	322	1024	252	320	2days	0.0773292	0.0047205	0.00139752	0.00838509	N2_2days
726	20190328	N2	2days	358	20.9	2.45	0.82	0.42	0.0583799	0.00684358	0.0022905	0.00117318	6160	358	968	358	892	196	346	2days	0.0583799	0.0022905	0.00117318	0.00684358	N2_2days
727	20190328	N2	2days	140	17.9	2.67	0.83	0.44	0.127857	0.0190714	0.00592857	0.00314286	15508	140	2036	140	1084	428	140	2days	0.127857	0.00592857	0.00314286	0.0190714	N2_2days
728	20190328	N2	2days	232	21	2.43	1.03	0.43	0.0905172	0.0104741	0.00443966	0.00185345	10064	232	2164	232	912	372	228	2days	0.0905172	0.00443966	0.00185345	0.0104741	N2_2days
729	20190328	N2	2days	316	20.7	2.46	0.86	0.46	0.0655063	0.00778481	0.00272152	0.0014557	6216	316	944	316	636	276	316	2days	0.0655063	0.00272152	0.0014557	0.00778481	N2_2days
730	20190328	N2	2days	330	32.5	3.6	2.18	0.58	0.0984848	0.0109091	0.00660606	0.00175758	11688	330	1656	330	1404	300	330	2days	0.0984848	0.00660606	0.00175758	0.0109091	N2_2days
732	20190328	N2	2days	142	9.43	0.98	0.47	0.14	0.0664085	0.00690141	0.00330986	0.000985915	6256	142	844	142	640	216	142	2days	0.0664085	0.00330986	0.000985915	0.00690141	N2_2days
733	20190328	N2	2days	354	22.3	2.17	1.22	0.38	0.0629944	0.00612994	0.00344633	0.00107345	7760	354	1504	354	888	276	336	2days	0.0629944	0.00344633	0.00107345	0.00612994	N2_2days
734	20190328	N2	2days	208	24.5	2.67	1.18	0.49	0.117788	0.0128365	0.00567308	0.00235577	14292	208	2228	208	1104	412	208	2days	0.117788	0.00567308	0.00235577	0.0128365	N2_2days
735	20190328	N2	2days	364	27.7	2.83	1.85	0.47	0.0760989	0.00777473	0.00508242	0.00129121	7964	364	1084	364	1104	260	364	2days	0.0760989	0.00508242	0.00129121	0.00777473	N2_2days
736	20190328	N2	2days	220	26.2	2.71	0.78	0.44	0.119091	0.0123182	0.00354545	0.002	11780	220	2092	220	804	420	220	2days	0.119091	0.00354545	0.002	0.0123182	N2_2days
737	20190328	N2	2days	184	20.4	1.91	0.78	0.35	0.11087	0.0103804	0.00423913	0.00190217	11692	184	1820	184	876	332	182	2days	0.11087	0.00423913	0.00190217	0.0103804	N2_2days
738	20190328	N2	2days	240	26.8	3.16	1.7	0.47	0.111667	0.0131667	0.00708333	0.00195833	12744	240	1856	240	1188	324	240	2days	0.111667	0.00708333	0.00195833	0.0131667	N2_2days
739	20190328	N2	2days	234	23.7	2.56	0.95	0.43	0.101282	0.0109402	0.00405983	0.00183761	10440	234	1672	234	900	348	234	2days	0.101282	0.00405983	0.00183761	0.0109402	N2_2days
740	20190328	N2	2days	204	18.3	1.58	0.66	0.32	0.0897059	0.0077451	0.00323529	0.00156863	9592	204	1196	204	708	264	202	2days	0.0897059	0.00323529	0.00156863	0.0077451	N2_2days
741	20190328	N2	2days	366	38.9	4.1	2.35	0.56	0.106284	0.0112022	0.00642077	0.00153005	11824	366	1612	366	1172	284	366	2days	0.106284	0.00642077	0.00153005	0.0112022	N2_2days
742	20190328	N2	2days	186	22.5	3.43	1.6	0.45	0.120968	0.0184409	0.00860215	0.00241935	13968	186	2116	186	1436	372	186	2days	0.120968	0.00860215	0.00241935	0.0184409	N2_2days
743	20190328	N2	2days	270	18.8	1.77	0.87	0.31	0.0696296	0.00655556	0.00322222	0.00114815	6804	270	832	270	712	248	270	2days	0.0696296	0.00322222	0.00114815	0.00655556	N2_2days
744	20190328	N2	2days	420	29.1	2.79	1.54	0.44	0.0692857	0.00664286	0.00366667	0.00104762	6804	420	856	420	728	176	418	2days	0.0692857	0.00366667	0.00104762	0.00664286	N2_2days
745	20190328	N2	2days	442	36.5	3.85	2.43	0.58	0.0825792	0.00871041	0.00549774	0.00131222	7884	442	1152	442	936	248	426	2days	0.0825792	0.00549774	0.00131222	0.00871041	N2_2days
746	20190328	N2	2days	274	24.5	2.65	1.02	0.48	0.0894161	0.00967153	0.00372263	0.00175182	9456	274	1600	274	796	384	262	2days	0.0894161	0.00372263	0.00175182	0.00967153	N2_2days
747	20190328	N2	2days	174	21.6	3.04	1.45	0.57	0.124138	0.0174713	0.00833333	0.00327586	12272	174	1880	174	1192	404	174	2days	0.124138	0.00833333	0.00327586	0.0174713	N2_2days
748	20190328	N2	2days	176	13.5	1.55	0.59	0.34	0.0767045	0.00880682	0.00335227	0.00193182	6788	176	1432	176	608	316	176	2days	0.0767045	0.00335227	0.00193182	0.00880682	N2_2days
749	20190328	N2	2days	266	23	3.12	1.86	0.4	0.0864662	0.0117293	0.00699248	0.00150376	12504	266	1808	266	1520	264	266	2days	0.0864662	0.00699248	0.00150376	0.0117293	N2_2days
750	20190328	N2	2days	176	23.9	4.07	2.2	0.65	0.135795	0.023125	0.0125	0.00369318	17252	176	2400	176	1808	432	176	2days	0.135795	0.0125	0.00369318	0.023125	N2_2days
751	20190328	N2	2days	170	19.3	4.94	4.53	0.66	0.113529	0.0290588	0.0266471	0.00388235	16740	170	2888	170	3152	476	170	2days	0.113529	0.0266471	0.00388235	0.0290588	N2_2days
752	20190328	N2	2days	464	35	4.23	2.08	0.71	0.075431	0.00911638	0.00448276	0.00153017	8488	464	1328	464	804	344	452	2days	0.075431	0.00448276	0.00153017	0.00911638	N2_2days
753	20190328	N2	2days	202	13.1	1.12	0.35	0.19	0.0648515	0.00554455	0.00173267	0.000940594	6668	202	700	202	396	184	194	2days	0.0648515	0.00173267	0.000940594	0.00554455	N2_2days
754	20190328	N2	2days	216	14.3	1.92	0.86	0.36	0.0662037	0.00888889	0.00398148	0.00166667	8936	216	1564	216	632	308	216	2days	0.0662037	0.00398148	0.00166667	0.00888889	N2_2days
755	20190328	N2	2days	318	32.4	4.42	2.54	0.67	0.101887	0.0138994	0.00798742	0.00210692	10880	318	1876	318	1320	404	318	2days	0.101887	0.00798742	0.00210692	0.0138994	N2_2days
756	20190328	N2	2days	122	13	2.11	0.93	0.32	0.106557	0.0172951	0.00762295	0.00262295	12448	122	1848	122	1144	384	122	2days	0.106557	0.00762295	0.00262295	0.0172951	N2_2days
757	20190328	N2	2days	224	18.3	2.32	0.95	0.34	0.0816964	0.0103571	0.00424107	0.00151786	9156	224	1692	224	972	288	220	2days	0.0816964	0.00424107	0.00151786	0.0103571	N2_2days
758	20190328	N2	2days	198	17.4	1.3	0.92	0.24	0.0878788	0.00656566	0.00464646	0.00121212	8912	198	1248	198	900	284	196	2days	0.0878788	0.00464646	0.00121212	0.00656566	N2_2days
759	20190328	N2	2days	194	23.5	3.19	1.18	0.44	0.121134	0.0164433	0.00608247	0.00226804	12308	194	1824	194	968	372	194	2days	0.121134	0.00608247	0.00226804	0.0164433	N2_2days
760	20190328	N2	2days	226	28.6	3.18	1.87	0.42	0.126549	0.0140708	0.00827434	0.00185841	14848	226	2012	226	1528	288	226	2days	0.126549	0.00827434	0.00185841	0.0140708	N2_2days
761	20190328	N2	2days	234	16.5	1.9	0.94	0.29	0.0705128	0.00811966	0.00401709	0.00123932	7176	234	1144	234	656	236	234	2days	0.0705128	0.00401709	0.00123932	0.00811966	N2_2days
762	20190328	N2	2days	264	26.9	3.04	1.73	0.49	0.101894	0.0115152	0.00655303	0.00185606	11100	264	1368	264	1192	248	264	2days	0.101894	0.00655303	0.00185606	0.0115152	N2_2days
763	20190328	N2	2days	344	38.4	4.5	1.76	0.72	0.111628	0.0130814	0.00511628	0.00209302	16176	344	2144	344	964	428	342	2days	0.111628	0.00511628	0.00209302	0.0130814	N2_2days
764	20190328	N2	2days	342	38.4	4.15	2.19	0.69	0.112281	0.0121345	0.00640351	0.00201754	11824	342	1564	342	1096	316	336	2days	0.112281	0.00640351	0.00201754	0.0121345	N2_2days
765	20190328	N2	2days	122	10.6	0.95	0.29	0.21	0.0868852	0.00778689	0.00237705	0.00172131	8456	122	1172	122	596	320	122	2days	0.0868852	0.00237705	0.00172131	0.00778689	N2_2days
766	20190328	N2	2days	138	12.4	1.71	0.78	0.26	0.0898551	0.0123913	0.00565217	0.00188406	10428	138	1864	138	944	316	132	2days	0.0898551	0.00565217	0.00188406	0.0123913	N2_2days
767	20190328	N2	2days	240	17.8	1.37	0.61	0.29	0.0741667	0.00570833	0.00254167	0.00120833	7000	240	872	240	592	216	240	2days	0.0741667	0.00254167	0.00120833	0.00570833	N2_2days
768	20190328	N2	2days	282	27.8	3.04	1.5	0.47	0.0985816	0.0107801	0.00531915	0.00166667	11844	282	1980	282	856	332	278	2days	0.0985816	0.00531915	0.00166667	0.0107801	N2_2days
769	20190328	N2	2days	306	31.3	2.94	1.09	0.5	0.102288	0.00960784	0.00356209	0.00163399	10308	306	1728	306	748	400	304	2days	0.102288	0.00356209	0.00163399	0.00960784	N2_2days
770	20190328	N2	2days	164	17.9	3.1	1.24	0.41	0.109146	0.0189024	0.00756098	0.0025	12180	164	2264	164	1156	296	164	2days	0.109146	0.00756098	0.0025	0.0189024	N2_2days
771	20190328	N2	2days	374	21.3	2.2	1.06	0.42	0.0569519	0.00588235	0.00283422	0.00112299	5152	374	716	374	700	180	370	2days	0.0569519	0.00283422	0.00112299	0.00588235	N2_2days
772	20190328	N2	2days	196	15	1.32	0.48	0.28	0.0765306	0.00673469	0.00244898	0.00142857	7856	196	1236	196	516	416	196	2days	0.0765306	0.00244898	0.00142857	0.00673469	N2_2days
773	20190328	N2	2days	370	25.3	2.92	1.29	0.48	0.0683784	0.00789189	0.00348649	0.0012973	6276	370	932	370	660	224	370	2days	0.0683784	0.00348649	0.0012973	0.00789189	N2_2days
774	20190328	N2	2days	168	20.8	2.68	0.89	0.44	0.12381	0.0159524	0.00529762	0.00261905	16280	168	2264	168	796	408	168	2days	0.12381	0.00529762	0.00261905	0.0159524	N2_2days
775	20190328	N2	2days	392	29.6	3.34	1.63	0.57	0.0755102	0.00852041	0.00415816	0.00145408	6808	392	1092	392	892	280	390	2days	0.0755102	0.00415816	0.00145408	0.00852041	N2_2days
777	20190328	N2	2days	298	28.5	2.96	1.05	0.4	0.0956376	0.00993289	0.00352349	0.00134228	9304	298	1380	298	768	292	292	2days	0.0956376	0.00352349	0.00134228	0.00993289	N2_2days
778	20190328	N2	2days	108	11.9	1.92	0.3	0.31	0.110185	0.0177778	0.00277778	0.00287037	13912	108	1652	108	632	328	108	2days	0.110185	0.00277778	0.00287037	0.0177778	N2_2days
779	20190328	N2	2days	338	39.4	4.66	2.7	0.6	0.116568	0.013787	0.00798817	0.00177515	13120	338	1860	338	1164	352	334	2days	0.116568	0.00798817	0.00177515	0.013787	N2_2days
780	20190328	N2	2days	276	20.9	1.71	0.65	0.25	0.0757246	0.00619565	0.00235507	0.000905797	7428	276	904	276	672	172	260	2days	0.0757246	0.00235507	0.000905797	0.00619565	N2_2days
781	20190328	N2	2days	176	11.2	0.87	0.55	0.19	0.0636364	0.00494318	0.003125	0.00107955	5940	176	532	176	776	172	176	2days	0.0636364	0.003125	0.00107955	0.00494318	N2_2days
782	20190328	N2	2days	204	17.8	1.57	0.85	0.25	0.0872549	0.00769608	0.00416667	0.00122549	10476	204	1200	204	880	228	204	2days	0.0872549	0.00416667	0.00122549	0.00769608	N2_2days
783	20190328	N2	2days	378	23.2	2.36	1.3	0.44	0.0613757	0.00624339	0.00343915	0.00116402	5556	378	732	378	660	236	376	2days	0.0613757	0.00343915	0.00116402	0.00624339	N2_2days
784	20190328	N2	2days	184	20.8	3.68	2.14	0.48	0.113043	0.02	0.0116304	0.0026087	16472	184	2020	184	1624	356	184	2days	0.113043	0.0116304	0.0026087	0.02	N2_2days
785	20190328	N2	2days	214	20.3	1.8	0.92	0.34	0.0948598	0.00841121	0.00429907	0.00158879	9156	214	1496	214	844	300	212	2days	0.0948598	0.00429907	0.00158879	0.00841121	N2_2days
786	20190328	N2	2days	420	24.2	2.69	1.12	0.5	0.057619	0.00640476	0.00266667	0.00119048	5912	420	920	420	648	212	414	2days	0.057619	0.00266667	0.00119048	0.00640476	N2_2days
787	20190328	N2	2days	244	25.7	2.62	1.02	0.52	0.105328	0.0107377	0.00418033	0.00213115	10980	244	1508	244	768	320	244	2days	0.105328	0.00418033	0.00213115	0.0107377	N2_2days
788	20190328	N2	2days	170	20.5	3.99	3.41	0.58	0.120588	0.0234706	0.0200588	0.00341176	15512	170	2340	170	2536	392	170	2days	0.120588	0.0200588	0.00341176	0.0234706	N2_2days
789	20190328	N2	2days	180	17.5	2.27	0.79	0.34	0.0972222	0.0126111	0.00438889	0.00188889	10964	180	1464	180	632	268	180	2days	0.0972222	0.00438889	0.00188889	0.0126111	N2_2days
790	20190328	N2	2days	354	36.2	5.17	2.16	0.73	0.10226	0.0146045	0.00610169	0.00206215	10828	354	1636	354	948	344	352	2days	0.10226	0.00610169	0.00206215	0.0146045	N2_2days
791	20190328	N2	2days	306	20.8	3.51	1.52	0.63	0.0679739	0.0114706	0.00496732	0.00205882	11576	306	3160	306	1440	564	306	2days	0.0679739	0.00496732	0.00205882	0.0114706	N2_2days
792	20190328	N2	2days	412	34.2	6.26	3.91	0.74	0.0830097	0.0151942	0.00949029	0.00179612	14416	412	1880	412	1588	352	408	2days	0.0830097	0.00949029	0.00179612	0.0151942	N2_2days
793	20190328	N2	2days	150	21.5	7.55	5.26	1.03	0.143333	0.0503333	0.0350667	0.00686667	19408	150	5060	150	4664	760	150	2days	0.143333	0.0350667	0.00686667	0.0503333	N2_2days
794	20190328	N2	2days	338	32.3	3.28	1.37	0.53	0.0955621	0.00970414	0.00405325	0.00156805	10252	338	1116	338	748	256	336	2days	0.0955621	0.00405325	0.00156805	0.00970414	N2_2days
795	20190328	N2	2days	314	30	3.73	2.27	0.56	0.0955414	0.011879	0.0072293	0.00178344	9544	314	1432	314	1152	292	314	2days	0.0955414	0.0072293	0.00178344	0.011879	N2_2days
797	20190328	N2	2days	288	34.8	3.73	2.29	0.55	0.120833	0.0129514	0.00795139	0.00190972	14088	288	1948	288	1532	408	286	2days	0.120833	0.00795139	0.00190972	0.0129514	N2_2days
799	20190328	N2	2days	300	17.6	1.79	0.78	0.38	0.0586667	0.00596667	0.0026	0.00126667	5360	300	784	300	604	212	300	2days	0.0586667	0.0026	0.00126667	0.00596667	N2_2days
800	20190328	N2	2days	342	23.5	2.35	1.43	0.41	0.0687135	0.00687135	0.00418129	0.00119883	6316	342	888	342	880	196	342	2days	0.0687135	0.00418129	0.00119883	0.00687135	N2_2days
801	20190328	N2	2days	228	13.9	1.92	1.05	0.39	0.0609649	0.00842105	0.00460526	0.00171053	5768	228	1284	228	960	364	228	2days	0.0609649	0.00460526	0.00171053	0.00842105	N2_2days
802	20190328	N2	2days	228	14.4	1.12	0.53	0.2	0.0631579	0.00491228	0.00232456	0.000877193	6364	228	624	228	684	156	224	2days	0.0631579	0.00232456	0.000877193	0.00491228	N2_2days
803	20190328	N2	2days	232	27.4	3.34	1.33	0.51	0.118103	0.0143966	0.00573276	0.00219828	17524	232	2848	232	1432	516	232	2days	0.118103	0.00573276	0.00219828	0.0143966	N2_2days
804	20190328	N2	2days	104	10.5	1.79	0.97	0.26	0.100962	0.0172115	0.00932692	0.0025	12620	104	2928	104	1668	360	104	2days	0.100962	0.00932692	0.0025	0.0172115	N2_2days
805	20190328	N2	2days	222	22	2.06	1.05	0.4	0.0990991	0.00927928	0.00472973	0.0018018	10244	222	1404	222	1120	300	222	2days	0.0990991	0.00472973	0.0018018	0.00927928	N2_2days
806	20190328	N2	2days	218	13.7	0.94	0.65	0.22	0.062844	0.00431193	0.00298165	0.00100917	6076	218	652	218	816	184	216	2days	0.062844	0.00298165	0.00100917	0.00431193	N2_2days
807	20190328	N2	2days	294	18.4	2.16	1.31	0.44	0.062585	0.00734694	0.00445578	0.0014966	5928	294	908	294	776	260	294	2days	0.062585	0.00445578	0.0014966	0.00734694	N2_2days
808	20190328	N2	2days	224	25.7	4.4	2.3	0.68	0.114732	0.0196429	0.0102679	0.00303571	12664	224	2296	224	1592	396	224	2days	0.114732	0.0102679	0.00303571	0.0196429	N2_2days
809	20190328	N2	2days	314	33.4	6.16	2.06	0.96	0.106369	0.0196178	0.00656051	0.00305732	13120	314	2296	314	1300	432	314	2days	0.106369	0.00656051	0.00305732	0.0196178	N2_2days
810	20190328	N2	2days	422	34.5	3.29	2.16	0.52	0.0817536	0.00779621	0.00511848	0.00123223	7612	422	1056	422	972	244	408	2days	0.0817536	0.00511848	0.00123223	0.00779621	N2_2days
811	20190328	N2	2days	234	27.3	2.58	1.1	0.41	0.116667	0.0110256	0.00470085	0.00175214	11376	234	1492	234	1104	268	234	2days	0.116667	0.00470085	0.00175214	0.0110256	N2_2days
813	20190328	N2	2days	300	18.3	1.45	0.78	0.27	0.061	0.00483333	0.0026	0.0009	6456	300	748	300	616	212	286	2days	0.061	0.0026	0.0009	0.00483333	N2_2days
814	20190328	N2	2days	220	20.1	2.34	1.05	0.38	0.0913636	0.0106364	0.00477273	0.00172727	9132	220	1708	220	868	292	216	2days	0.0913636	0.00477273	0.00172727	0.0106364	N2_2days
815	20190328	N2	2days	298	29	2.8	1.41	0.65	0.0973154	0.00939597	0.00473154	0.00218121	10452	298	1656	298	892	432	298	2days	0.0973154	0.00473154	0.00218121	0.00939597	N2_2days
816	20190328	N2	2days	238	23.3	2.54	1.25	0.41	0.0978992	0.0106723	0.0052521	0.00172269	11260	238	1720	238	964	260	234	2days	0.0978992	0.0052521	0.00172269	0.0106723	N2_2days
817	20190328	N2	2days	332	30.8	7.7	3.71	0.98	0.0927711	0.0231928	0.0111747	0.00295181	16528	332	2612	332	1452	472	332	2days	0.0927711	0.0111747	0.00295181	0.0231928	N2_2days
818	20190328	N2	2days	250	29.1	4.34	1.58	0.61	0.1164	0.01736	0.00632	0.00244	13980	250	2052	250	1116	376	250	2days	0.1164	0.00632	0.00244	0.01736	N2_2days
819	20190328	N2	2days	150	14.5	2.28	1.58	0.34	0.0966667	0.0152	0.0105333	0.00226667	12068	150	2112	150	1912	332	150	2days	0.0966667	0.0105333	0.00226667	0.0152	N2_2days
820	20190328	N2	2days	166	18.7	2.74	1.45	0.4	0.112651	0.016506	0.00873494	0.00240964	15492	166	1996	166	1196	364	166	2days	0.112651	0.00873494	0.00240964	0.016506	N2_2days
821	20190328	N2	2days	264	29.9	3.18	1.8	0.51	0.113258	0.0120455	0.00681818	0.00193182	11256	264	1840	264	1096	348	264	2days	0.113258	0.00681818	0.00193182	0.0120455	N2_2days
822	20190328	N2	2days	298	25.1	2.88	0.95	0.49	0.0842282	0.00966443	0.00318792	0.0016443	7888	298	1052	298	584	260	298	2days	0.0842282	0.00318792	0.0016443	0.00966443	N2_2days
823	20190328	N2	2days	296	29.5	2.74	0.96	0.6	0.0996622	0.00925676	0.00324324	0.00202703	12296	296	1164	296	788	328	290	2days	0.0996622	0.00324324	0.00202703	0.00925676	N2_2days
824	20190328	N2	2days	328	33.4	3.57	1.83	0.58	0.101829	0.0108841	0.00557927	0.00176829	11276	328	1448	328	1160	288	328	2days	0.101829	0.00557927	0.00176829	0.0108841	N2_2days
825	20190328	N2	2days	328	33.4	4.02	2.04	0.56	0.101829	0.0122561	0.00621951	0.00170732	11288	328	1488	328	1144	328	328	2days	0.101829	0.00621951	0.00170732	0.0122561	N2_2days
826	20190328	N2	2days	258	17.8	1.37	0.93	0.34	0.0689922	0.00531008	0.00360465	0.00131783	6848	258	680	258	588	228	258	2days	0.0689922	0.00360465	0.00131783	0.00531008	N2_2days
827	20190328	N2	2days	384	41.4	5.77	4.18	0.84	0.107813	0.015026	0.0108854	0.0021875	11368	384	1944	384	1740	400	380	2days	0.107813	0.0108854	0.0021875	0.015026	N2_2days
828	20190328	N2	2days	216	13.7	1.06	0.53	0.18	0.0634259	0.00490741	0.0024537	0.000833333	5964	216	620	216	468	204	204	2days	0.0634259	0.0024537	0.000833333	0.00490741	N2_2days
829	20190328	N2	2days	210	15.5	1.86	0.75	0.31	0.0738095	0.00885714	0.00357143	0.00147619	6908	210	1516	210	752	312	202	2days	0.0738095	0.00357143	0.00147619	0.00885714	N2_2days
830	20190328	N2	2days	292	27.6	5.49	3.26	0.81	0.0945205	0.0188014	0.0111644	0.00277397	13584	292	2288	292	1876	420	292	2days	0.0945205	0.0111644	0.00277397	0.0188014	N2_2days
831	20190328	N2	2days	118	12	2.04	1.11	0.3	0.101695	0.0172881	0.00940678	0.00254237	12544	118	2576	118	1952	416	118	2days	0.101695	0.00940678	0.00254237	0.0172881	N2_2days
832	20190328	N2	2days	184	12.7	1.01	0.52	0.22	0.0690217	0.00548913	0.00282609	0.00119565	6648	184	900	184	508	228	172	2days	0.0690217	0.00282609	0.00119565	0.00548913	N2_2days
833	20190328	N2	2days	110	10.3	0.93	0.33	0.17	0.0936364	0.00845455	0.003	0.00154545	11236	110	1080	110	572	236	110	2days	0.0936364	0.003	0.00154545	0.00845455	N2_2days
834	20190328	N2	2days	158	21.3	3.48	1.72	0.49	0.13481	0.0220253	0.0108861	0.00310127	16780	158	2372	158	1280	376	158	2days	0.13481	0.0108861	0.00310127	0.0220253	N2_2days
835	20190328	N2	2days	292	36	4.41	3.35	0.64	0.123288	0.0151027	0.0114726	0.00219178	14856	292	2160	288	1660	464	292	2days	0.123288	0.0114726	0.00219178	0.0151027	N2_2days
836	20190328	N2	2days	170	9.99	0.83	0.4	0.14	0.0587647	0.00488235	0.00235294	0.000823529	5948	170	600	170	588	160	168	2days	0.0587647	0.00235294	0.000823529	0.00488235	N2_2days
837	20190328	N2	2days	240	30.1	3.53	1.82	0.6	0.125417	0.0147083	0.00758333	0.0025	14672	240	1864	240	1184	388	240	2days	0.125417	0.00758333	0.0025	0.0147083	N2_2days
839	20190328	N2	2days	374	24.2	2.56	1.14	0.45	0.0647059	0.00684492	0.00304813	0.00120321	7328	374	1056	374	732	240	374	2days	0.0647059	0.00304813	0.00120321	0.00684492	N2_2days
840	20190328	N2	2days	250	18.7	2.59	0.82	0.45	0.0748	0.01036	0.00328	0.0018	8120	250	1816	250	600	312	248	2days	0.0748	0.00328	0.0018	0.01036	N2_2days
841	20190328	N2	2days	180	17.1	1.55	0.47	0.33	0.095	0.00861111	0.00261111	0.00183333	8952	180	1336	180	600	396	180	2days	0.095	0.00261111	0.00183333	0.00861111	N2_2days
842	20190328	N2	2days	142	17.4	2.44	1.25	0.43	0.122535	0.0171831	0.00880282	0.00302817	14984	142	2108	142	1528	424	142	2days	0.122535	0.00880282	0.00302817	0.0171831	N2_2days
843	20190328	N2	2days	436	31.1	2.62	1.18	0.42	0.0713303	0.00600917	0.00270642	0.000963303	7068	436	812	436	744	188	422	2days	0.0713303	0.00270642	0.000963303	0.00600917	N2_2days
845	20190328	N2	2days	134	11.8	1.31	0.43	0.24	0.0880597	0.00977612	0.00320896	0.00179104	10060	134	1176	134	672	232	134	2days	0.0880597	0.00320896	0.00179104	0.00977612	N2_2days
846	20190328	N2	2days	280	23.7	2.06	1.06	0.3	0.0846429	0.00735714	0.00378571	0.00107143	8468	280	1064	280	748	200	270	2days	0.0846429	0.00378571	0.00107143	0.00735714	N2_2days
847	20190328	N2	2days	108	9.39	1.07	0.38	0.14	0.0869444	0.00990741	0.00351852	0.0012963	8828	108	1440	108	732	216	108	2days	0.0869444	0.00351852	0.0012963	0.00990741	N2_2days
848	20190328	N2	2days	244	28.5	3.43	2.03	0.5	0.116803	0.0140574	0.00831967	0.00204918	12220	244	1676	244	952	304	244	2days	0.116803	0.00831967	0.00204918	0.0140574	N2_2days
849	20190328	N2	2days	266	14.5	1.42	0.82	0.27	0.0545113	0.00533835	0.00308271	0.00101504	4812	266	596	266	596	164	266	2days	0.0545113	0.00308271	0.00101504	0.00533835	N2_2days
851	20190328	N2	2days	188	16.4	1.76	0.77	0.3	0.087234	0.0093617	0.00409574	0.00159574	8892	188	1448	188	688	332	186	2days	0.087234	0.00409574	0.00159574	0.0093617	N2_2days
852	20190328	N2	2days	298	22.7	1.83	0.9	0.34	0.0761745	0.00614094	0.00302013	0.00114094	7536	298	816	298	676	160	294	2days	0.0761745	0.00302013	0.00114094	0.00614094	N2_2days
853	20190328	N2	2days	380	33.3	4.21	2.59	0.71	0.0876316	0.0110789	0.00681579	0.00186842	8880	380	1484	380	1196	340	376	2days	0.0876316	0.00681579	0.00186842	0.0110789	N2_2days
854	20190328	N2	2days	348	45.1	8.33	4.22	1.02	0.129598	0.0239368	0.0121264	0.00293103	14272	348	3144	348	1920	452	348	2days	0.129598	0.0121264	0.00293103	0.0239368	N2_2days
855	20190328	N2	2days	150	17.8	3.21	1.18	0.56	0.118667	0.0214	0.00786667	0.00373333	17288	150	3068	150	1496	660	150	2days	0.118667	0.00786667	0.00373333	0.0214	N2_2days
856	20190328	N2	2days	288	25.2	3.12	1.18	0.53	0.0875	0.0108333	0.00409722	0.00184028	7908	288	1368	288	732	388	286	2days	0.0875	0.00409722	0.00184028	0.0108333	N2_2days
857	20190328	N2	2days	236	23	2.63	1.37	0.38	0.0974576	0.0111441	0.00580508	0.00161017	11324	236	1748	236	1288	356	234	2days	0.0974576	0.00580508	0.00161017	0.0111441	N2_2days
858	20190328	N2	2days	318	26	2.82	1.67	0.44	0.081761	0.00886792	0.00525157	0.00138365	8832	318	1128	318	872	224	318	2days	0.081761	0.00525157	0.00138365	0.00886792	N2_2days
859	20190328	N2	2days	264	26.5	2.95	1.05	0.53	0.100379	0.0111742	0.00397727	0.00200758	11420	264	1480	264	744	292	264	2days	0.100379	0.00397727	0.00200758	0.0111742	N2_2days
860	20190328	N2	2days	294	35.1	3.14	1.85	0.49	0.119388	0.0106803	0.00629252	0.00166667	12704	294	1568	294	1208	300	290	2days	0.119388	0.00629252	0.00166667	0.0106803	N2_2days
861	20190328	N2	2days	122	14.3	2.03	0.86	0.31	0.117213	0.0166393	0.00704918	0.00254098	15064	122	2308	122	1164	348	122	2days	0.117213	0.00704918	0.00254098	0.0166393	N2_2days
862	20190328	N2	2days	156	19.4	3.75	2.59	0.52	0.124359	0.0240385	0.0166026	0.00333333	17244	156	2292	156	2076	492	156	2days	0.124359	0.0166026	0.00333333	0.0240385	N2_2days
863	20190328	N2	2days	222	15.6	2.05	0.69	0.36	0.0702703	0.00923423	0.00310811	0.00162162	6388	222	1400	222	608	388	220	2days	0.0702703	0.00310811	0.00162162	0.00923423	N2_2days
865	20190328	N2	2days	264	21.7	3.71	1.85	0.61	0.082197	0.014053	0.00700758	0.00231061	11728	264	2240	264	1720	428	262	2days	0.082197	0.00700758	0.00231061	0.014053	N2_2days
866	20190328	N2	2days	128	9.96	1.16	0.58	0.2	0.0778125	0.0090625	0.00453125	0.0015625	8792	128	1064	128	672	224	128	2days	0.0778125	0.00453125	0.0015625	0.0090625	N2_2days
867	20190328	N2	2days	298	27.3	3.15	1.19	0.51	0.0916107	0.0105705	0.00399329	0.00171141	9784	298	1724	298	728	360	290	2days	0.0916107	0.00399329	0.00171141	0.0105705	N2_2days
868	20190328	N2	2days	370	36.9	3.69	2.26	0.51	0.0997297	0.00997297	0.00610811	0.00137838	11184	370	1292	370	1036	328	370	2days	0.0997297	0.00610811	0.00137838	0.00997297	N2_2days
869	20190328	N2	2days	384	39.6	4.46	2.6	0.65	0.103125	0.0116146	0.00677083	0.00169271	11640	384	1548	384	1072	252	378	2days	0.103125	0.00677083	0.00169271	0.0116146	N2_2days
870	20190328	N2	2days	224	12.3	1.47	0.57	0.31	0.0549107	0.0065625	0.00254464	0.00138393	7144	224	1424	224	540	248	224	2days	0.0549107	0.00254464	0.00138393	0.0065625	N2_2days
871	20190328	N2	2days	340	33	5.29	2.04	0.7	0.0970588	0.0155588	0.006	0.00205882	10776	340	2168	340	1152	324	340	2days	0.0970588	0.006	0.00205882	0.0155588	N2_2days
872	20190328	N2	2days	400	40.1	4.68	2.14	0.66	0.10025	0.0117	0.00535	0.00165	10232	400	1428	400	892	288	400	2days	0.10025	0.00535	0.00165	0.0117	N2_2days
873	20190328	N2	2days	348	21.7	2.31	1.03	0.49	0.0623563	0.00663793	0.00295977	0.00140805	5968	348	908	348	604	228	342	2days	0.0623563	0.00295977	0.00140805	0.00663793	N2_2days
874	20190328	N2	2days	226	15.1	1.36	1.07	0.31	0.0668142	0.0060177	0.00473451	0.00137168	6988	226	768	226	804	232	226	2days	0.0668142	0.00473451	0.00137168	0.0060177	N2_2days
875	20190328	N2	2days	364	20	1.55	0.91	0.36	0.0549451	0.00425824	0.0025	0.000989011	5076	364	588	364	628	204	356	2days	0.0549451	0.0025	0.000989011	0.00425824	N2_2days
876	20190328	N2	2days	222	17.6	1.56	0.89	0.26	0.0792793	0.00702703	0.00400901	0.00117117	8204	222	900	222	824	212	222	2days	0.0792793	0.00400901	0.00117117	0.00702703	N2_2days
877	20190328	N2	2days	256	22.6	2.15	1.02	0.4	0.0882813	0.00839844	0.00398438	0.0015625	8832	256	1196	256	796	252	256	2days	0.0882813	0.00398438	0.0015625	0.00839844	N2_2days
878	20190328	N2	2days	326	30.7	2.91	1.61	0.52	0.0941718	0.00892638	0.00493865	0.00159509	9476	326	1368	322	780	300	322	2days	0.0941718	0.00493865	0.00159509	0.00892638	N2_2days
879	20190328	N2	2days	340	38.4	4.34	2.49	0.69	0.112941	0.0127647	0.00732353	0.00202941	12980	340	1764	340	1328	352	340	2days	0.112941	0.00732353	0.00202941	0.0127647	N2_2days
880	20190328	N2	2days	284	27.7	2.7	1.63	0.48	0.0975352	0.00950704	0.00573944	0.00169014	11664	284	1344	284	1052	324	278	2days	0.0975352	0.00573944	0.00169014	0.00950704	N2_2days
881	20190328	N2	2days	174	13.2	1.28	0.73	0.25	0.0758621	0.00735632	0.0041954	0.00143678	7888	174	1104	174	868	292	172	2days	0.0758621	0.0041954	0.00143678	0.00735632	N2_2days
882	20190328	N2	2days	158	11.3	0.98	0.58	0.18	0.071519	0.00620253	0.00367089	0.00113924	7200	158	824	158	656	184	158	2days	0.071519	0.00367089	0.00113924	0.00620253	N2_2days
883	20190328	N2	2days	378	31.1	2.7	1.55	0.45	0.0822751	0.00714286	0.00410053	0.00119048	7944	378	972	378	756	212	368	2days	0.0822751	0.00410053	0.00119048	0.00714286	N2_2days
884	20190328	N2	2days	206	24.3	2.4	1.08	0.4	0.117961	0.0116505	0.00524272	0.00194175	13300	206	1504	206	996	284	202	2days	0.117961	0.00524272	0.00194175	0.0116505	N2_2days
885	20190328	N2	2days	308	16.8	1.56	0.76	0.32	0.0545455	0.00506494	0.00246753	0.00103896	6048	308	632	308	732	216	308	2days	0.0545455	0.00246753	0.00103896	0.00506494	N2_2days
886	20190328	N2	2days	458	49	6.53	3.23	0.99	0.106987	0.0142576	0.0070524	0.00216157	13088	458	2160	458	1328	328	456	2days	0.106987	0.0070524	0.00216157	0.0142576	N2_2days
887	20190328	N2	2days	136	16.9	3.26	1.83	0.5	0.124265	0.0239706	0.0134559	0.00367647	15988	136	2508	136	1800	412	136	2days	0.124265	0.0134559	0.00367647	0.0239706	N2_2days
888	20190328	N2	2days	234	27.1	3.69	1.86	0.5	0.115812	0.0157692	0.00794872	0.00213675	14892	234	1612	234	1096	332	234	2days	0.115812	0.00794872	0.00213675	0.0157692	N2_2days
889	20190328	N2	2days	120	14.5	2.05	0.86	0.31	0.120833	0.0170833	0.00716667	0.00258333	14284	120	1840	120	1052	324	120	2days	0.120833	0.00716667	0.00258333	0.0170833	N2_2days
890	20190328	N2	2days	114	7.36	0.67	0.21	0.11	0.0645614	0.00587719	0.00184211	0.000964912	6604	114	808	114	532	156	108	2days	0.0645614	0.00184211	0.000964912	0.00587719	N2_2days
891	20190328	N2	2days	284	28.3	2.23	1.26	0.36	0.0996479	0.00785211	0.00443662	0.00126761	10172	284	1036	284	1040	260	276	2days	0.0996479	0.00443662	0.00126761	0.00785211	N2_2days
892	20190328	N2	2days	298	25.5	3.31	1.28	0.53	0.0855705	0.0111074	0.0042953	0.00177852	8592	298	1300	298	924	248	298	2days	0.0855705	0.0042953	0.00177852	0.0111074	N2_2days
893	20190328	N2	2days	146	8.83	0.92	0.51	0.17	0.0604795	0.00630137	0.00349315	0.00116438	5744	146	700	146	692	192	146	2days	0.0604795	0.00349315	0.00116438	0.00630137	N2_2days
894	20190328	NL5901	2days	160	14.1	17.8	0.61	0.95	0.088125	0.11125	0.0038125	0.0059375	13892	160	22160	160	1416	1256	160	2days	0.088125	0.0038125	0.0059375	0.11125	NL5901_2days
895	20190328	NL5901	2days	166	12.6	9.57	0.59	0.63	0.0759036	0.0576506	0.00355422	0.00379518	7704	166	6204	166	624	500	166	2days	0.0759036	0.00355422	0.00379518	0.0576506	NL5901_2days
896	20190328	NL5901	2days	456	36.9	81.9	2.4	4.02	0.0809211	0.179605	0.00526316	0.00881579	14028	456	52980	456	1148	2560	456	2days	0.0809211	0.00526316	0.00881579	0.179605	NL5901_2days
897	20190328	NL5901	2days	256	25.1	53.3	2.95	3.2	0.0980469	0.208203	0.0115234	0.0125	17364	256	32352	256	1656	1752	256	2days	0.0980469	0.0115234	0.0125	0.208203	NL5901_2days
898	20190328	NL5901	2days	434	45.9	52.7	2.9	2.91	0.10576	0.121429	0.00668203	0.00670507	11424	434	19420	434	1132	1004	434	2days	0.10576	0.00668203	0.00670507	0.121429	NL5901_2days
899	20190328	NL5901	2days	200	11.8	28.8	0.56	1.64	0.059	0.144	0.0028	0.0082	5588	200	16468	200	560	920	200	2days	0.059	0.0028	0.0082	0.144	NL5901_2days
900	20190328	NL5901	2days	164	10.3	32.8	0.28	1.76	0.0628049	0.2	0.00170732	0.0107317	5764	164	28524	164	444	1588	164	2days	0.0628049	0.00170732	0.0107317	0.2	NL5901_2days
901	20190328	NL5901	2days	408	40.9	63.7	1.89	3.85	0.100245	0.156127	0.00463235	0.00943627	10048	408	27548	408	1048	1624	408	2days	0.100245	0.00463235	0.00943627	0.156127	NL5901_2days
902	20190328	NL5901	2days	394	34.7	67.6	1.65	3.94	0.0880711	0.171574	0.00418782	0.01	11908	394	34828	394	796	2080	394	2days	0.0880711	0.00418782	0.01	0.171574	NL5901_2days
903	20190328	NL5901	2days	204	13.5	15.3	0.44	1	0.0661765	0.075	0.00215686	0.00490196	6676	204	8028	204	552	604	204	2days	0.0661765	0.00215686	0.00490196	0.075	NL5901_2days
904	20190328	NL5901	2days	418	42.2	54.1	2.84	2.94	0.100957	0.129426	0.00679426	0.00703349	10772	418	22116	418	1372	1368	418	2days	0.100957	0.00679426	0.00703349	0.129426	NL5901_2days
905	20190328	NL5901	2days	162	18.5	37.9	0.78	2.04	0.114198	0.233951	0.00481481	0.0125926	12308	162	36156	162	900	1812	162	2days	0.114198	0.00481481	0.0125926	0.233951	NL5901_2days
906	20190328	NL5901	2days	392	40.3	74.8	1.2	4.11	0.102806	0.190816	0.00306122	0.0104847	12248	392	37992	392	648	2000	392	2days	0.102806	0.00306122	0.0104847	0.190816	NL5901_2days
907	20190328	NL5901	2days	294	33.1	85.7	1.6	4.92	0.112585	0.291497	0.00544218	0.0167347	14148	294	44684	294	1160	2536	294	2days	0.112585	0.00544218	0.0167347	0.291497	NL5901_2days
908	20190328	NL5901	2days	246	14.3	27.7	0.4	1.39	0.0581301	0.112602	0.00162602	0.00565041	5508	246	18396	246	480	1104	246	2days	0.0581301	0.00162602	0.00565041	0.112602	NL5901_2days
909	20190328	NL5901	2days	104	6.22	7.35	0.4	0.39	0.0598077	0.0706731	0.00384615	0.00375	5704	104	7884	104	652	404	104	2days	0.0598077	0.00384615	0.00375	0.0706731	NL5901_2days
910	20190328	NL5901	2days	384	43.4	121	2.8	6.46	0.113021	0.315104	0.00729167	0.0168229	12352	384	52840	384	1396	3080	384	2days	0.113021	0.00729167	0.0168229	0.315104	NL5901_2days
911	20190328	NL5901	2days	236	22.3	20.6	0.79	1.2	0.0944915	0.0872881	0.00334746	0.00508475	10508	236	10032	236	764	636	236	2days	0.0944915	0.00334746	0.00508475	0.0872881	NL5901_2days
912	20190328	NL5901	2days	274	35.3	76.1	1.51	3.92	0.128832	0.277737	0.00551095	0.0143066	12828	274	38796	274	840	1972	274	2days	0.128832	0.00551095	0.0143066	0.277737	NL5901_2days
913	20190328	NL5901	2days	144	16.5	27.3	1.6	1.67	0.114583	0.189583	0.0111111	0.0115972	13460	144	25956	144	1480	1504	144	2days	0.114583	0.0111111	0.0115972	0.189583	NL5901_2days
914	20190328	NL5901	2days	366	38.1	58.4	1.96	3.21	0.104098	0.159563	0.00535519	0.00877049	11904	366	37844	366	1164	2016	366	2days	0.104098	0.00535519	0.00877049	0.159563	NL5901_2days
916	20190328	NL5901	2days	242	26.2	45.4	1.35	2.25	0.108264	0.187603	0.00557851	0.00929752	13524	242	33596	242	932	1596	242	2days	0.108264	0.00557851	0.00929752	0.187603	NL5901_2days
917	20190328	NL5901	2days	338	34.3	32.6	1.64	1.87	0.101479	0.0964497	0.00485207	0.00553254	11604	338	13708	338	1008	880	338	2days	0.101479	0.00485207	0.00553254	0.0964497	NL5901_2days
918	20190328	NL5901	2days	408	50.9	174	5.11	10.5	0.124755	0.426471	0.0125245	0.0257353	14812	408	53992	408	2552	3456	408	2days	0.124755	0.0125245	0.0257353	0.426471	NL5901_2days
920	20190328	NL5901	2days	282	16.7	15.5	0.72	0.92	0.0592199	0.0549645	0.00255319	0.00326241	5148	282	9016	282	580	580	282	2days	0.0592199	0.00255319	0.00326241	0.0549645	NL5901_2days
921	20190328	NL5901	2days	328	18.4	6.1	0.86	0.56	0.0560976	0.0185976	0.00262195	0.00170732	5960	328	5040	328	548	312	328	2days	0.0560976	0.00262195	0.00170732	0.0185976	NL5901_2days
922	20190328	NL5901	2days	286	30.7	54.8	2.27	3.34	0.107343	0.191608	0.00793706	0.0116783	17080	286	31856	286	1276	1952	286	2days	0.107343	0.00793706	0.0116783	0.191608	NL5901_2days
923	20190328	NL5901	2days	112	14.8	53.1	0.83	3.04	0.132143	0.474107	0.00741071	0.0271429	16588	112	59444	112	1268	3280	112	2days	0.132143	0.00741071	0.0271429	0.474107	NL5901_2days
924	20190328	NL5901	2days	112	7.52	8.85	0.21	0.53	0.0671429	0.0790179	0.001875	0.00473214	6308	112	20780	112	588	1236	112	2days	0.0671429	0.001875	0.00473214	0.0790179	NL5901_2days
925	20190328	NL5901	2days	192	16.8	4.22	0.61	0.43	0.0875	0.0219792	0.00317708	0.00223958	9540	192	3412	192	580	296	192	2days	0.0875	0.00317708	0.00223958	0.0219792	NL5901_2days
926	20190328	NL5901	2days	136	16.9	21.1	1.63	1.29	0.124265	0.155147	0.0119853	0.00948529	15524	136	18996	136	1432	1228	136	2days	0.124265	0.0119853	0.00948529	0.155147	NL5901_2days
927	20190328	NL5901	2days	316	25.9	23.9	1.01	1.5	0.081962	0.0756329	0.0031962	0.00474684	8048	316	9348	316	684	592	316	2days	0.081962	0.0031962	0.00474684	0.0756329	NL5901_2days
928	20190328	NL5901	2days	124	7.84	12.7	0.3	0.85	0.0632258	0.102419	0.00241935	0.00685484	7312	124	14440	124	468	1012	124	2days	0.0632258	0.00241935	0.00685484	0.102419	NL5901_2days
929	20190328	NL5901	2days	270	29.3	22.2	1.27	1.22	0.108519	0.0822222	0.0047037	0.00451852	11344	270	9452	270	880	696	270	2days	0.108519	0.0047037	0.00451852	0.0822222	NL5901_2days
930	20190328	NL5901	2days	226	15.2	16.7	0.77	1.1	0.0672566	0.0738938	0.00340708	0.00486726	7100	226	8492	226	808	572	226	2days	0.0672566	0.00340708	0.00486726	0.0738938	NL5901_2days
931	20190328	NL5901	2days	462	25.2	31.9	1.32	2	0.0545455	0.0690476	0.00285714	0.004329	5424	462	19616	462	708	1244	462	2days	0.0545455	0.00285714	0.004329	0.0690476	NL5901_2days
932	20190328	NL5901	2days	432	40.5	143	2.07	8.11	0.09375	0.331019	0.00479167	0.0187731	15208	432	65532	432	1016	4644	432	2days	0.09375	0.00479167	0.0187731	0.331019	NL5901_2days
933	20190328	NL5901	2days	404	24.9	23	1.03	1.44	0.0616337	0.0569307	0.0025495	0.00356436	5692	404	9292	404	740	552	404	2days	0.0616337	0.0025495	0.00356436	0.0569307	NL5901_2days
934	20190328	NL5901	2days	216	29.5	6.9	2.13	0.78	0.136574	0.0319444	0.00986111	0.00361111	14468	216	3792	216	1516	484	216	2days	0.136574	0.00986111	0.00361111	0.0319444	NL5901_2days
935	20190328	NL5901	2days	364	27.1	28.2	1.31	1.65	0.0744505	0.0774725	0.0035989	0.00453297	8836	364	9856	364	744	724	364	2days	0.0744505	0.0035989	0.00453297	0.0774725	NL5901_2days
936	20190328	NL5901	2days	102	11.8	10.6	0.47	0.61	0.115686	0.103922	0.00460784	0.00598039	15260	102	11908	102	832	736	102	2days	0.115686	0.00460784	0.00598039	0.103922	NL5901_2days
937	20190328	NL5901	2days	104	12.4	12.2	1.31	0.75	0.119231	0.117308	0.0125962	0.00721154	15408	104	11396	104	1448	784	104	2days	0.119231	0.0125962	0.00721154	0.117308	NL5901_2days
938	20190328	NL5901	2days	472	48.7	79.3	2.58	4.37	0.103178	0.168008	0.0054661	0.00925847	11192	472	28436	472	936	1480	472	2days	0.103178	0.0054661	0.00925847	0.168008	NL5901_2days
939	20190328	NL5901	2days	298	21.3	44	0.69	2.38	0.0714765	0.147651	0.00231544	0.00798658	7128	298	37252	298	616	2176	298	2days	0.0714765	0.00231544	0.00798658	0.147651	NL5901_2days
940	20190328	NL5901	2days	116	13.1	68.3	0.42	3.73	0.112931	0.588793	0.00362069	0.0321552	14136	116	65532	116	760	4060	116	2days	0.112931	0.00362069	0.0321552	0.588793	NL5901_2days
941	20190328	NL5901	2days	142	14.2	17.1	0.54	1.02	0.1	0.120423	0.00380282	0.0071831	10456	142	15420	142	640	1036	142	2days	0.1	0.00380282	0.0071831	0.120423	NL5901_2days
942	20190328	NL5901	2days	104	5.31	4.97	0.16	0.29	0.0510577	0.0477885	0.00153846	0.00278846	4608	104	5136	104	456	368	104	2days	0.0510577	0.00153846	0.00278846	0.0477885	NL5901_2days
943	20190328	NL5901	2days	350	24.1	29.8	0.99	1.73	0.0688571	0.0851429	0.00282857	0.00494286	9092	350	11176	350	676	716	350	2days	0.0688571	0.00282857	0.00494286	0.0851429	NL5901_2days
944	20190328	NL5901	2days	368	27.8	35.7	1.58	2.16	0.0755435	0.0970109	0.00429348	0.00586957	6836	368	20244	368	756	1168	368	2days	0.0755435	0.00429348	0.00586957	0.0970109	NL5901_2days
945	20190328	NL5901	2days	242	24.1	18.8	1.36	1.21	0.0995868	0.077686	0.00561983	0.005	10060	242	9756	242	996	696	242	2days	0.0995868	0.00561983	0.005	0.077686	NL5901_2days
946	20190328	NL5901	2days	134	15.9	17.6	0.83	0.97	0.118657	0.131343	0.00619403	0.00723881	14628	134	14520	134	940	1112	134	2days	0.118657	0.00619403	0.00723881	0.131343	NL5901_2days
947	20190328	NL5901	2days	232	21	9.28	0.89	0.66	0.0905172	0.04	0.00383621	0.00284483	9220	232	6660	232	728	400	232	2days	0.0905172	0.00383621	0.00284483	0.04	NL5901_2days
948	20190328	NL5901	2days	250	21.4	52.1	0.78	2.69	0.0856	0.2084	0.00312	0.01076	8188	250	38372	250	692	1916	250	2days	0.0856	0.00312	0.01076	0.2084	NL5901_2days
949	20190328	NL5901	2days	444	37.8	52	1.61	3.01	0.0851351	0.117117	0.00362613	0.00677928	8108	444	16456	444	760	1008	444	2days	0.0851351	0.00362613	0.00677928	0.117117	NL5901_2days
951	20190328	NL5901	2days	130	8.57	30.5	0.11	1.63	0.0659231	0.234615	0.000846154	0.0125385	6416	130	29044	130	392	1600	130	2days	0.0659231	0.000846154	0.0125385	0.234615	NL5901_2days
952	20190328	NL5901	2days	390	42.6	117	3.36	6.7	0.109231	0.3	0.00861538	0.0171795	12160	390	45608	390	1296	2644	390	2days	0.109231	0.00861538	0.0171795	0.3	NL5901_2days
953	20190328	NL5901	2days	260	16.2	24.9	0.82	1.39	0.0623077	0.0957692	0.00315385	0.00534615	8100	260	18636	260	724	912	260	2days	0.0623077	0.00315385	0.00534615	0.0957692	NL5901_2days
954	20190328	NL5901	2days	370	40.1	106	1.96	5.85	0.108378	0.286486	0.0052973	0.0158108	11820	370	43416	370	1052	2572	370	2days	0.108378	0.0052973	0.0158108	0.286486	NL5901_2days
955	20190328	NL5901	2days	242	24.1	51.4	0.74	3.08	0.0995868	0.212397	0.00305785	0.0127273	9296	242	29516	242	664	1740	242	2days	0.0995868	0.00305785	0.0127273	0.212397	NL5901_2days
957	20190328	NL5901	2days	274	24.3	46.6	1.39	2.79	0.0886861	0.170073	0.00507299	0.0101825	8568	274	21740	274	916	1312	274	2days	0.0886861	0.00507299	0.0101825	0.170073	NL5901_2days
958	20190328	NL5901	2days	156	10.5	10.5	0.43	0.58	0.0673077	0.0673077	0.00275641	0.00371795	6444	156	6932	156	652	500	156	2days	0.0673077	0.00275641	0.00371795	0.0673077	NL5901_2days
959	20190328	NL5901	2days	368	36.7	53.2	2.12	3.28	0.0997283	0.144565	0.00576087	0.00891304	18672	368	26780	368	1316	1532	368	2days	0.0997283	0.00576087	0.00891304	0.144565	NL5901_2days
960	20190328	NL5901	2days	314	27.4	41.5	3.12	2.35	0.0872611	0.132166	0.00993631	0.00748408	15996	314	20664	314	1476	1360	314	2days	0.0872611	0.00993631	0.00748408	0.132166	NL5901_2days
961	20190328	NL5901	2days	264	24.8	61.7	1.58	3.37	0.0939394	0.233712	0.00598485	0.0127652	10776	264	31864	264	1084	1728	264	2days	0.0939394	0.00598485	0.0127652	0.233712	NL5901_2days
962	20190328	NL5901	2days	416	44.7	51	1.95	2.25	0.107452	0.122596	0.0046875	0.00540865	10312	416	20408	416	832	920	416	2days	0.107452	0.0046875	0.00540865	0.122596	NL5901_2days
964	20190328	NL5901	2days	282	27.9	45.1	1.87	2.62	0.0989362	0.159929	0.00663121	0.00929078	10160	282	14816	282	968	1072	282	2days	0.0989362	0.00663121	0.00929078	0.159929	NL5901_2days
965	20190328	NL5901	2days	422	46.6	104	2.07	6	0.110427	0.246445	0.00490521	0.014218	11308	422	43012	422	1200	2448	422	2days	0.110427	0.00490521	0.014218	0.246445	NL5901_2days
966	20190328	NL5901	2days	336	32.2	67.1	5.1	4.41	0.0958333	0.199702	0.0151786	0.013125	20452	336	65532	336	6144	5432	336	2days	0.0958333	0.0151786	0.013125	0.199702	NL5901_2days
967	20190328	NL5901	2days	410	39.4	73	2.03	3.64	0.0960976	0.178049	0.00495122	0.00887805	9792	410	39748	410	832	1808	410	2days	0.0960976	0.00495122	0.00887805	0.178049	NL5901_2days
968	20190328	NL5901	2days	364	44.4	74.7	3.17	4.11	0.121978	0.20522	0.00870879	0.0112912	16720	364	33904	364	1464	1860	364	2days	0.121978	0.00870879	0.0112912	0.20522	NL5901_2days
969	20190328	NL5901	2days	236	23.6	59.5	0.95	2.6	0.1	0.252119	0.00402542	0.0110169	10528	236	35252	236	752	1368	236	2days	0.1	0.00402542	0.0110169	0.252119	NL5901_2days
970	20190328	NL5901	2days	302	38.3	9.51	3.26	0.9	0.126821	0.0314901	0.0107947	0.00298013	16572	302	3804	302	1536	484	302	2days	0.126821	0.0107947	0.00298013	0.0314901	NL5901_2days
971	20190328	NL5901	2days	210	23.2	30.1	0.84	1.91	0.110476	0.143333	0.004	0.00909524	14920	210	15952	210	612	1176	210	2days	0.110476	0.004	0.00909524	0.143333	NL5901_2days
972	20190328	NL5901	2days	388	48	76.6	2.68	4.81	0.123711	0.197423	0.00690722	0.0123969	13608	388	23996	388	1400	1656	388	2days	0.123711	0.00690722	0.0123969	0.197423	NL5901_2days
973	20190328	NL5901	2days	434	23.2	19.5	1.16	1.19	0.0534562	0.0449309	0.00267281	0.00274194	5420	434	6224	434	572	392	434	2days	0.0534562	0.00267281	0.00274194	0.0449309	NL5901_2days
974	20190328	NL5901	2days	218	25.4	56	1.01	2.37	0.116514	0.256881	0.00463303	0.0108716	13032	218	41424	218	828	1796	218	2days	0.116514	0.00463303	0.0108716	0.256881	NL5901_2days
975	20190328	NL5901	2days	280	17	24.9	0.57	1.49	0.0607143	0.0889286	0.00203571	0.00532143	6996	280	22580	280	512	1440	280	2days	0.0607143	0.00203571	0.00532143	0.0889286	NL5901_2days
976	20190328	NL5901	2days	130	16.3	25.7	1.09	1.6	0.125385	0.197692	0.00838462	0.0123077	14692	130	19636	130	1196	1312	130	2days	0.125385	0.00838462	0.0123077	0.197692	NL5901_2days
977	20190328	NL5901	2days	260	23.1	28.7	1.04	1.78	0.0888462	0.110385	0.004	0.00684615	9880	260	12652	260	752	892	260	2days	0.0888462	0.004	0.00684615	0.110385	NL5901_2days
980	20190328	NL5901	2days	236	26.1	17.8	1.26	1.03	0.110593	0.0754237	0.00533898	0.00436441	12880	236	8248	236	1008	584	236	2days	0.110593	0.00533898	0.00436441	0.0754237	NL5901_2days
981	20190328	NL5901	2days	234	23.1	77.2	6.22	4.47	0.0987179	0.329915	0.0265812	0.0191026	17260	234	49332	234	4872	3004	234	2days	0.0987179	0.0265812	0.0191026	0.329915	NL5901_2days
982	20190328	NL5901	2days	296	31.8	64	1.58	3.6	0.107432	0.216216	0.00533784	0.0121622	11172	296	34168	296	968	1936	296	2days	0.107432	0.00533784	0.0121622	0.216216	NL5901_2days
983	20190328	NL5901	2days	242	13.1	15.6	0.52	1.05	0.0541322	0.0644628	0.00214876	0.00433884	11224	242	10860	242	548	804	242	2days	0.0541322	0.00214876	0.00433884	0.0644628	NL5901_2days
984	20190328	NL5901	2days	322	19.6	21.9	1.19	1.31	0.0608696	0.0680124	0.00369565	0.00406832	6748	322	16000	322	816	776	322	2days	0.0608696	0.00369565	0.00406832	0.0680124	NL5901_2days
985	20190328	NL5901	2days	154	8.36	13.7	0.28	0.86	0.0542857	0.088961	0.00181818	0.00558442	6292	154	16832	154	488	1160	154	2days	0.0542857	0.00181818	0.00558442	0.088961	NL5901_2days
986	20190328	NL5901	2days	354	22.4	19.9	1.27	1.26	0.0632768	0.0562147	0.00358757	0.00355932	6464	354	8220	354	840	516	354	2days	0.0632768	0.00358757	0.00355932	0.0562147	NL5901_2days
987	20190328	NL5901	2days	124	16.8	38.5	1.58	2.28	0.135484	0.310484	0.0127419	0.0183871	18352	124	29516	124	1812	1812	124	2days	0.135484	0.0127419	0.0183871	0.310484	NL5901_2days
989	20190328	NL5901	2days	290	25.6	15.7	1.49	1.08	0.0882759	0.0541379	0.00513793	0.00372414	9756	290	7648	290	940	624	290	2days	0.0882759	0.00513793	0.00372414	0.0541379	NL5901_2days
990	20190328	NL5901	2days	134	19.1	20.9	0.79	1.17	0.142537	0.15597	0.00589552	0.00873134	15972	134	15492	134	844	1080	134	2days	0.142537	0.00589552	0.00873134	0.15597	NL5901_2days
991	20190328	NL5901	2days	232	31.4	78.3	1.09	4.35	0.135345	0.3375	0.00469828	0.01875	14444	232	40560	232	952	2280	232	2days	0.135345	0.00469828	0.01875	0.3375	NL5901_2days
992	20190328	NL5901	2days	220	25.1	47.9	1.69	2.96	0.114091	0.217727	0.00768182	0.0134545	14768	220	32764	220	1140	1860	220	2days	0.114091	0.00768182	0.0134545	0.217727	NL5901_2days
993	20190328	NL5901	2days	198	17.4	44.5	0.66	2.14	0.0878788	0.224747	0.00333333	0.0108081	12472	198	57244	198	660	2620	198	2days	0.0878788	0.00333333	0.0108081	0.224747	NL5901_2days
994	20190328	NL5901	2days	464	43.9	82.6	6.8	4.37	0.0946121	0.178017	0.0146552	0.0094181	16504	464	28768	464	2784	1760	464	2days	0.0946121	0.0146552	0.0094181	0.178017	NL5901_2days
995	20190328	NL5901	2days	212	21.8	45.3	0.77	2.62	0.10283	0.213679	0.00363208	0.0123585	9804	212	27364	212	620	1636	212	2days	0.10283	0.00363208	0.0123585	0.213679	NL5901_2days
996	20190328	NL5901	2days	314	37	58.2	1.67	3.13	0.117834	0.18535	0.00531847	0.00996815	11708	314	37276	314	1016	1724	314	2days	0.117834	0.00531847	0.00996815	0.18535	NL5901_2days
997	20190328	NL5901	2days	234	15.6	17.3	0.73	1.04	0.0666667	0.0739316	0.00311966	0.00444444	6632	234	8228	234	608	488	234	2days	0.0666667	0.00311966	0.00444444	0.0739316	NL5901_2days
998	20190328	NL5901	2days	196	14.9	30.4	1.54	1.66	0.0760204	0.155102	0.00785714	0.00846939	14332	196	28656	196	1148	1428	196	2days	0.0760204	0.00785714	0.00846939	0.155102	NL5901_2days
999	20190328	NL5901	2days	252	24.1	35	1.05	2.17	0.0956349	0.138889	0.00416667	0.00861111	11656	252	18480	252	848	1308	252	2days	0.0956349	0.00416667	0.00861111	0.138889	NL5901_2days
1000	20190328	NL5901	2days	362	29.4	48.8	1.38	2.9	0.0812155	0.134807	0.00381215	0.00801105	7556	362	21204	362	824	1332	362	2days	0.0812155	0.00381215	0.00801105	0.134807	NL5901_2days
1001	20190328	NL5901	2days	264	32.4	77.4	1.66	4.37	0.122727	0.293182	0.00628788	0.016553	14460	264	38016	264	1120	2136	264	2days	0.122727	0.00628788	0.016553	0.293182	NL5901_2days
1003	20190328	NL5901	2days	272	24.3	25.6	1.01	1.55	0.0893382	0.0941176	0.00371324	0.00569853	10656	272	14312	272	968	912	272	2days	0.0893382	0.00371324	0.00569853	0.0941176	NL5901_2days
1004	20190328	NL5901	2days	128	14.7	31.1	0.75	1.67	0.114844	0.242969	0.00585938	0.0130469	14700	128	30040	128	1076	1620	128	2days	0.114844	0.00585938	0.0130469	0.242969	NL5901_2days
1005	20190328	NL5901	2days	220	23.5	35.3	1.13	2.4	0.106818	0.160455	0.00513636	0.0109091	11304	220	18088	220	992	1408	220	2days	0.106818	0.00513636	0.0109091	0.160455	NL5901_2days
1006	20190328	NL5901	2days	270	29.7	26.9	1.3	1.76	0.11	0.0996296	0.00481481	0.00651852	11876	270	12740	270	900	816	270	2days	0.11	0.00481481	0.00651852	0.0996296	NL5901_2days
1007	20190328	NL5901	2days	218	11	5.12	0.44	0.37	0.0504587	0.0234862	0.00201835	0.00169725	4368	218	2648	218	548	236	218	2days	0.0504587	0.00201835	0.00169725	0.0234862	NL5901_2days
1008	20190328	NL5901	2days	382	29.3	45.9	1.12	2.5	0.0767016	0.120157	0.00293194	0.0065445	9604	382	22180	382	708	1224	382	2days	0.0767016	0.00293194	0.0065445	0.120157	NL5901_2days
1009	20190328	NL5901	2days	440	31	38.7	1.22	2.19	0.0704545	0.0879545	0.00277273	0.00497727	8680	440	17388	440	648	984	440	2days	0.0704545	0.00277273	0.00497727	0.0879545	NL5901_2days
1010	20190328	NL5901	2days	418	37.9	83.1	2.54	5.24	0.0906699	0.198804	0.00607656	0.0125359	9024	418	35592	418	1364	2204	418	2days	0.0906699	0.00607656	0.0125359	0.198804	NL5901_2days
1011	20190328	NL5901	2days	372	34.2	27	1.38	1.45	0.0919355	0.0725806	0.00370968	0.00389785	9664	372	8264	372	812	492	372	2days	0.0919355	0.00370968	0.00389785	0.0725806	NL5901_2days
1012	20190328	NL5901	2days	138	9.83	8.03	0.35	0.43	0.0712319	0.0581884	0.00253623	0.00311594	7236	138	6076	138	552	484	138	2days	0.0712319	0.00253623	0.00311594	0.0581884	NL5901_2days
1013	20190328	NL5901	2days	324	33.6	71.9	1.19	3.36	0.103704	0.221914	0.00367284	0.0103704	10108	324	27640	324	816	1332	324	2days	0.103704	0.00367284	0.0103704	0.221914	NL5901_2days
1014	20190328	NL5901	2days	192	16.9	16.7	0.68	0.96	0.0880208	0.0869792	0.00354167	0.005	9244	192	9252	192	608	556	192	2days	0.0880208	0.00354167	0.005	0.0869792	NL5901_2days
1015	20190328	NL5901	2days	254	21	58.7	2.02	3.24	0.0826772	0.231102	0.00795276	0.0127559	17536	254	28792	254	1320	1540	254	2days	0.0826772	0.00795276	0.0127559	0.231102	NL5901_2days
1016	20190328	NL5901	2days	268	26.8	133	3.13	7.56	0.1	0.496269	0.0116791	0.028209	15740	268	65532	268	2140	3808	268	2days	0.1	0.0116791	0.028209	0.496269	NL5901_2days
1017	20190328	NL5901	2days	238	15.6	16.5	0.76	1.02	0.0655462	0.0693277	0.00319328	0.00428571	6156	238	8820	238	804	596	238	2days	0.0655462	0.00319328	0.00428571	0.0693277	NL5901_2days
1018	20190328	NL5901	2days	242	15.2	21.4	0.8	1.4	0.0628099	0.0884298	0.00330579	0.00578512	6552	242	14888	242	536	1040	242	2days	0.0628099	0.00330579	0.00578512	0.0884298	NL5901_2days
1019	20190328	NL5901	2days	340	22.1	26.8	0.98	1.5	0.065	0.0788235	0.00288235	0.00441176	9020	340	21432	340	632	1256	340	2days	0.065	0.00288235	0.00441176	0.0788235	NL5901_2days
1021	20190328	NL5901	2days	300	35.6	82.7	2.24	4.64	0.118667	0.275667	0.00746667	0.0154667	12720	300	43268	300	1252	2452	300	2days	0.118667	0.00746667	0.0154667	0.275667	NL5901_2days
1022	20190328	NL5901	2days	300	26.4	34.7	1.22	2.33	0.088	0.115667	0.00406667	0.00776667	8704	300	12340	300	692	996	300	2days	0.088	0.00406667	0.00776667	0.115667	NL5901_2days
1023	20190328	NL5901	2days	298	24.7	54.3	0.76	2.79	0.0828859	0.182215	0.00255034	0.00936242	9832	298	39704	298	620	1976	298	2days	0.0828859	0.00255034	0.00936242	0.182215	NL5901_2days
1024	20190328	NL5901	2days	316	36.6	43.8	1.64	2.42	0.115823	0.138608	0.00518987	0.00765823	13196	316	19052	316	892	1244	316	2days	0.115823	0.00518987	0.00765823	0.138608	NL5901_2days
1025	20190328	NL5901	2days	120	10	8.76	0.51	0.52	0.0833333	0.073	0.00425	0.00433333	8912	120	7500	120	836	448	120	2days	0.0833333	0.00425	0.00433333	0.073	NL5901_2days
1026	20190328	NL5901	2days	212	25.9	55.8	1.09	2.63	0.12217	0.263208	0.00514151	0.0124057	13004	212	43168	212	1024	1880	212	2days	0.12217	0.00514151	0.0124057	0.263208	NL5901_2days
1027	20190328	NL5901	2days	438	29	25.4	1.31	1.59	0.06621	0.0579909	0.00299087	0.00363014	9776	438	8328	438	596	632	436	2days	0.06621	0.00299087	0.00363014	0.0579909	NL5901_2days
1028	20190328	NL5901	2days	226	16.5	41.7	0.78	2.2	0.0730088	0.184513	0.00345133	0.00973451	7316	226	39980	226	700	2076	226	2days	0.0730088	0.00345133	0.00973451	0.184513	NL5901_2days
1029	20190328	NL5901	2days	266	17.2	33.3	0.84	1.79	0.0646617	0.125188	0.00315789	0.00672932	8216	266	31192	266	896	1868	266	2days	0.0646617	0.00315789	0.00672932	0.125188	NL5901_2days
1030	20190328	NL5901	2days	248	31	72.8	1.96	3.37	0.125	0.293548	0.00790323	0.0135887	15372	248	42256	248	1456	1788	248	2days	0.125	0.00790323	0.0135887	0.293548	NL5901_2days
1031	20190328	NL5901	2days	120	10.9	36.5	1.21	1.96	0.0908333	0.304167	0.0100833	0.0163333	10436	120	26520	120	1544	1576	120	2days	0.0908333	0.0100833	0.0163333	0.304167	NL5901_2days
1032	20190328	NL5901	2days	156	11.6	16.5	1.13	0.88	0.074359	0.105769	0.00724359	0.00564103	13732	156	23716	156	2364	1272	156	2days	0.074359	0.00724359	0.00564103	0.105769	NL5901_2days
1033	20190328	NL5901	2days	160	14.9	15.7	0.49	0.91	0.093125	0.098125	0.0030625	0.0056875	10444	160	10932	160	532	720	160	2days	0.093125	0.0030625	0.0056875	0.098125	NL5901_2days
1034	20190328	NL5901	2days	462	28.7	41.2	1.24	2.17	0.0621212	0.0891775	0.00268398	0.00469697	10096	462	14788	462	624	856	462	2days	0.0621212	0.00268398	0.00469697	0.0891775	NL5901_2days
1035	20190328	NL5901	2days	214	26.5	26.3	1.6	1.37	0.123832	0.122897	0.00747664	0.00640187	15652	214	13852	214	1040	872	214	2days	0.123832	0.00747664	0.00640187	0.122897	NL5901_2days
1036	20190328	NL5901	2days	222	30.9	33.5	1.98	1.92	0.139189	0.150901	0.00891892	0.00864865	14400	222	25164	222	1484	1276	222	2days	0.139189	0.00891892	0.00864865	0.150901	NL5901_2days
1037	20190328	NL5901	2days	284	28.7	35	1.25	2.26	0.101056	0.123239	0.00440141	0.00795775	11884	284	13232	284	908	940	284	2days	0.101056	0.00440141	0.00795775	0.123239	NL5901_2days
1038	20190328	NL5901	2days	180	15.4	18.7	1.04	1.27	0.0855556	0.103889	0.00577778	0.00705556	8568	180	13348	180	852	876	180	2days	0.0855556	0.00577778	0.00705556	0.103889	NL5901_2days
1039	20190328	NL5901	2days	286	24.7	50.3	2.08	2.8	0.0863636	0.175874	0.00727273	0.00979021	8308	286	20160	286	1092	1232	286	2days	0.0863636	0.00727273	0.00979021	0.175874	NL5901_2days
1040	20190328	NL5901	2days	414	33.1	79.6	1.59	4.26	0.0799517	0.192271	0.00384058	0.0102899	9300	414	51588	414	992	2400	414	2days	0.0799517	0.00384058	0.0102899	0.192271	NL5901_2days
1041	20190328	NL5901	2days	338	26.2	35.2	1.02	1.95	0.0775148	0.104142	0.00301775	0.00576923	8080	338	12844	338	696	800	338	2days	0.0775148	0.00301775	0.00576923	0.104142	NL5901_2days
1043	20190328	NL5901	2days	198	22.5	38.4	1.41	2.23	0.113636	0.193939	0.00712121	0.0112626	13428	198	17508	198	1028	1148	198	2days	0.113636	0.00712121	0.0112626	0.193939	NL5901_2days
1044	20190328	NL5901	2days	210	23.4	48.4	1.25	2.72	0.111429	0.230476	0.00595238	0.0129524	12052	210	34848	210	1000	2020	210	2days	0.111429	0.00595238	0.0129524	0.230476	NL5901_2days
1045	20190328	NL5901	2days	222	19.1	55.4	0.74	3.21	0.086036	0.24955	0.00333333	0.0144595	8084	222	25116	222	772	1660	222	2days	0.086036	0.00333333	0.0144595	0.24955	NL5901_2days
1046	20190328	NL5901	2days	142	8.66	32.3	0.33	1.4	0.0609859	0.227465	0.00232394	0.00985915	5516	142	28052	142	672	1088	142	2days	0.0609859	0.00232394	0.00985915	0.227465	NL5901_2days
1047	20190328	NL5901	2days	310	28.4	46.1	1.66	2.64	0.0916129	0.14871	0.00535484	0.00851613	10224	310	22928	310	1076	1320	310	2days	0.0916129	0.00535484	0.00851613	0.14871	NL5901_2days
1048	20190328	NL5901	2days	276	29.6	48.5	0.89	2.21	0.107246	0.175725	0.00322464	0.00800725	11700	276	22180	276	732	1072	276	2days	0.107246	0.00322464	0.00800725	0.175725	NL5901_2days
1049	20190328	NL5901	2days	392	36.8	94.9	6.89	5.83	0.0938776	0.242092	0.0175765	0.0148724	17576	392	32992	392	2604	2092	392	2days	0.0938776	0.0175765	0.0148724	0.242092	NL5901_2days
1050	20190328	NL5901	2days	202	21.4	44	0.86	2.21	0.105941	0.217822	0.00425743	0.0109406	9772	202	37676	202	672	1700	202	2days	0.105941	0.00425743	0.0109406	0.217822	NL5901_2days
1051	20190328	NL5901	2days	334	27.5	41.7	2.01	2.49	0.0823353	0.12485	0.00601796	0.00745509	16004	334	20016	334	1220	1144	334	2days	0.0823353	0.00601796	0.00745509	0.12485	NL5901_2days
1052	20190328	NL5901	2days	432	21.8	26.6	1.12	1.67	0.050463	0.0615741	0.00259259	0.00386574	5024	432	13560	432	644	808	432	2days	0.050463	0.00259259	0.00386574	0.0615741	NL5901_2days
1053	20190328	NL5901	2days	228	19	7.93	0.79	0.64	0.0833333	0.0347807	0.00346491	0.00280702	8164	228	5736	228	720	456	228	2days	0.0833333	0.00346491	0.00280702	0.0347807	NL5901_2days
1054	20190328	NL5901	2days	324	30.5	94.1	1.87	4.93	0.0941358	0.290432	0.0057716	0.015216	11820	324	53680	324	1096	2836	324	2days	0.0941358	0.0057716	0.015216	0.290432	NL5901_2days
1055	20190328	NL5901	2days	138	20.3	42.5	4.04	2.63	0.147101	0.307971	0.0292754	0.019058	20656	138	32772	138	3252	2176	138	2days	0.147101	0.0292754	0.019058	0.307971	NL5901_2days
1056	20190328	NL5901	2days	308	22	26.5	1.15	1.61	0.0714286	0.086039	0.00373377	0.00522727	6612	308	10180	308	804	720	308	2days	0.0714286	0.00373377	0.00522727	0.086039	NL5901_2days
1057	20190328	NL5901	2days	302	33.1	59.8	1.27	2.7	0.109603	0.198013	0.0042053	0.0089404	10296	302	46624	302	840	2140	302	2days	0.109603	0.0042053	0.0089404	0.198013	NL5901_2days
1059	20190328	NL5901	2days	208	10.9	8.42	0.57	0.69	0.0524038	0.0404808	0.00274038	0.00331731	4512	208	4056	208	564	416	208	2days	0.0524038	0.00274038	0.00331731	0.0404808	NL5901_2days
1060	20190328	NL5901	2days	342	40.6	85.2	1.88	4.79	0.118713	0.249123	0.00549708	0.0140058	11712	342	59052	342	856	3328	342	2days	0.118713	0.00549708	0.0140058	0.249123	NL5901_2days
1061	20190328	NL5901	2days	212	16.4	35.5	0.69	1.95	0.0773585	0.167453	0.00325472	0.00919811	8020	212	26648	212	788	1276	212	2days	0.0773585	0.00325472	0.00919811	0.167453	NL5901_2days
1062	20190328	NL5901	2days	142	8.68	22.7	0.33	1.1	0.0611268	0.159859	0.00232394	0.00774648	5644	142	20332	142	600	956	142	2days	0.0611268	0.00232394	0.00774648	0.159859	NL5901_2days
1063	20190328	NL5901	2days	206	21.8	66.1	0.74	2.96	0.105825	0.320874	0.00359223	0.0143689	10408	206	40824	206	924	1852	206	2days	0.105825	0.00359223	0.0143689	0.320874	NL5901_2days
1064	20190328	NL5901	2days	272	28.3	35.4	0.69	2.06	0.104044	0.130147	0.00253676	0.00757353	14588	272	21252	272	616	1224	272	2days	0.104044	0.00253676	0.00757353	0.130147	NL5901_2days
1065	20190328	NL5901	2days	302	30.3	15.4	2.18	1.16	0.100331	0.0509934	0.00721854	0.00384106	11300	302	11968	302	1156	644	302	2days	0.100331	0.00721854	0.00384106	0.0509934	NL5901_2days
1066	20190328	NL5901	2days	226	20.3	49.6	1.82	3.07	0.089823	0.219469	0.0080531	0.0135841	15084	226	25360	226	1236	1524	226	2days	0.089823	0.0080531	0.0135841	0.219469	NL5901_2days
1067	20190328	NL5901	2days	192	15.4	21.6	0.69	1.26	0.0802083	0.1125	0.00359375	0.0065625	7604	192	11512	192	708	788	192	2days	0.0802083	0.00359375	0.0065625	0.1125	NL5901_2days
1068	20190328	NL5901	2days	336	21.5	32.2	1.08	2.03	0.0639881	0.0958333	0.00321429	0.00604167	7160	336	16800	336	680	968	336	2days	0.0639881	0.00321429	0.00604167	0.0958333	NL5901_2days
1069	20190328	NL5901	2days	106	8.49	9.63	0.34	0.57	0.0800943	0.0908491	0.00320755	0.00537736	8628	106	9308	106	632	760	106	2days	0.0800943	0.00320755	0.00537736	0.0908491	NL5901_2days
1070	20190328	NL5901	2days	204	17.6	67.4	0.71	3.95	0.0862745	0.330392	0.00348039	0.0193627	8472	204	39016	204	604	2644	204	2days	0.0862745	0.00348039	0.0193627	0.330392	NL5901_2days
1071	20190328	NL5901	2days	212	24.6	19.9	0.82	1.16	0.116038	0.0938679	0.00386792	0.0054717	11616	212	10124	212	708	680	212	2days	0.116038	0.00386792	0.0054717	0.0938679	NL5901_2days
1072	20190328	NL5901	2days	156	18	42.4	0.74	2.05	0.115385	0.271795	0.00474359	0.013141	12928	156	48912	156	824	2096	156	2days	0.115385	0.00474359	0.013141	0.271795	NL5901_2days
1073	20190328	NL5901	2days	370	32.5	55.7	3.55	3.44	0.0878378	0.150541	0.00959459	0.0092973	13516	370	18460	370	1380	1148	370	2days	0.0878378	0.00959459	0.0092973	0.150541	NL5901_2days
1074	20190328	NL5901	2days	172	14	9.05	0.4	0.5	0.0813953	0.0526163	0.00232558	0.00290698	8452	172	6952	172	528	396	172	2days	0.0813953	0.00232558	0.00290698	0.0526163	NL5901_2days
1076	20190328	NL5901	2days	228	23.1	6.7	3.62	0.66	0.101316	0.029386	0.0158772	0.00289474	13072	228	3328	228	1956	464	228	2days	0.101316	0.0158772	0.00289474	0.029386	NL5901_2days
1077	20190328	NL5901	2days	372	37.6	7.98	1.96	0.79	0.101075	0.0214516	0.00526882	0.00212366	9768	372	3204	372	988	316	372	2days	0.101075	0.00526882	0.00212366	0.0214516	NL5901_2days
1078	20190328	NL5901	2days	218	17.8	11.3	1.11	0.75	0.0816514	0.0518349	0.00509174	0.00344037	10200	218	5196	218	824	444	218	2days	0.0816514	0.00509174	0.00344037	0.0518349	NL5901_2days
1079	20190328	NL5901	2days	378	26.3	43.8	0.98	2.14	0.0695767	0.115873	0.00259259	0.00566138	6860	378	19204	378	616	1000	378	2days	0.0695767	0.00259259	0.00566138	0.115873	NL5901_2days
1081	20190328	NL5901	2days	252	14.4	11.4	0.67	0.73	0.0571429	0.0452381	0.00265873	0.00289683	5988	252	6576	252	628	460	252	2days	0.0571429	0.00265873	0.00289683	0.0452381	NL5901_2days
1083	20190328	NL5901	2days	192	15.7	22.7	0.58	1.35	0.0817708	0.118229	0.00302083	0.00703125	7328	192	13080	192	552	820	192	2days	0.0817708	0.00302083	0.00703125	0.118229	NL5901_2days
1084	20190328	NL5901	2days	378	22.4	5.73	1.44	0.49	0.0592593	0.0151587	0.00380952	0.0012963	5756	378	3836	378	600	192	378	2days	0.0592593	0.00380952	0.0012963	0.0151587	NL5901_2days
1085	20190328	NL5901	2days	270	22.7	122	1.17	6.02	0.0840741	0.451852	0.00433333	0.0222963	13500	270	65532	270	832	4580	270	2days	0.0840741	0.00433333	0.0222963	0.451852	NL5901_2days
1086	20190328	NL5901	2days	368	35.1	48.2	2.57	2.73	0.0953804	0.130978	0.0069837	0.00741848	11044	368	20916	368	1248	1428	368	2days	0.0953804	0.0069837	0.00741848	0.130978	NL5901_2days
1087	20190328	NL5901	2days	408	32.5	5.77	1.67	0.74	0.0796569	0.0141422	0.00409314	0.00181373	8316	408	1888	408	768	320	408	2days	0.0796569	0.00409314	0.00181373	0.0141422	NL5901_2days
1088	20190328	NL5901	2days	280	14.5	15.7	0.86	0.98	0.0517857	0.0560714	0.00307143	0.0035	4540	280	7948	280	720	528	280	2days	0.0517857	0.00307143	0.0035	0.0560714	NL5901_2days
1089	20190328	NL5901	2days	280	19.4	23.2	1.2	1.39	0.0692857	0.0828571	0.00428571	0.00496429	6312	280	11784	280	800	832	280	2days	0.0692857	0.00428571	0.00496429	0.0828571	NL5901_2days
1090	20190328	NL5901	2days	266	23.5	22.3	0.55	1.37	0.0883459	0.0838346	0.00206767	0.00515038	8624	266	8260	266	532	612	266	2days	0.0883459	0.00206767	0.00515038	0.0838346	NL5901_2days
1091	20190328	NL5901	2days	352	30.9	115	1.39	6.21	0.0877841	0.326705	0.00394886	0.017642	10876	352	54764	352	844	2772	352	2days	0.0877841	0.00394886	0.017642	0.326705	NL5901_2days
1093	20190328	NL5901	2days	246	16.4	28.3	0.44	1.4	0.0666667	0.115041	0.00178862	0.00569106	6908	246	19384	246	688	844	246	2days	0.0666667	0.00178862	0.00569106	0.115041	NL5901_2days
1095	20190328	NL5901	2days	332	27.7	41.3	1.03	2.59	0.0834337	0.124398	0.00310241	0.0078012	11632	332	16988	332	752	1212	332	2days	0.0834337	0.00310241	0.0078012	0.124398	NL5901_2days
1096	20190328	NL5901	2days	448	42.2	53.2	2.22	3.16	0.0941964	0.11875	0.00495536	0.00705357	10412	448	29736	448	1096	1600	448	2days	0.0941964	0.00495536	0.00705357	0.11875	NL5901_2days
1097	20190328	NL5901	2days	360	38.8	37.4	1.03	2.45	0.107778	0.103889	0.00286111	0.00680556	11324	360	15972	360	896	936	360	2days	0.107778	0.00286111	0.00680556	0.103889	NL5901_2days
1098	20190328	NL5901	2days	196	18.6	5.43	1.33	0.47	0.094898	0.0277041	0.00678571	0.00239796	11156	196	4260	196	1016	300	196	2days	0.094898	0.00678571	0.00239796	0.0277041	NL5901_2days
1099	20190328	NL5901	2days	306	37.9	85.3	1.17	4.81	0.123856	0.278758	0.00382353	0.015719	13284	306	38764	306	920	2280	306	2days	0.123856	0.00382353	0.015719	0.278758	NL5901_2days
1100	20190328	NL5901	2days	274	26.6	54.4	1.88	2.92	0.0970803	0.19854	0.00686131	0.0106569	16360	274	27608	274	1036	1812	274	2days	0.0970803	0.00686131	0.0106569	0.19854	NL5901_2days
1101	20190328	NL5901	2days	244	18.4	6.25	1.07	0.63	0.0754098	0.0256148	0.00438525	0.00258197	7252	244	3136	244	688	404	244	2days	0.0754098	0.00438525	0.00258197	0.0256148	NL5901_2days
1102	20190328	NL5901	2days	144	18.3	29.3	1.32	1.72	0.127083	0.203472	0.00916667	0.0119444	15420	144	30688	144	1428	1832	144	2days	0.127083	0.00916667	0.0119444	0.203472	NL5901_2days
1103	20190328	NL5901	2days	388	35.4	33.3	2.31	1.9	0.0912371	0.0858247	0.00595361	0.00489691	9484	388	10740	388	1076	684	388	2days	0.0912371	0.00595361	0.00489691	0.0858247	NL5901_2days
1104	20190328	NL5901	2days	328	28.9	77.6	1.95	4.21	0.0881098	0.236585	0.00594512	0.0128354	8676	328	31280	328	1024	1616	328	2days	0.0881098	0.00594512	0.0128354	0.236585	NL5901_2days
1105	20190328	NL5901	2days	286	21.6	19.6	1.75	1.33	0.0755245	0.0685315	0.00611888	0.00465035	10500	286	10324	286	948	748	286	2days	0.0755245	0.00611888	0.00465035	0.0685315	NL5901_2days
1106	20190328	NL5901	2days	262	19.3	22.3	3.03	1.6	0.0736641	0.0851145	0.0115649	0.00610687	15536	262	11668	262	1640	956	262	2days	0.0736641	0.0115649	0.00610687	0.0851145	NL5901_2days
1107	20190328	NL5901	2days	234	15.6	14.5	0.96	0.85	0.0666667	0.0619658	0.00410256	0.00363248	7028	234	8808	234	652	504	234	2days	0.0666667	0.00410256	0.00363248	0.0619658	NL5901_2days
1108	20190328	NL5901	2days	346	29.5	52.5	2.16	3.18	0.0852601	0.151734	0.00624277	0.00919075	8960	346	22220	346	1284	1248	346	2days	0.0852601	0.00624277	0.00919075	0.151734	NL5901_2days
1109	20190328	NL5901	2days	274	24.2	22.4	1.18	1.35	0.0883212	0.0817518	0.00430657	0.00492701	9396	274	11724	274	840	732	274	2days	0.0883212	0.00430657	0.00492701	0.0817518	NL5901_2days
1110	20190328	NL5901	2days	376	51.9	90.6	2.3	5.68	0.138032	0.240957	0.00611702	0.0151064	14096	376	29668	376	1132	1956	376	2days	0.138032	0.00611702	0.0151064	0.240957	NL5901_2days
1111	20190328	NL5901	2days	430	35.9	5.59	1.84	0.56	0.0834884	0.013	0.00427907	0.00130233	9252	430	2060	430	820	220	430	2days	0.0834884	0.00427907	0.00130233	0.013	NL5901_2days
1112	20190328	NL5901	2days	348	33.3	73.7	1.33	4.43	0.0956897	0.211782	0.00382184	0.0127299	12180	348	41004	348	752	2708	348	2days	0.0956897	0.00382184	0.0127299	0.211782	NL5901_2days
1113	20190328	NL5901	2days	258	23.5	68.5	1.11	3.07	0.0910853	0.265504	0.00430233	0.0118992	11108	258	49048	258	1048	2040	258	2days	0.0910853	0.00430233	0.0118992	0.265504	NL5901_2days
1115	20190328	NL5901	2days	204	25	42.8	1.08	2.51	0.122549	0.209804	0.00529412	0.0123039	12632	204	24424	204	884	1472	204	2days	0.122549	0.00529412	0.0123039	0.209804	NL5901_2days
1116	20190328	NL5901	2days	238	27	27.9	1.21	1.69	0.113445	0.117227	0.00508403	0.00710084	14440	238	12744	238	852	808	238	2days	0.113445	0.00508403	0.00710084	0.117227	NL5901_2days
1117	20190328	NL5901	2days	226	28.6	47.7	1.57	2.42	0.126549	0.211062	0.0069469	0.010708	12268	226	33016	226	1096	1520	226	2days	0.126549	0.0069469	0.010708	0.211062	NL5901_2days
1118	20190328	NL5901	2days	318	29	23	1.83	1.59	0.091195	0.072327	0.00575472	0.005	10164	318	8576	318	940	672	318	2days	0.091195	0.00575472	0.005	0.072327	NL5901_2days
1120	20190328	NL5901	2days	182	18.1	17.2	0.68	0.98	0.0994505	0.0945055	0.00373626	0.00538462	10596	182	11328	182	652	640	182	2days	0.0994505	0.00373626	0.00538462	0.0945055	NL5901_2days
1121	20190328	NL5901	2days	374	43.2	33.1	2.61	2.03	0.115508	0.0885027	0.00697861	0.00542781	11636	374	14344	374	1208	960	374	2days	0.115508	0.00697861	0.00542781	0.0885027	NL5901_2days
1122	20190328	NL5901	2days	314	37.3	75.9	1.52	4.22	0.11879	0.24172	0.00484076	0.0134395	14220	314	37932	314	1012	2024	314	2days	0.11879	0.00484076	0.0134395	0.24172	NL5901_2days
1123	20190328	NL5901	2days	352	33	28	1.69	1.83	0.09375	0.0795455	0.00480114	0.00519886	10676	352	8840	352	824	660	352	2days	0.09375	0.00480114	0.00519886	0.0795455	NL5901_2days
1124	20190328	NL5901	2days	256	20.6	4.58	1.09	0.49	0.0804688	0.0178906	0.00425781	0.00191406	7952	256	2352	256	828	380	256	2days	0.0804688	0.00425781	0.00191406	0.0178906	NL5901_2days
1125	20190328	NL5901	2days	208	19	62.2	0.99	3.57	0.0913462	0.299038	0.00475962	0.0171635	9608	208	35124	208	740	2216	208	2days	0.0913462	0.00475962	0.0171635	0.299038	NL5901_2days
1126	20190328	NL5901	2days	264	34.8	65.4	1.81	3.64	0.131818	0.247727	0.00685606	0.0137879	12880	264	32976	264	1344	1924	264	2days	0.131818	0.00685606	0.0137879	0.247727	NL5901_2days
1127	20190328	NL5901	2days	248	17.2	42.1	0.85	2.31	0.0693548	0.169758	0.00342742	0.00931452	7180	248	27632	248	632	1436	248	2days	0.0693548	0.00342742	0.00931452	0.169758	NL5901_2days
1128	20190328	NL5901	2days	226	20.8	42.7	1.82	2.65	0.0920354	0.188938	0.0080531	0.0117257	14548	226	21828	226	1136	1456	226	2days	0.0920354	0.0080531	0.0117257	0.188938	NL5901_2days
1129	20190328	NL5901	2days	214	16.6	31	0.56	1.47	0.0775701	0.14486	0.00261682	0.00686916	7396	214	20932	214	656	924	214	2days	0.0775701	0.00261682	0.00686916	0.14486	NL5901_2days
1130	20190328	NL5901	2days	464	52.5	55	2.15	3	0.113147	0.118534	0.00463362	0.00646552	12696	464	23088	464	792	1396	464	2days	0.113147	0.00463362	0.00646552	0.118534	NL5901_2days
1131	20190328	NL5901	2days	264	26.4	61	1.58	3.55	0.1	0.231061	0.00598485	0.013447	11220	264	33060	264	1208	1812	264	2days	0.1	0.00598485	0.013447	0.231061	NL5901_2days
1132	20190328	NL5901	2days	366	26.2	28.8	0.96	1.7	0.0715847	0.0786885	0.00262295	0.00464481	7740	366	12148	366	820	800	366	2days	0.0715847	0.00262295	0.00464481	0.0786885	NL5901_2days
1133	20190328	NL5901	2days	480	32.4	33.1	1.55	1.95	0.0675	0.0689583	0.00322917	0.0040625	9472	480	14840	480	652	792	480	2days	0.0675	0.00322917	0.0040625	0.0689583	NL5901_2days
1134	20190328	NL5901	2days	146	8.08	22.1	0.34	1.21	0.0553425	0.15137	0.00232877	0.00828767	5084	146	22296	146	476	1244	146	2days	0.0553425	0.00232877	0.00828767	0.15137	NL5901_2days
1135	20190328	NL5901	2days	406	28.6	37.3	1.19	2.02	0.0704433	0.0918719	0.00293103	0.00497537	6892	406	32716	406	540	1688	406	2days	0.0704433	0.00293103	0.00497537	0.0918719	NL5901_2days
1136	20190328	NL5901	2days	252	33.9	6.94	1.25	0.77	0.134524	0.0275397	0.00496032	0.00305556	15932	252	3724	252	1016	476	252	2days	0.134524	0.00496032	0.00305556	0.0275397	NL5901_2days
1137	20190328	NL5901	2days	318	23.2	21.9	1.3	1.22	0.072956	0.0688679	0.00408805	0.00383648	8052	318	19784	318	684	1012	318	2days	0.072956	0.00408805	0.00383648	0.0688679	NL5901_2days
1138	20190328	NL5901	2days	246	12.5	9.73	0.77	0.62	0.050813	0.0395528	0.00313008	0.00252033	4372	246	4032	246	596	328	246	2days	0.050813	0.00313008	0.00252033	0.0395528	NL5901_2days
1139	20190328	NL5901	2days	108	11.1	9.91	0.41	0.58	0.102778	0.0917593	0.0037963	0.00537037	10936	108	10080	108	604	636	108	2days	0.102778	0.0037963	0.00537037	0.0917593	NL5901_2days
1140	20190328	NL5901	2days	178	17.1	48.4	0.78	2.21	0.0960674	0.27191	0.00438202	0.0124157	10168	178	35956	178	840	1592	178	2days	0.0960674	0.00438202	0.0124157	0.27191	NL5901_2days
1141	20190328	NL5901	2days	466	47.5	68.8	3.14	3.48	0.101931	0.147639	0.0067382	0.00746781	11228	466	32316	466	1400	1848	466	2days	0.101931	0.0067382	0.00746781	0.147639	NL5901_2days
1142	20190328	NL5901	2days	190	18.6	43.5	0.63	1.99	0.0978947	0.228947	0.00331579	0.0104737	9604	190	28456	190	832	1176	190	2days	0.0978947	0.00331579	0.0104737	0.228947	NL5901_2days
1143	20190328	NL5901	2days	170	16.5	15.6	0.61	0.81	0.0970588	0.0917647	0.00358824	0.00476471	10692	170	12372	170	716	732	170	2days	0.0970588	0.00358824	0.00476471	0.0917647	NL5901_2days
1144	20190328	NL5901	2days	232	18	29.3	0.92	1.84	0.0775862	0.126293	0.00396552	0.00793103	8428	232	13628	232	664	868	232	2days	0.0775862	0.00396552	0.00793103	0.126293	NL5901_2days
1145	20190328	NL5901	2days	320	33.5	70.7	2.55	3.96	0.104688	0.220938	0.00796875	0.012375	10960	320	34120	320	1632	2040	320	2days	0.104688	0.00796875	0.012375	0.220938	NL5901_2days
1146	20190328	NL5901	2days	240	19.8	18.3	0.7	1.07	0.0825	0.07625	0.00291667	0.00445833	9372	240	10328	240	544	652	240	2days	0.0825	0.00291667	0.00445833	0.07625	NL5901_2days
1147	20190328	NL5901	2days	458	31.6	26	1.06	1.69	0.0689956	0.0567686	0.00231441	0.00368996	6684	458	12104	458	608	748	458	2days	0.0689956	0.00231441	0.00368996	0.0567686	NL5901_2days
1148	20190328	NL5901	2days	380	34.3	87	3.55	4.39	0.0902632	0.228947	0.00934211	0.0115526	16824	380	27548	380	1496	1604	380	2days	0.0902632	0.00934211	0.0115526	0.228947	NL5901_2days
1149	20190328	NL5901	2days	108	11.4	39.2	1.18	2.17	0.105556	0.362963	0.0109259	0.0200926	11840	108	34172	108	1588	1988	108	2days	0.105556	0.0109259	0.0200926	0.362963	NL5901_2days
1150	20190328	NL5901	2days	220	20	31.8	1.39	1.83	0.0909091	0.144545	0.00631818	0.00831818	14140	220	26788	220	1772	1744	220	2days	0.0909091	0.00631818	0.00831818	0.144545	NL5901_2days
1151	20190328	NL5901	2days	224	25.9	56.6	1.1	3.16	0.115625	0.252679	0.00491071	0.0141071	13780	224	34568	224	828	1940	224	2days	0.115625	0.00491071	0.0141071	0.252679	NL5901_2days
1152	20190328	NL5901	2days	260	29.7	113	1.8	6.78	0.114231	0.434615	0.00692308	0.0260769	15004	260	62156	260	1220	3864	260	2days	0.114231	0.00692308	0.0260769	0.434615	NL5901_2days
1154	20190328	NL5901	2days	264	30.9	67.9	1.18	3.12	0.117045	0.257197	0.0044697	0.0118182	13728	264	35660	264	804	1576	264	2days	0.117045	0.0044697	0.0118182	0.257197	NL5901_2days
1155	20190328	NL5901	2days	184	9.47	23.6	0.46	1.3	0.0514674	0.128261	0.0025	0.00706522	4668	184	19680	184	456	1056	184	2days	0.0514674	0.0025	0.00706522	0.128261	NL5901_2days
1156	20190328	NL5901	2days	302	30.4	30.8	1.31	1.94	0.100662	0.101987	0.00433775	0.00642384	14680	302	14728	302	976	1064	302	2days	0.100662	0.00433775	0.00642384	0.101987	NL5901_2days
1157	20190328	NL5901	2days	484	31	43.9	1.63	2.49	0.0640496	0.0907025	0.00336777	0.00514463	6748	484	19288	484	728	1212	484	2days	0.0640496	0.00336777	0.00514463	0.0907025	NL5901_2days
1158	20190328	NL5901	2days	262	33.2	26.9	1.2	1.62	0.126718	0.102672	0.00458015	0.00618321	11940	262	12420	262	660	756	262	2days	0.126718	0.00458015	0.00618321	0.102672	NL5901_2days
1159	20190328	NL5901	2days	194	16	31.8	0.59	1.75	0.0824742	0.163918	0.00304124	0.00902062	7620	194	22116	194	676	1236	194	2days	0.0824742	0.00304124	0.00902062	0.163918	NL5901_2days
1160	20190328	NL5901	2days	156	18.8	16.5	1.28	1.01	0.120513	0.105769	0.00820513	0.00647436	13388	156	11172	156	1208	716	156	2days	0.120513	0.00820513	0.00647436	0.105769	NL5901_2days
1161	20190328	NL5901	2days	264	29.8	34	1.19	1.87	0.112879	0.128788	0.00450758	0.00708333	13492	264	15104	264	896	836	264	2days	0.112879	0.00450758	0.00708333	0.128788	NL5901_2days
1162	20190328	NL5901	2days	428	38.4	42.4	1.27	2.29	0.0897196	0.0990654	0.00296729	0.00535047	8984	428	12660	428	748	756	428	2days	0.0897196	0.00296729	0.00535047	0.0990654	NL5901_2days
1163	20190328	NL5901	2days	366	20.8	32.4	0.99	1.9	0.0568306	0.0885246	0.00270492	0.00519126	6076	366	15344	366	580	852	366	2days	0.0568306	0.00270492	0.00519126	0.0885246	NL5901_2days
1164	20190328	NL5901	2days	166	18.5	34	1.56	1.67	0.111446	0.204819	0.00939759	0.0100602	17500	166	27440	166	1308	1404	166	2days	0.111446	0.00939759	0.0100602	0.204819	NL5901_2days
1165	20190328	NL5901	2days	358	19	19.4	0.93	1.12	0.0530726	0.0541899	0.00259777	0.00312849	4912	358	6348	358	596	576	358	2days	0.0530726	0.00259777	0.00312849	0.0541899	NL5901_2days
1168	20190328	NL5901	2days	230	18.2	95.8	1.55	5.19	0.0791304	0.416522	0.00673913	0.0225652	13556	230	65532	230	1264	3892	230	2days	0.0791304	0.00673913	0.0225652	0.416522	NL5901_2days
1170	20190328	NL5901	2days	222	14.9	10.3	0.6	0.71	0.0671171	0.0463964	0.0027027	0.0031982	7420	222	4848	222	852	424	222	2days	0.0671171	0.0027027	0.0031982	0.0463964	NL5901_2days
1171	20190328	NL5901	2days	350	35.5	43.9	1.91	2.73	0.101429	0.125429	0.00545714	0.0078	16388	350	18860	350	956	1292	350	2days	0.101429	0.00545714	0.0078	0.125429	NL5901_2days
1172	20190328	NL5901	2days	226	24.1	41.7	2.06	2.53	0.106637	0.184513	0.00911504	0.0111947	13772	226	22928	226	1152	1512	226	2days	0.106637	0.00911504	0.0111947	0.184513	NL5901_2days
1174	20190328	NL5901	2days	294	38.8	53.4	2.28	3.25	0.131973	0.181633	0.0077551	0.0110544	14712	294	21628	294	1380	1524	294	2days	0.131973	0.0077551	0.0110544	0.181633	NL5901_2days
1175	20190328	NL5901	2days	224	18.3	13.9	1.24	0.91	0.0816964	0.0620536	0.00553571	0.0040625	10312	224	7728	224	1028	576	224	2days	0.0816964	0.00553571	0.0040625	0.0620536	NL5901_2days
1176	20190328	NL5901	2days	168	9.43	23.3	0.45	1.33	0.056131	0.13869	0.00267857	0.00791667	5932	168	13692	168	648	900	168	2days	0.056131	0.00267857	0.00791667	0.13869	NL5901_2days
1177	20190328	NL5901	2days	150	15	17.3	0.67	1.15	0.1	0.115333	0.00446667	0.00766667	12276	150	12548	150	752	1016	150	2days	0.1	0.00446667	0.00766667	0.115333	NL5901_2days
1178	20190328	NL5901	2days	244	29.9	62.3	1.97	3.65	0.122541	0.255328	0.00807377	0.014959	15244	244	43204	244	1344	2576	244	2days	0.122541	0.00807377	0.014959	0.255328	NL5901_2days
1179	20190328	NL5901	2days	482	62.8	103	6.99	6.09	0.13029	0.213693	0.0145021	0.0126349	15480	482	30052	482	2608	1972	482	2days	0.13029	0.0145021	0.0126349	0.213693	NL5901_2days
1180	20190328	NL5901	2days	234	22.5	37.4	0.87	2.24	0.0961538	0.159829	0.00371795	0.00957265	9448	234	20304	234	700	1204	234	2days	0.0961538	0.00371795	0.00957265	0.159829	NL5901_2days
1181	20190328	NL5901	2days	448	27.6	26	1.57	1.48	0.0616071	0.0580357	0.00350446	0.00330357	7172	448	14348	448	712	568	448	2days	0.0616071	0.00350446	0.00330357	0.0580357	NL5901_2days
1182	20190328	NL5901	2days	280	25.8	21.6	1.43	1.37	0.0921429	0.0771429	0.00510714	0.00489286	9664	280	8572	280	980	652	280	2days	0.0921429	0.00510714	0.00489286	0.0771429	NL5901_2days
1184	20190328	NL5901	2days	346	25.3	36.2	1.4	2.39	0.0731214	0.104624	0.00404624	0.00690751	9908	346	29440	346	1228	1736	346	2days	0.0731214	0.00404624	0.00690751	0.104624	NL5901_2days
1185	20190328	NL5901	2days	302	28.7	39.2	1.3	2.07	0.0950331	0.129801	0.00430464	0.0068543	10056	302	21764	302	844	1232	302	2days	0.0950331	0.00430464	0.0068543	0.129801	NL5901_2days
1186	20190328	NL5901	2days	110	6.27	5.44	0.25	0.31	0.057	0.0494545	0.00227273	0.00281818	5356	110	5912	110	476	424	110	2days	0.057	0.00227273	0.00281818	0.0494545	NL5901_2days
1187	20190328	NL5901	2days	394	37.4	64.4	3.44	3.54	0.0949239	0.163452	0.00873096	0.00898477	9476	394	29196	394	1324	1780	394	2days	0.0949239	0.00873096	0.00898477	0.163452	NL5901_2days
1188	20190328	NL5901	2days	432	47.2	97.3	4.29	5.71	0.109259	0.225231	0.00993056	0.0132176	15664	432	25912	432	1536	1612	432	2days	0.109259	0.00993056	0.0132176	0.225231	NL5901_2days
1189	20190328	NL5901	2days	362	28.5	37.6	1.23	2.1	0.0787293	0.103867	0.00339779	0.0058011	7424	362	20236	362	708	1096	362	2days	0.0787293	0.00339779	0.0058011	0.103867	NL5901_2days
1190	20190328	NL5901	2days	292	26.3	48.8	1.05	2.3	0.0900685	0.167123	0.00359589	0.00787671	9340	292	24844	292	868	1056	292	2days	0.0900685	0.00359589	0.00787671	0.167123	NL5901_2days
1192	20190328	NL5901	2days	160	12.4	21.2	0.38	1.17	0.0775	0.1325	0.002375	0.0073125	7804	160	15644	160	516	936	160	2days	0.0775	0.002375	0.0073125	0.1325	NL5901_2days
1193	20190328	NL5901	2days	364	33	25.1	2.57	1.77	0.0906593	0.068956	0.00706044	0.00486264	10736	364	8420	364	1272	820	364	2days	0.0906593	0.00706044	0.00486264	0.068956	NL5901_2days
1194	20190328	NL5901	2days	188	18.3	34.2	1.22	1.76	0.0973404	0.181915	0.00648936	0.0093617	11076	188	26740	188	944	1380	188	2days	0.0973404	0.00648936	0.0093617	0.181915	NL5901_2days
1195	20190328	NL5901	2days	394	47	74.9	2.84	4.31	0.119289	0.190102	0.00720812	0.0109391	11752	394	34440	394	1376	1864	394	2days	0.119289	0.00720812	0.0109391	0.190102	NL5901_2days
1196	20190328	NL5901	2days	456	51.7	92.2	2.9	5.05	0.113377	0.202193	0.00635965	0.0110746	11248	456	31672	456	1244	1916	456	2days	0.113377	0.00635965	0.0110746	0.202193	NL5901_2days
1197	20190328	NL5901	2days	250	25	33.7	1.39	1.89	0.1	0.1348	0.00556	0.00756	10780	250	15576	250	944	912	250	2days	0.1	0.00556	0.00756	0.1348	NL5901_2days
1199	20190328	NL5901	2days	482	39	60.2	1.73	3.44	0.0809129	0.124896	0.00358921	0.00713693	7272	482	27828	482	732	1440	482	2days	0.0809129	0.00358921	0.00713693	0.124896	NL5901_2days
1200	20190328	NL5901	2days	388	37.8	53.7	2.06	3.13	0.0974227	0.138402	0.00530928	0.00806701	10588	388	42692	388	964	2240	388	2days	0.0974227	0.00530928	0.00806701	0.138402	NL5901_2days
1201	20190328	NL5901	2days	324	31.4	84.9	1.99	4.6	0.0969136	0.262037	0.00614198	0.0141975	10720	324	29800	324	1056	1812	324	2days	0.0969136	0.00614198	0.0141975	0.262037	NL5901_2days
1202	20190328	NL5901	2days	160	13.2	16.9	0.74	0.99	0.0825	0.105625	0.004625	0.0061875	13184	160	24816	160	1332	1604	160	2days	0.0825	0.004625	0.0061875	0.105625	NL5901_2days
1203	20190328	NL5901	2days	344	21.7	44	0.98	2.23	0.0630814	0.127907	0.00284884	0.00648256	6476	344	26456	344	532	1240	344	2days	0.0630814	0.00284884	0.00648256	0.127907	NL5901_2days
1204	20190328	NL5901	2days	378	32.9	29.1	2.05	1.56	0.087037	0.0769841	0.00542328	0.00412698	9528	378	9960	378	840	532	378	2days	0.087037	0.00542328	0.00412698	0.0769841	NL5901_2days
1205	20190328	NL5901	2days	206	22.5	42.3	1.45	2.19	0.109223	0.20534	0.00703883	0.0106311	12372	206	28056	206	844	1584	206	2days	0.109223	0.00703883	0.0106311	0.20534	NL5901_2days
1206	20190328	NL5901	2days	106	9.95	11.5	0.54	0.57	0.0938679	0.108491	0.00509434	0.00537736	11700	106	12380	106	796	736	106	2days	0.0938679	0.00509434	0.00537736	0.108491	NL5901_2days
1207	20190328	NL5901	2days	346	41.4	84.7	2.21	3.89	0.119653	0.244798	0.00638728	0.0112428	15528	346	47900	346	1032	2264	346	2days	0.119653	0.00638728	0.0112428	0.244798	NL5901_2days
1208	20190328	NL5901	2days	272	30.4	35.3	2.25	2.26	0.111765	0.129779	0.00827206	0.00830882	17508	272	19252	272	1392	1384	272	2days	0.111765	0.00827206	0.00830882	0.129779	NL5901_2days
1209	20190328	NL5901	2days	136	12.2	7.13	0.58	0.46	0.0897059	0.0524265	0.00426471	0.00338235	9628	136	6600	136	732	436	136	2days	0.0897059	0.00426471	0.00338235	0.0524265	NL5901_2days
1210	20190328	NL5901	2days	262	23	4.27	1.02	0.5	0.0877863	0.0162977	0.00389313	0.0019084	8472	262	1856	262	1080	356	262	2days	0.0877863	0.00389313	0.0019084	0.0162977	NL5901_2days
1211	20190328	NL5901	2days	146	9.14	33.9	0.29	1.8	0.0626027	0.232192	0.0019863	0.0123288	6072	146	35428	146	468	1896	146	2days	0.0626027	0.0019863	0.0123288	0.232192	NL5901_2days
1212	20190328	NL5901	2days	458	33.1	45	1.68	2.54	0.0722707	0.0982533	0.00366812	0.00554585	7776	458	14500	458	872	868	458	2days	0.0722707	0.00366812	0.00554585	0.0982533	NL5901_2days
1213	20190328	NL5901	2days	294	21.7	23.5	0.75	1.71	0.0738095	0.079932	0.00255102	0.00581633	6940	294	13120	294	844	1116	294	2days	0.0738095	0.00255102	0.00581633	0.079932	NL5901_2days
1214	20190328	NL5901	2days	208	19.5	17	0.76	1.06	0.09375	0.0817308	0.00365385	0.00509615	9648	208	8848	208	580	648	208	2days	0.09375	0.00365385	0.00509615	0.0817308	NL5901_2days
1215	20190328	NL5901	2days	432	48.6	164	6.42	9.72	0.1125	0.37963	0.0148611	0.0225	16252	432	54552	432	2088	3276	432	2days	0.1125	0.0148611	0.0225	0.37963	NL5901_2days
1216	20190328	NL5901	2days	262	26	88.6	3.73	4.46	0.0992366	0.338168	0.0142366	0.0170229	15528	262	43876	262	2052	2316	262	2days	0.0992366	0.0142366	0.0170229	0.338168	NL5901_2days
1217	20190328	NL5901	2days	314	18.2	14.4	1.09	0.94	0.0579618	0.0458599	0.00347134	0.00299363	5228	314	7764	314	708	444	314	2days	0.0579618	0.00347134	0.00299363	0.0458599	NL5901_2days
1218	20190328	NL5901	2days	300	25.4	25.6	2.31	1.62	0.0846667	0.0853333	0.0077	0.0054	10168	300	12304	300	1552	728	300	2days	0.0846667	0.0077	0.0054	0.0853333	NL5901_2days
1219	20190328	NL5901	2days	398	31.5	61.1	1.75	3.36	0.0791457	0.153518	0.00439698	0.00844221	8168	398	30984	398	916	1764	398	2days	0.0791457	0.00439698	0.00844221	0.153518	NL5901_2days
1220	20190328	NL5901	2days	242	20.7	46.8	1.41	2.62	0.0855372	0.193388	0.00582645	0.0108264	11016	242	27496	242	1180	1504	242	2days	0.0855372	0.00582645	0.0108264	0.193388	NL5901_2days
1221	20190328	NL5901	2days	294	36.3	36.7	1.92	2.05	0.123469	0.12483	0.00653061	0.00697279	11860	294	17548	294	968	1008	294	2days	0.123469	0.00653061	0.00697279	0.12483	NL5901_2days
1222	20190328	NL5901	2days	316	32.9	61.9	1.82	3.61	0.104114	0.195886	0.00575949	0.0114241	17284	316	32436	316	1232	1704	316	2days	0.104114	0.00575949	0.0114241	0.195886	NL5901_2days
1223	20190328	NL5901	2days	326	24.3	46.6	1.22	2.14	0.0745399	0.142945	0.00374233	0.00656442	8616	326	31516	326	752	1536	326	2days	0.0745399	0.00374233	0.00656442	0.142945	NL5901_2days
1224	20190328	NL5901	2days	120	7.49	6.58	0.34	0.41	0.0624167	0.0548333	0.00283333	0.00341667	5912	120	6420	120	616	472	120	2days	0.0624167	0.00283333	0.00341667	0.0548333	NL5901_2days
1225	20190328	NL5901	2days	334	22.3	36.5	1.29	2.19	0.0667665	0.109281	0.00386228	0.00655689	6436	334	15828	334	788	1056	334	2days	0.0667665	0.00386228	0.00655689	0.109281	NL5901_2days
1227	20190328	NL5901	2days	284	23.1	42.8	1.8	2.67	0.081338	0.150704	0.00633803	0.00940141	12044	284	15836	284	1092	1212	284	2days	0.081338	0.00633803	0.00940141	0.150704	NL5901_2days
1228	20190328	NL5901	2days	376	30.2	51.4	1.57	3.35	0.0803191	0.136702	0.00417553	0.00890957	7324	376	35948	376	916	2444	376	2days	0.0803191	0.00417553	0.00890957	0.136702	NL5901_2days
1229	20190328	NL5901	2days	172	9.73	6.12	0.3	0.35	0.0565698	0.0355814	0.00174419	0.00203488	6156	172	4948	172	492	332	170	2days	0.0565698	0.00174419	0.00203488	0.0355814	NL5901_2days
1230	20190328	NL5901	2days	262	27.5	71.7	3.42	4.44	0.104962	0.273664	0.0130534	0.0169466	17312	262	29804	262	1576	1988	262	2days	0.104962	0.0130534	0.0169466	0.273664	NL5901_2days
1231	20190328	NL5901	2days	482	30	53.7	1.36	3.02	0.0622407	0.111411	0.00282158	0.00626556	6272	482	24976	482	736	1344	482	2days	0.0622407	0.00282158	0.00626556	0.111411	NL5901_2days
1232	20190328	NL5901	2days	328	32.7	38	1.8	2.15	0.0996951	0.115854	0.0054878	0.00655488	12328	328	14368	328	956	892	328	2days	0.0996951	0.0054878	0.00655488	0.115854	NL5901_2days
1233	20190328	NL5901	2days	340	29.8	101	1.2	5.15	0.0876471	0.297059	0.00352941	0.0151471	14336	340	65532	340	736	3232	340	2days	0.0876471	0.00352941	0.0151471	0.297059	NL5901_2days
1235	20190328	NL5901	2days	348	23.4	12.8	1.19	0.82	0.0672414	0.0367816	0.00341954	0.00235632	6448	348	5868	348	744	344	348	2days	0.0672414	0.00341954	0.00235632	0.0367816	NL5901_2days
1236	20190328	NL5901	2days	220	29.6	35.4	2.18	2.22	0.134545	0.160909	0.00990909	0.0100909	15936	220	19340	220	1744	1336	220	2days	0.134545	0.00990909	0.0100909	0.160909	NL5901_2days
1237	20190328	NL5901	2days	236	26	69.1	1.32	4.08	0.110169	0.292797	0.00559322	0.0172881	11412	236	42740	236	984	2544	236	2days	0.110169	0.00559322	0.0172881	0.292797	NL5901_2days
1238	20190328	NL5901	2days	160	11.7	9.11	0.49	0.54	0.073125	0.0569375	0.0030625	0.003375	7200	160	7644	160	692	456	160	2days	0.073125	0.0030625	0.003375	0.0569375	NL5901_2days
1239	20190328	NL5901	2days	422	32.6	31.5	0.81	1.64	0.0772512	0.0746445	0.00191943	0.00388626	7936	422	11392	422	556	576	422	2days	0.0772512	0.00191943	0.00388626	0.0746445	NL5901_2days
1240	20190328	NL5901	2days	468	54.8	87.4	1.87	3.79	0.117094	0.186752	0.00399573	0.00809829	11352	468	35484	468	864	1712	468	2days	0.117094	0.00399573	0.00809829	0.186752	NL5901_2days
1241	20190328	NL5901	2days	150	7.52	21.6	0.36	1.08	0.0501333	0.144	0.0024	0.0072	4496	150	16956	150	576	932	150	2days	0.0501333	0.0024	0.0072	0.144	NL5901_2days
1242	20190328	NL5901	2days	200	21	20.6	0.94	1.39	0.105	0.103	0.0047	0.00695	11700	200	11664	200	760	836	200	2days	0.105	0.0047	0.00695	0.103	NL5901_2days
1243	20190328	NL5901	2days	364	27.6	9.57	1.65	0.85	0.0758242	0.0262912	0.00453297	0.00233516	10624	364	3024	364	1096	316	364	2days	0.0758242	0.00453297	0.00233516	0.0262912	NL5901_2days
1244	20190328	NL5901	2days	356	30.8	107	2.82	5.17	0.0865169	0.300562	0.00792135	0.0145225	17808	356	57160	356	2628	3008	356	2days	0.0865169	0.00792135	0.0145225	0.300562	NL5901_2days
1245	20190328	NL5901	2days	250	15.7	67.2	0.97	3.74	0.0628	0.2688	0.00388	0.01496	7112	250	45700	250	728	2780	250	2days	0.0628	0.00388	0.01496	0.2688	NL5901_2days
1246	20190328	NL5901	2days	436	30.1	23.4	1.11	1.44	0.0690367	0.0536697	0.00254587	0.00330275	6996	436	6864	436	576	476	436	2days	0.0690367	0.00254587	0.00330275	0.0536697	NL5901_2days
1247	20190328	NL5901	2days	324	23	45.6	1.47	2.43	0.0709877	0.140741	0.00453704	0.0075	6584	324	17084	324	832	908	324	2days	0.0709877	0.00453704	0.0075	0.140741	NL5901_2days
1248	20190328	NL5901	2days	130	12.1	42.2	0.77	2.73	0.0930769	0.324615	0.00592308	0.021	11316	130	65532	130	896	5904	130	2days	0.0930769	0.00592308	0.021	0.324615	NL5901_2days
1249	20190328	NL5901	2days	244	22.4	36.3	0.95	1.89	0.0918033	0.14877	0.00389344	0.0077459	9576	244	19208	244	776	1108	244	2days	0.0918033	0.00389344	0.0077459	0.14877	NL5901_2days
1250	20190328	NL5901	2days	250	26.4	6.37	1.46	0.55	0.1056	0.02548	0.00584	0.0022	10640	250	2980	250	896	344	250	2days	0.1056	0.00584	0.0022	0.02548	NL5901_2days
1251	20190328	NL5901	2days	322	33	29.5	1.74	1.85	0.102484	0.0916149	0.00540373	0.00574534	11668	322	10984	322	1008	792	322	2days	0.102484	0.00540373	0.00574534	0.0916149	NL5901_2days
1252	20190328	NL5901	2days	116	11.6	2.21	0.95	0.21	0.1	0.0190517	0.00818966	0.00181034	10704	116	1784	116	888	220	116	2days	0.1	0.00818966	0.00181034	0.0190517	NL5901_2days
1254	20190328	NL5901	2days	396	39.4	75.1	3.76	4.42	0.0994949	0.189646	0.00949495	0.0111616	11412	396	26308	396	1676	1664	396	2days	0.0994949	0.00949495	0.0111616	0.189646	NL5901_2days
1255	20190328	NL5901	2days	492	39.5	42.6	2.3	2.53	0.0802846	0.0865854	0.0046748	0.00514228	10260	492	15716	492	1072	908	492	2days	0.0802846	0.0046748	0.00514228	0.0865854	NL5901_2days
1257	20190328	NL5901	2days	368	28	36.3	1.96	2.22	0.076087	0.0986413	0.00532609	0.00603261	8260	368	11652	368	1004	736	368	2days	0.076087	0.00532609	0.00603261	0.0986413	NL5901_2days
1258	20190328	NL5901	2days	360	27.7	22.8	1.39	1.5	0.0769444	0.0633333	0.00386111	0.00416667	7764	360	8816	360	760	584	360	2days	0.0769444	0.00386111	0.00416667	0.0633333	NL5901_2days
1259	20190328	NL5901	2days	316	30.9	29	1.94	1.74	0.0977848	0.0917722	0.00613924	0.00550633	10812	316	10076	316	1088	716	316	2days	0.0977848	0.00613924	0.00550633	0.0917722	NL5901_2days
1260	20190328	NL5901	2days	300	22	44.3	1.51	2.61	0.0733333	0.147667	0.00503333	0.0087	14448	300	29648	300	1064	1532	300	2days	0.0733333	0.00503333	0.0087	0.147667	NL5901_2days
1261	20190328	NL5901	2days	110	13.7	18.5	1.01	1.11	0.124545	0.168182	0.00918182	0.0100909	15472	110	20296	110	1304	1120	110	2days	0.124545	0.00918182	0.0100909	0.168182	NL5901_2days
1262	20190328	NL5901	2days	150	16.4	11.6	0.79	0.85	0.109333	0.0773333	0.00526667	0.00566667	11356	150	8632	150	1020	744	150	2days	0.109333	0.00526667	0.00566667	0.0773333	NL5901_2days
1263	20190328	NL5901	2days	360	44.6	51.8	3.06	2.84	0.123889	0.143889	0.0085	0.00788889	13048	360	20008	360	1244	1268	360	2days	0.123889	0.0085	0.00788889	0.143889	NL5901_2days
1264	20190328	NL5901	2days	112	9.03	9.23	0.35	0.61	0.080625	0.0824107	0.003125	0.00544643	9152	112	10668	112	552	812	112	2days	0.080625	0.003125	0.00544643	0.0824107	NL5901_2days
1265	20190328	NL5901	2days	266	32.2	68.3	1.98	3.95	0.121053	0.256767	0.00744361	0.0148496	15228	266	31696	266	1376	2024	266	2days	0.121053	0.00744361	0.0148496	0.256767	NL5901_2days
1266	20190328	NL5901	2days	314	22.9	55.2	0.86	3.17	0.0729299	0.175796	0.00273885	0.0100955	7704	314	26912	314	604	1676	314	2days	0.0729299	0.00273885	0.0100955	0.175796	NL5901_2days
1267	20190328	NL5901	2days	418	30.6	35.1	1.85	2.22	0.0732057	0.0839713	0.00442584	0.005311	7692	418	14660	418	832	772	418	2days	0.0732057	0.00442584	0.005311	0.0839713	NL5901_2days
1268	20190328	NL5901	2days	214	15.9	15.8	0.76	1.06	0.0742991	0.0738318	0.0035514	0.00495327	7436	214	8008	214	624	584	214	2days	0.0742991	0.0035514	0.00495327	0.0738318	NL5901_2days
1269	20190328	NL5901	2days	326	34.6	121	3.08	6.63	0.106135	0.371166	0.00944785	0.0203374	14512	326	53136	326	1684	2992	326	2days	0.106135	0.00944785	0.0203374	0.371166	NL5901_2days
1270	20190328	NL5901	2days	394	28.6	35.4	1.09	2	0.0725888	0.0898477	0.0027665	0.00507614	7824	394	16916	394	668	1052	394	2days	0.0725888	0.0027665	0.00507614	0.0898477	NL5901_2days
1271	20190328	NL5901	2days	332	22.9	27.4	0.93	1.56	0.0689759	0.0825301	0.0028012	0.0046988	7220	332	19076	332	608	1024	332	2days	0.0689759	0.0028012	0.0046988	0.0825301	NL5901_2days
1272	20190328	NL5901	2days	288	20.4	45.5	0.79	2.46	0.0708333	0.157986	0.00274306	0.00854167	7216	288	27248	288	844	1624	288	2days	0.0708333	0.00274306	0.00854167	0.157986	NL5901_2days
1273	20190328	NL5901	2days	180	11.5	7.58	0.48	0.48	0.0638889	0.0421111	0.00266667	0.00266667	6172	180	4876	180	684	352	180	2days	0.0638889	0.00266667	0.00266667	0.0421111	NL5901_2days
1274	20190328	NL5901	2days	392	33.1	75	1.92	4.56	0.0844388	0.191327	0.00489796	0.0116327	11936	392	27508	392	872	1844	392	2days	0.0844388	0.00489796	0.0116327	0.191327	NL5901_2days
1275	20190328	NL5901	2days	480	34.4	60.4	1.86	3.44	0.0716667	0.125833	0.003875	0.00716667	8440	480	29472	480	704	1720	480	2days	0.0716667	0.003875	0.00716667	0.125833	NL5901_2days
1276	20190328	NL5901	2days	344	32.8	65.5	1.62	3.64	0.0953488	0.190407	0.0047093	0.0105814	10924	344	28260	344	728	1732	344	2days	0.0953488	0.0047093	0.0105814	0.190407	NL5901_2days
1277	20190328	NL5901	2days	426	47.3	79.9	2.46	4.36	0.111033	0.187559	0.00577465	0.0102347	12396	426	43640	426	948	2268	426	2days	0.111033	0.00577465	0.0102347	0.187559	NL5901_2days
1278	20190328	NL5901	2days	282	29.8	40.5	1.15	2.28	0.105674	0.143617	0.00407801	0.00808511	11820	282	17472	282	876	996	282	2days	0.105674	0.00407801	0.00808511	0.143617	NL5901_2days
1280	20190328	NL5901	2days	334	20.2	22.1	0.98	1.23	0.060479	0.0661677	0.00293413	0.00368263	5336	334	11972	334	620	696	334	2days	0.060479	0.00293413	0.00368263	0.0661677	NL5901_2days
1281	20190328	NL5901	2days	324	32.2	45.3	1.72	2.69	0.0993827	0.139815	0.00530864	0.00830247	10168	324	19032	324	1036	1224	324	2days	0.0993827	0.00530864	0.00830247	0.139815	NL5901_2days
1282	20190328	NL5901	2days	258	23.4	35.6	1.28	2.21	0.0906977	0.137984	0.00496124	0.00856589	9492	258	21048	258	972	1296	258	2days	0.0906977	0.00496124	0.00856589	0.137984	NL5901_2days
1283	20190328	NL5901	2days	144	13.5	57.6	0.9	2.79	0.09375	0.4	0.00625	0.019375	16212	144	40880	144	1048	2048	144	2days	0.09375	0.00625	0.019375	0.4	NL5901_2days
1284	20190328	NL5901	2days	210	23.8	46.7	2.09	2.79	0.113333	0.222381	0.00995238	0.0132857	13688	210	32828	210	1440	1696	210	2days	0.113333	0.00995238	0.0132857	0.222381	NL5901_2days
1285	20190328	NL5901	2days	284	23.5	45.3	1.01	2.49	0.0827465	0.159507	0.00355634	0.00876761	13676	284	29604	284	960	1532	284	2days	0.0827465	0.00355634	0.00876761	0.159507	NL5901_2days
1286	20190328	NL5901	2days	304	34	46.5	1.67	2.67	0.111842	0.152961	0.00549342	0.00878289	15856	304	16664	304	860	1128	304	2days	0.111842	0.00549342	0.00878289	0.152961	NL5901_2days
1287	20190328	NL5901	2days	330	39.8	122	3.3	6.98	0.120606	0.369697	0.01	0.0211515	16108	330	47860	330	1576	2556	330	2days	0.120606	0.01	0.0211515	0.369697	NL5901_2days
1288	20190328	NL5901	2days	228	23	24.6	3.65	1.68	0.100877	0.107895	0.0160088	0.00736842	12840	228	12568	228	2092	1052	228	2days	0.100877	0.0160088	0.00736842	0.107895	NL5901_2days
1289	20190328	NL5901	2days	314	31.3	53.7	1.81	3.12	0.0996815	0.171019	0.00576433	0.00993631	11692	314	26936	314	884	1368	314	2days	0.0996815	0.00576433	0.00993631	0.171019	NL5901_2days
1290	20190328	NL5901	2days	222	27.4	53.5	1.12	3.1	0.123423	0.240991	0.00504505	0.013964	12400	222	34924	222	1044	2128	222	2days	0.123423	0.00504505	0.013964	0.240991	NL5901_2days
1291	20190328	NL5901	2days	242	20.7	38.9	2.21	2.39	0.0855372	0.160744	0.00913223	0.00987603	13988	242	17916	242	1688	1284	242	2days	0.0855372	0.00913223	0.00987603	0.160744	NL5901_2days
1292	20190328	NL5901	2days	268	26.1	37.1	1.05	2.16	0.0973881	0.138433	0.00391791	0.0080597	9420	268	23588	268	832	1296	268	2days	0.0973881	0.00391791	0.0080597	0.138433	NL5901_2days
1293	20190328	NL5901	2days	234	23.8	4.59	0.79	0.42	0.101709	0.0196154	0.00337607	0.00179487	11440	234	2520	234	688	284	224	2days	0.101709	0.00337607	0.00179487	0.0196154	NL5901_2days
1294	20190328	NL5901	2days	380	25.4	29.6	1.28	1.9	0.0668421	0.0778947	0.00336842	0.005	6688	380	24600	380	656	1500	380	2days	0.0668421	0.00336842	0.005	0.0778947	NL5901_2days
1295	20190328	NL5901	2days	120	13.8	10.9	0.71	0.58	0.115	0.0908333	0.00591667	0.00483333	13436	120	8768	120	892	624	120	2days	0.115	0.00591667	0.00483333	0.0908333	NL5901_2days
1296	20190328	NL5901	2days	226	30.4	142	1.37	10.3	0.134513	0.628319	0.00606195	0.0455752	15092	226	65532	226	984	6168	226	2days	0.134513	0.00606195	0.0455752	0.628319	NL5901_2days
1297	20190328	NL5901	2days	488	38.9	64.1	1.4	3.64	0.0797131	0.131352	0.00286885	0.00745902	7288	488	42012	488	636	2256	488	2days	0.0797131	0.00286885	0.00745902	0.131352	NL5901_2days
1299	20190328	NL5901	2days	306	29.8	65.7	1.04	5	0.0973856	0.214706	0.00339869	0.0163399	12552	306	65532	306	752	7092	306	2days	0.0973856	0.00339869	0.0163399	0.214706	NL5901_2days
1300	20190328	NL5901	2days	400	40.9	64.8	1.59	3.7	0.10225	0.162	0.003975	0.00925	10296	400	37284	400	1128	2188	400	2days	0.10225	0.003975	0.00925	0.162	NL5901_2days
1301	20190328	NL5901	2days	296	24.7	83.8	1.76	4.27	0.0834459	0.283108	0.00594595	0.0144257	10832	296	47888	296	1208	2340	296	2days	0.0834459	0.00594595	0.0144257	0.283108	NL5901_2days
1302	20190328	NL5901	2days	136	14.6	21.9	1.88	1.33	0.107353	0.161029	0.0138235	0.00977941	14000	136	19076	136	1620	1284	136	2days	0.107353	0.0138235	0.00977941	0.161029	NL5901_2days
1303	20190328	NL5901	2days	450	46.7	53	4.82	3.31	0.103778	0.117778	0.0107111	0.00735556	10312	450	23664	450	1388	1616	450	2days	0.103778	0.0107111	0.00735556	0.117778	NL5901_2days
1304	20190328	NL5901	2days	236	23.6	38.2	1.22	2.19	0.1	0.161864	0.00516949	0.00927966	9592	236	21396	236	836	1168	236	2days	0.1	0.00516949	0.00927966	0.161864	NL5901_2days
1305	20190328	NL5901	2days	144	7.88	16.1	0.27	0.9	0.0547222	0.111806	0.001875	0.00625	5568	144	13184	144	480	704	144	2days	0.0547222	0.001875	0.00625	0.111806	NL5901_2days
1306	20190328	NL5901	2days	138	16.6	23.4	1.62	1.54	0.12029	0.169565	0.0117391	0.0111594	15536	138	15536	138	1436	1128	138	2days	0.12029	0.0117391	0.0111594	0.169565	NL5901_2days
1307	20190328	NL5901	2days	152	12.7	11.6	0.69	0.74	0.0835526	0.0763158	0.00453947	0.00486842	8628	152	9480	152	712	640	152	2days	0.0835526	0.00453947	0.00486842	0.0763158	NL5901_2days
1308	20190328	NL5901	2days	234	26.2	44.6	2.04	2.6	0.111966	0.190598	0.00871795	0.0111111	16776	234	26192	234	1524	1540	234	2days	0.111966	0.00871795	0.0111111	0.190598	NL5901_2days
1309	20190328	NL5901	2days	144	16.8	21.3	1.44	1.3	0.116667	0.147917	0.01	0.00902778	13340	144	14648	144	1124	940	144	2days	0.116667	0.01	0.00902778	0.147917	NL5901_2days
1310	20190328	NL5901	2days	364	43.4	125	2.75	6.84	0.119231	0.343407	0.00755495	0.0187912	13192	364	46064	364	1260	2648	364	2days	0.119231	0.00755495	0.0187912	0.343407	NL5901_2days
1311	20190328	NL5901	2days	354	37.6	10.5	2	1.1	0.106215	0.029661	0.00564972	0.00310734	12624	354	5944	354	1096	508	354	2days	0.106215	0.00564972	0.00310734	0.029661	NL5901_2days
1312	20190328	NL5901	2days	354	32.2	101	4.6	5.73	0.0909605	0.285311	0.0129944	0.0161864	16260	354	48156	354	2124	2488	354	2days	0.0909605	0.0129944	0.0161864	0.285311	NL5901_2days
1313	20190328	NL5901	2days	270	21.2	25.8	0.8	1.43	0.0785185	0.0955556	0.00296296	0.0052963	7604	270	23424	270	644	1348	270	2days	0.0785185	0.00296296	0.0052963	0.0955556	NL5901_2days
1314	20190328	NL5901	2days	304	24	57.3	2.04	3.17	0.0789474	0.188487	0.00671053	0.0104276	13724	304	27276	304	1160	1492	304	2days	0.0789474	0.00671053	0.0104276	0.188487	NL5901_2days
1315	20190328	NL5901	2days	254	25.4	46.6	1.44	2.77	0.1	0.183465	0.00566929	0.0109055	11052	254	25032	254	1196	1540	254	2days	0.1	0.00566929	0.0109055	0.183465	NL5901_2days
1316	20190328	NL5901	2days	450	26.9	39	1.07	2.19	0.0597778	0.0866667	0.00237778	0.00486667	6776	450	21304	450	612	1216	450	2days	0.0597778	0.00237778	0.00486667	0.0866667	NL5901_2days
1317	20190328	NL5901	2days	146	16.9	16	1.57	1.13	0.115753	0.109589	0.0107534	0.00773973	13320	146	11052	146	1256	820	146	2days	0.115753	0.0107534	0.00773973	0.109589	NL5901_2days
1318	20190328	NL5901	2days	350	27.2	37.4	0.82	2.06	0.0777143	0.106857	0.00234286	0.00588571	7580	350	20188	350	596	1136	350	2days	0.0777143	0.00234286	0.00588571	0.106857	NL5901_2days
1319	20190328	NL5901	2days	242	22	24.9	1.24	1.57	0.0909091	0.102893	0.00512397	0.0064876	9620	242	13888	242	844	1020	242	2days	0.0909091	0.00512397	0.0064876	0.102893	NL5901_2days
1320	20190328	NL5901	2days	162	9.35	14.2	0.35	0.87	0.057716	0.0876543	0.00216049	0.00537037	5260	162	13416	162	620	728	162	2days	0.057716	0.00216049	0.00537037	0.0876543	NL5901_2days
1321	20190328	NL5901	2days	110	7.25	4.67	0.3	0.28	0.0659091	0.0424545	0.00272727	0.00254545	6476	110	5360	110	652	332	110	2days	0.0659091	0.00272727	0.00254545	0.0424545	NL5901_2days
1322	20190328	NL5901	2days	104	11.9	21.6	1.01	1.18	0.114423	0.207692	0.00971154	0.0113462	14820	104	25912	104	1656	1636	104	2days	0.114423	0.00971154	0.0113462	0.207692	NL5901_2days
1323	20190328	NL5901	2days	256	16.7	74.7	0.56	3.94	0.0652344	0.291797	0.0021875	0.0153906	6536	256	51168	256	584	2584	256	2days	0.0652344	0.0021875	0.0153906	0.291797	NL5901_2days
1324	20190328	NL5901	2days	350	40.9	62	2.58	3.87	0.116857	0.177143	0.00737143	0.0110571	12392	350	25000	350	1328	1592	350	2days	0.116857	0.00737143	0.0110571	0.177143	NL5901_2days
1325	20190328	NL5901	2days	304	30.3	61.7	1.57	3.45	0.0996711	0.202961	0.00516447	0.0113487	11128	304	33772	304	920	1896	304	2days	0.0996711	0.00516447	0.0113487	0.202961	NL5901_2days
1326	20190328	NL5901	2days	150	13.5	37.7	0.63	1.98	0.09	0.251333	0.0042	0.0132	9836	150	53808	150	800	2544	150	2days	0.09	0.0042	0.0132	0.251333	NL5901_2days
1327	20190328	NL5901	2days	384	38.1	123	2.34	7.17	0.0992187	0.320312	0.00609375	0.0186719	17412	384	65532	384	1248	4104	384	2days	0.0992187	0.00609375	0.0186719	0.320312	NL5901_2days
1328	20190328	NL5901	2days	204	19.7	24.7	0.77	1.61	0.0965686	0.121078	0.00377451	0.00789216	9828	204	14284	204	788	840	204	2days	0.0965686	0.00377451	0.00789216	0.121078	NL5901_2days
1329	20190328	NL5901	2days	108	6.79	6.08	0.16	0.35	0.0628704	0.0562963	0.00148148	0.00324074	6304	108	7456	108	316	432	108	2days	0.0628704	0.00148148	0.00324074	0.0562963	NL5901_2days
1330	20190328	NL5901	2days	492	67.9	142	4.54	9.07	0.138008	0.288618	0.00922764	0.018435	13132	492	65532	492	1368	4052	492	2days	0.138008	0.00922764	0.018435	0.288618	NL5901_2days
1331	20190328	NL5901	2days	114	16.6	5.45	2.38	0.51	0.145614	0.047807	0.0208772	0.00447368	19524	114	5064	114	2828	516	114	2days	0.145614	0.0208772	0.00447368	0.047807	NL5901_2days
1334	20190328	NL5901	2days	190	19.1	45.3	0.82	2.57	0.100526	0.238421	0.00431579	0.0135263	10284	190	28612	190	684	1736	190	2days	0.100526	0.00431579	0.0135263	0.238421	NL5901_2days
1335	20190328	NL5901	2days	248	29.7	45.7	2.06	2.64	0.119758	0.184274	0.00830645	0.0106452	16636	248	21356	248	1248	1404	248	2days	0.119758	0.00830645	0.0106452	0.184274	NL5901_2days
1336	20190328	NL5901	2days	374	32.9	26.4	2.31	1.77	0.0879679	0.0705882	0.00617647	0.00473262	8160	374	10688	374	968	716	374	2days	0.0879679	0.00617647	0.00473262	0.0705882	NL5901_2days
1337	20190328	NL5901	2days	470	56.8	105	3.84	5.84	0.120851	0.223404	0.00817021	0.0124255	13616	470	28680	470	1336	1724	470	2days	0.120851	0.00817021	0.0124255	0.223404	NL5901_2days
1338	20190328	NL5901	2days	314	29	35.1	3.52	2.02	0.0923567	0.111783	0.0112102	0.00643312	10472	314	14308	314	1784	916	314	2days	0.0923567	0.0112102	0.00643312	0.111783	NL5901_2days
1339	20190328	NL5901	2days	372	38.8	38.9	3.08	2.23	0.104301	0.10457	0.00827957	0.00599462	12332	372	13580	372	1656	776	372	2days	0.104301	0.00827957	0.00599462	0.10457	NL5901_2days
1340	20190328	NL5901	2days	486	37.9	59.7	2.25	3.77	0.0779835	0.12284	0.00462963	0.0077572	7384	486	16864	486	904	1144	486	2days	0.0779835	0.00462963	0.0077572	0.12284	NL5901_2days
1341	20190328	NL5901	2days	386	38.5	78.2	2.12	4.13	0.0997409	0.202591	0.00549223	0.0106995	11520	386	36748	386	952	1956	386	2days	0.0997409	0.00549223	0.0106995	0.202591	NL5901_2days
1342	20190328	NL5901	2days	322	32.4	50.4	2	2.87	0.100621	0.156522	0.00621118	0.00891304	11000	322	21048	322	1420	1280	322	2days	0.100621	0.00621118	0.00891304	0.156522	NL5901_2days
1343	20190328	NL5901	2days	124	6.35	7.74	0.23	0.48	0.0512097	0.0624194	0.00185484	0.00387097	4588	124	7668	124	508	496	124	2days	0.0512097	0.00185484	0.00387097	0.0624194	NL5901_2days
1344	20190328	NL5901	2days	128	10.3	38.2	0.3	2.07	0.0804688	0.298438	0.00234375	0.0161719	8804	128	46628	128	480	2556	128	2days	0.0804688	0.00234375	0.0161719	0.298438	NL5901_2days
1346	20190328	NL5901	2days	288	24.8	69	2.23	3.64	0.0861111	0.239583	0.00774306	0.0126389	17288	276	24100	288	1412	1504	288	2days	0.0861111	0.00774306	0.0126389	0.239583	NL5901_2days
1347	20190328	NL5901	2days	236	16.4	50.6	3.54	3.15	0.0694915	0.214407	0.015	0.0133475	18340	236	31976	236	2548	2060	236	2days	0.0694915	0.015	0.0133475	0.214407	NL5901_2days
1349	20190328	NL5901	2days	206	22.1	17.2	0.81	0.93	0.107282	0.0834951	0.00393204	0.00451456	10840	206	10444	206	640	556	206	2days	0.107282	0.00393204	0.00451456	0.0834951	NL5901_2days
1350	20190328	NL5901	2days	412	35.3	50.1	1.58	2.87	0.0856796	0.121602	0.00383495	0.00696602	9964	412	25408	412	860	1420	412	2days	0.0856796	0.00383495	0.00696602	0.121602	NL5901_2days
1351	20190328	NL5901	2days	204	21.2	7.09	2.49	0.68	0.103922	0.0347549	0.0122059	0.00333333	14316	204	4112	204	1600	380	204	2days	0.103922	0.0122059	0.00333333	0.0347549	NL5901_2days
1352	20190328	NL5901	2days	316	18.4	12.4	0.93	0.87	0.0582278	0.0392405	0.00294304	0.00275316	6196	316	4776	316	660	580	316	2days	0.0582278	0.00294304	0.00275316	0.0392405	NL5901_2days
1354	20190328	NL5901	2days	270	33.4	65.3	2.16	3.97	0.123704	0.241852	0.008	0.0147037	12420	270	34984	270	1556	2032	270	2days	0.123704	0.008	0.0147037	0.241852	NL5901_2days
1355	20190328	NL5901	2days	130	18.3	27.9	1.14	1.55	0.140769	0.214615	0.00876923	0.0119231	17088	130	20840	130	1200	1216	130	2days	0.140769	0.00876923	0.0119231	0.214615	NL5901_2days
1356	20190328	NL5901	2days	292	17.4	3.82	0.86	0.34	0.059589	0.0130822	0.00294521	0.00116438	5288	292	2000	292	660	200	292	2days	0.059589	0.00294521	0.00116438	0.0130822	NL5901_2days
1357	20190328	NL5901	2days	246	26.5	58.7	1.34	3.4	0.107724	0.238618	0.00544715	0.0138211	12028	246	34132	246	1060	1944	246	2days	0.107724	0.00544715	0.0138211	0.238618	NL5901_2days
1358	20190328	NL5901	2days	234	26.2	66.6	1.13	3.26	0.111966	0.284615	0.00482906	0.0139316	11428	234	44496	234	932	2060	234	2days	0.111966	0.00482906	0.0139316	0.284615	NL5901_2days
1359	20190328	NL5901	2days	314	19.7	47.5	0.81	2.48	0.0627389	0.151274	0.00257962	0.00789809	5688	314	23392	314	600	1292	314	2days	0.0627389	0.00257962	0.00789809	0.151274	NL5901_2days
1360	20190328	NL5901	2days	108	12.7	30.7	0.84	1.65	0.117593	0.284259	0.00777778	0.0152778	15560	108	37572	108	1076	1608	108	2days	0.117593	0.00777778	0.0152778	0.284259	NL5901_2days
1361	20190328	NL5901	2days	242	21.9	40.4	1.01	2.37	0.0904959	0.166942	0.00417355	0.00979339	10592	242	28912	242	828	1768	242	2days	0.0904959	0.00417355	0.00979339	0.166942	NL5901_2days
1362	20190328	NL5901	2days	386	43.1	84.6	5.13	4.33	0.111658	0.219171	0.0132902	0.0112176	15812	386	30612	386	1740	1836	386	2days	0.111658	0.0132902	0.0112176	0.219171	NL5901_2days
1363	20190328	NL5901	2days	280	31.5	32.3	1.8	1.97	0.1125	0.115357	0.00642857	0.00703571	15108	280	13336	280	1092	912	280	2days	0.1125	0.00642857	0.00703571	0.115357	NL5901_2days
1364	20190328	NL5901	2days	336	22	33.3	0.87	1.82	0.0654762	0.0991071	0.00258929	0.00541667	5952	336	15492	336	848	848	336	2days	0.0654762	0.00258929	0.00541667	0.0991071	NL5901_2days
1365	20190328	NL5901	2days	396	49.2	92.4	4.01	5.4	0.124242	0.233333	0.0101263	0.0136364	16904	396	29080	396	1708	1600	396	2days	0.124242	0.0101263	0.0136364	0.233333	NL5901_2days
1366	20190328	NL5901	2days	190	20.2	39.3	0.62	2.39	0.106316	0.206842	0.00326316	0.0125789	10948	190	31572	190	748	1924	190	2days	0.106316	0.00326316	0.0125789	0.206842	NL5901_2days
1367	20190328	NL5901	2days	174	16.3	13.4	0.67	0.83	0.0936782	0.0770115	0.00385057	0.00477011	8396	174	8860	174	668	544	174	2days	0.0936782	0.00385057	0.00477011	0.0770115	NL5901_2days
1368	20190328	NL5901	2days	170	18.9	21.4	0.56	1.25	0.111176	0.125882	0.00329412	0.00735294	11144	170	12592	170	560	840	170	2days	0.111176	0.00329412	0.00735294	0.125882	NL5901_2days
1369	20190328	NL5901	2days	372	39.3	64.4	2.07	3.62	0.105645	0.173118	0.00556452	0.00973118	10556	372	34600	372	1064	1920	372	2days	0.105645	0.00556452	0.00973118	0.173118	NL5901_2days
1370	20190328	NL5901	2days	456	31.9	30.5	1.27	1.92	0.0699561	0.066886	0.00278509	0.00421053	6208	456	15172	456	732	956	456	2days	0.0699561	0.00278509	0.00421053	0.066886	NL5901_2days
1371	20190328	NL5901	2days	382	29.8	6.77	1	0.68	0.0780105	0.0177225	0.0026178	0.0017801	7672	382	2532	382	604	252	382	2days	0.0780105	0.0026178	0.0017801	0.0177225	NL5901_2days
1372	20190328	NL5901	2days	164	16.6	38.4	1.33	2.01	0.10122	0.234146	0.00810976	0.0122561	15596	164	29584	164	1064	1728	164	2days	0.10122	0.00810976	0.0122561	0.234146	NL5901_2days
1373	20190328	NL5901	2days	220	23.7	26.5	1.78	1.64	0.107727	0.120455	0.00809091	0.00745455	15284	220	14932	220	1388	1036	220	2days	0.107727	0.00809091	0.00745455	0.120455	NL5901_2days
1374	20190328	NL5901	2days	380	25.4	67.3	1.05	3.66	0.0668421	0.177105	0.00276316	0.00963158	15028	380	27416	380	932	1584	380	2days	0.0668421	0.00276316	0.00963158	0.177105	NL5901_2days
1376	20190328	NL5901	2days	436	37.2	57.5	1.78	3.31	0.0853211	0.131881	0.00408257	0.00759174	9368	436	34228	436	904	1768	436	2days	0.0853211	0.00408257	0.00759174	0.131881	NL5901_2days
1377	20190328	NL5901	2days	366	37.9	47.8	2.05	2.6	0.103552	0.130601	0.00560109	0.00710383	10756	366	24588	366	1024	1324	366	2days	0.103552	0.00560109	0.00710383	0.130601	NL5901_2days
1378	20190328	NL5901	2days	476	41.5	57.9	2.26	3.26	0.0871849	0.121639	0.0047479	0.00684874	8760	476	22100	476	944	1284	476	2days	0.0871849	0.0047479	0.00684874	0.121639	NL5901_2days
1379	20190328	NL5901	2days	272	27.6	34.7	3.09	2.17	0.101471	0.127574	0.0113603	0.00797794	11500	272	17396	272	1784	1168	272	2days	0.101471	0.0113603	0.00797794	0.127574	NL5901_2days
1380	20190328	NL5901	2days	416	23.7	36	0.99	1.96	0.0569712	0.0865385	0.00237981	0.00471154	8108	416	21148	416	636	1096	416	2days	0.0569712	0.00237981	0.00471154	0.0865385	NL5901_2days
1382	20190328	NL5901	2days	294	16.4	14.9	0.6	0.96	0.0557823	0.0506803	0.00204082	0.00326531	5148	294	6576	294	528	524	294	2days	0.0557823	0.00204082	0.00326531	0.0506803	NL5901_2days
1383	20190328	NL5901	2days	172	19.7	19.9	1.44	1.11	0.114535	0.115698	0.00837209	0.00645349	11256	172	14036	172	1248	796	172	2days	0.114535	0.00837209	0.00645349	0.115698	NL5901_2days
1384	20190328	NL5901	2days	392	25.4	18.2	1.62	1.27	0.0647959	0.0464286	0.00413265	0.0032398	9604	392	10604	392	808	668	388	2days	0.0647959	0.00413265	0.0032398	0.0464286	NL5901_2days
1385	20190328	NL5901	2days	120	7.4	28.6	0.27	1.43	0.0616667	0.238333	0.00225	0.0119167	6060	120	34332	120	452	1828	120	2days	0.0616667	0.00225	0.0119167	0.238333	NL5901_2days
1386	20190328	NL5901	2days	294	20.1	3.9	0.99	0.41	0.0683673	0.0132653	0.00336735	0.00139456	9384	294	2108	294	576	372	292	2days	0.0683673	0.00336735	0.00139456	0.0132653	NL5901_2days
1388	20190328	NL5901	2days	398	46.2	19.9	3.16	1.46	0.11608	0.05	0.0079397	0.00366834	19428	398	11284	398	1896	604	398	2days	0.11608	0.0079397	0.00366834	0.05	NL5901_2days
1389	20190328	NL5901	2days	334	32.7	47.6	1.86	2.83	0.0979042	0.142515	0.00556886	0.00847305	12552	334	49892	334	960	3000	334	2days	0.0979042	0.00556886	0.00847305	0.142515	NL5901_2days
1390	20190328	NL5901	2days	318	34.1	36.4	1.28	2.19	0.107233	0.114465	0.00402516	0.00688679	10404	318	14228	318	836	1000	318	2days	0.107233	0.00402516	0.00688679	0.114465	NL5901_2days
1391	20190328	NL5901	2days	372	35.2	71.9	1.09	4.15	0.0946237	0.19328	0.00293011	0.0111559	11140	372	29924	372	836	1664	372	2days	0.0946237	0.00293011	0.0111559	0.19328	NL5901_2days
1392	20190328	NL5901	2days	334	25.6	125	2.38	6.98	0.0766467	0.374251	0.00712575	0.0208982	14280	334	51980	334	1376	2908	334	2days	0.0766467	0.00712575	0.0208982	0.374251	NL5901_2days
1394	20190328	NL5901	2days	308	16.2	20.2	1.04	1.24	0.0525974	0.0655844	0.00337662	0.00402597	4792	308	7856	308	644	496	308	2days	0.0525974	0.00337662	0.00402597	0.0655844	NL5901_2days
1395	20190328	NL5901	2days	138	7.5	9.25	0.37	0.57	0.0543478	0.067029	0.00268116	0.00413043	4992	138	7060	138	584	596	138	2days	0.0543478	0.00268116	0.00413043	0.067029	NL5901_2days
1396	20190328	NL5901	2days	372	21.9	37.2	0.99	2.12	0.058871	0.1	0.00266129	0.00569892	7780	372	36296	372	568	1904	372	2days	0.058871	0.00266129	0.00569892	0.1	NL5901_2days
1397	20190328	NL5901	2days	216	21.6	49.6	0.66	2.3	0.1	0.22963	0.00305556	0.0106481	9516	216	29168	216	756	1288	216	2days	0.1	0.00305556	0.0106481	0.22963	NL5901_2days
1398	20190328	NL5901	2days	178	16.1	14.1	0.74	0.83	0.0904494	0.0792135	0.0041573	0.00466292	9504	178	7980	178	820	624	178	2days	0.0904494	0.0041573	0.00466292	0.0792135	NL5901_2days
1399	20190328	NL5901	2days	234	26	42	0.76	2.56	0.111111	0.179487	0.00324786	0.0109402	14020	234	17904	234	868	1244	234	2days	0.111111	0.00324786	0.0109402	0.179487	NL5901_2days
1400	20190328	NL5901	2days	452	57.4	110	3.55	6.97	0.126991	0.243363	0.00785398	0.0154204	12744	452	36204	452	1324	2552	452	2days	0.126991	0.00785398	0.0154204	0.243363	NL5901_2days
1401	20190328	NL5901	2days	322	19.7	52.8	1.11	3.53	0.0611801	0.163975	0.0034472	0.0109627	11960	322	33576	322	764	2188	322	2days	0.0611801	0.0034472	0.0109627	0.163975	NL5901_2days
1402	20190328	NL5901	2days	230	20.7	55.8	2.06	3.16	0.09	0.242609	0.00895652	0.0137391	10300	230	26516	230	1688	1548	230	2days	0.09	0.00895652	0.0137391	0.242609	NL5901_2days
1404	20190328	NL5901	2days	118	13	3.81	0.57	0.38	0.110169	0.0322881	0.00483051	0.00322034	13352	118	4604	118	800	448	118	2days	0.110169	0.00483051	0.00322034	0.0322881	NL5901_2days
1405	20190328	NL5901	2days	386	36.3	50.5	1.8	3	0.0940415	0.130829	0.00466321	0.00777202	9396	386	19600	386	848	1204	386	2days	0.0940415	0.00466321	0.00777202	0.130829	NL5901_2days
1406	20190328	NL5901	2days	296	31.4	33.4	1.11	1.89	0.106081	0.112838	0.00375	0.00638514	11352	296	13496	296	744	876	296	2days	0.106081	0.00375	0.00638514	0.112838	NL5901_2days
1407	20190328	NL5901	2days	186	20.2	50.4	1.15	2.4	0.108602	0.270968	0.0061828	0.0129032	13512	186	38440	186	1100	1640	186	2days	0.108602	0.0061828	0.0129032	0.270968	NL5901_2days
1408	20190328	NL5901	2days	170	13.5	7.56	0.75	0.5	0.0794118	0.0444706	0.00441176	0.00294118	8472	170	6640	170	676	476	170	2days	0.0794118	0.00441176	0.00294118	0.0444706	NL5901_2days
1409	20190328	NL5901	2days	190	24.2	28.6	1.15	1.58	0.127368	0.150526	0.00605263	0.00831579	15516	190	15544	190	864	944	190	2days	0.127368	0.00605263	0.00831579	0.150526	NL5901_2days
1410	20190328	NL5901	2days	210	10.8	5.88	0.54	0.49	0.0514286	0.028	0.00257143	0.00233333	6864	210	8212	210	540	492	210	2days	0.0514286	0.00257143	0.00233333	0.028	NL5901_2days
1411	20190328	NL5901	2days	210	25.2	8.87	0.98	0.82	0.12	0.0422381	0.00466667	0.00390476	14124	210	5904	210	1000	556	210	2days	0.12	0.00466667	0.00390476	0.0422381	NL5901_2days
1412	20190328	NL5901	2days	290	35.6	78.4	1.3	4.36	0.122759	0.270345	0.00448276	0.0150345	12028	290	63328	290	960	3280	290	2days	0.122759	0.00448276	0.0150345	0.270345	NL5901_2days
1413	20190328	NL5901	2days	258	17.1	7.07	0.73	0.62	0.0662791	0.0274031	0.00282946	0.0024031	11088	258	6732	258	928	440	258	2days	0.0662791	0.00282946	0.0024031	0.0274031	NL5901_2days
1414	20190328	NL5901	2days	272	22.9	16.2	1.11	0.97	0.0841912	0.0595588	0.00408088	0.00356618	12560	272	18240	272	796	872	272	2days	0.0841912	0.00408088	0.00356618	0.0595588	NL5901_2days
1415	20190328	NL5901	2days	224	27.2	73.4	0.97	4.12	0.121429	0.327679	0.00433036	0.0183929	13724	224	46840	224	968	2700	224	2days	0.121429	0.00433036	0.0183929	0.327679	NL5901_2days
1416	20190328	NL5901	2days	214	14.4	22.1	0.68	1.45	0.0672897	0.103271	0.00317757	0.0067757	6608	214	10588	214	576	776	214	2days	0.0672897	0.00317757	0.0067757	0.103271	NL5901_2days
1417	20190328	NL5901	2days	172	14.6	16.3	1.19	1.11	0.0848837	0.0947674	0.0069186	0.00645349	11036	172	11152	172	984	832	172	2days	0.0848837	0.0069186	0.00645349	0.0947674	NL5901_2days
1418	20190328	NL5901	2days	244	28.8	81.1	0.95	4.86	0.118033	0.332377	0.00389344	0.019918	12860	244	51696	244	840	3092	244	2days	0.118033	0.00389344	0.019918	0.332377	NL5901_2days
1419	20190328	NL5901	2days	236	22.6	40.8	1.64	2.3	0.0957627	0.172881	0.00694915	0.00974576	15492	236	17760	236	900	1080	236	2days	0.0957627	0.00694915	0.00974576	0.172881	NL5901_2days
1420	20190328	NL5901	2days	230	18.2	5.83	0.87	0.44	0.0791304	0.0253478	0.00378261	0.00191304	7716	230	4384	230	660	312	230	2days	0.0791304	0.00378261	0.00191304	0.0253478	NL5901_2days
1421	20190328	NL5901	2days	350	25	22	1.21	1.3	0.0714286	0.0628571	0.00345714	0.00371429	8364	350	12672	350	624	676	350	2days	0.0714286	0.00345714	0.00371429	0.0628571	NL5901_2days
1422	20190328	NL5901	2days	296	29.2	51.5	1.72	2.92	0.0986486	0.173986	0.00581081	0.00986486	9880	296	23792	296	1184	1392	296	2days	0.0986486	0.00581081	0.00986486	0.173986	NL5901_2days
1423	20190328	NL5901	2days	104	11.7	46	0.36	2.48	0.1125	0.442308	0.00346154	0.0238462	13636	104	60936	104	584	3536	104	2days	0.1125	0.00346154	0.0238462	0.442308	NL5901_2days
1425	20190328	NL5901	2days	120	12.2	3.22	0.63	0.35	0.101667	0.0268333	0.00525	0.00291667	11772	120	3368	120	876	392	120	2days	0.101667	0.00525	0.00291667	0.0268333	NL5901_2days
1427	20190328	NL5901	2days	288	30.5	54.5	1.58	3.36	0.105903	0.189236	0.00548611	0.0116667	10916	288	31176	288	868	1880	288	2days	0.105903	0.00548611	0.0116667	0.189236	NL5901_2days
1428	20190328	NL5901	2days	300	36.6	88.4	2.76	4.57	0.122	0.294667	0.0092	0.0152333	14788	300	28420	300	1100	1588	300	2days	0.122	0.0092	0.0152333	0.294667	NL5901_2days
1429	20190328	NL5901	2days	226	20.2	18.1	1.44	1.22	0.0893805	0.0800885	0.00637168	0.00539823	9756	226	10944	226	1184	840	226	2days	0.0893805	0.00637168	0.00539823	0.0800885	NL5901_2days
1431	20190328	NL5901	2days	146	7.76	11.5	0.43	0.66	0.0531507	0.0787671	0.00294521	0.00452055	4612	146	11580	146	556	636	146	2days	0.0531507	0.00294521	0.00452055	0.0787671	NL5901_2days
1432	20190328	NL5901	2days	140	15	7.44	0.44	0.54	0.107143	0.0531429	0.00314286	0.00385714	13484	140	7148	140	664	560	140	2days	0.107143	0.00314286	0.00385714	0.0531429	NL5901_2days
1433	20190328	NL5901	2days	240	28.9	52.4	2.62	3.2	0.120417	0.218333	0.0109167	0.0133333	13944	240	30584	240	1560	1720	240	2days	0.120417	0.0109167	0.0133333	0.218333	NL5901_2days
1434	20190328	NL5901	2days	192	21.9	26.5	2.08	1.74	0.114062	0.138021	0.0108333	0.0090625	14012	192	16648	192	1364	1068	192	2days	0.114062	0.0108333	0.0090625	0.138021	NL5901_2days
1435	20190328	NL5901	2days	384	47.5	86.4	5.6	5.13	0.123698	0.225	0.0145833	0.0133594	18192	384	31040	384	2108	1956	384	2days	0.123698	0.0145833	0.0133594	0.225	NL5901_2days
1436	20190328	NL5901	2days	374	40.5	48.1	3.33	2.68	0.108289	0.12861	0.00890374	0.00716578	12028	374	23028	374	1336	1344	374	2days	0.108289	0.00890374	0.00716578	0.12861	NL5901_2days
1438	20190328	NL5901	2days	234	21.3	61.3	0.77	3.51	0.0910256	0.261966	0.0032906	0.015	12500	234	37944	234	692	2192	234	2days	0.0910256	0.0032906	0.015	0.261966	NL5901_2days
1439	20190328	NL5901	2days	382	20.5	27.9	0.96	1.68	0.0536649	0.0730366	0.00251309	0.00439791	5668	382	21328	382	628	1380	382	2days	0.0536649	0.00251309	0.00439791	0.0730366	NL5901_2days
1441	20190328	NL5901	2days	230	17.1	35.7	0.74	2.04	0.0743478	0.155217	0.00321739	0.00886957	8484	230	23368	230	604	1300	230	2days	0.0743478	0.00321739	0.00886957	0.155217	NL5901_2days
1442	20190328	NL5901	2days	152	17.3	52.9	0.86	2.87	0.113816	0.348026	0.00565789	0.0188816	11408	152	50080	152	940	2744	152	2days	0.113816	0.00565789	0.0188816	0.348026	NL5901_2days
1443	20190328	NL5901	2days	248	29.1	44.5	1.3	2.58	0.117339	0.179435	0.00524194	0.0104032	11860	248	21124	248	840	1244	248	2days	0.117339	0.00524194	0.0104032	0.179435	NL5901_2days
1444	20190328	NL5901	2days	214	22.4	17.4	1.32	1.09	0.104673	0.0813084	0.00616822	0.00509346	10512	214	10420	214	1076	684	214	2days	0.104673	0.00616822	0.00509346	0.0813084	NL5901_2days
1445	20190328	NL5901	2days	384	31.9	31.3	1.25	1.93	0.0830729	0.0815104	0.00325521	0.00502604	8672	384	17172	384	680	1072	384	2days	0.0830729	0.00325521	0.00502604	0.0815104	NL5901_2days
1446	20190328	NL5901	2days	280	19.5	31.1	0.94	1.68	0.0696429	0.111071	0.00335714	0.006	6824	280	22348	280	680	1344	280	2days	0.0696429	0.00335714	0.006	0.111071	NL5901_2days
1447	20190328	NL5901	2days	394	34.2	30.3	1.32	1.73	0.086802	0.0769036	0.00335025	0.00439086	10356	394	14288	394	844	772	394	2days	0.086802	0.00335025	0.00439086	0.0769036	NL5901_2days
1448	20190328	NL5901	2days	284	26.2	8.18	2.19	0.71	0.0922535	0.0288028	0.00771127	0.0025	11016	284	5604	284	1376	396	282	2days	0.0922535	0.00771127	0.0025	0.0288028	NL5901_2days
1449	20190328	NL5901	2days	422	40.5	61.8	2.05	3.27	0.0959716	0.146445	0.00485782	0.00774882	11512	422	31820	422	1024	1924	422	2days	0.0959716	0.00485782	0.00774882	0.146445	NL5901_2days
1450	20190328	NL5901	2days	168	17.6	33.5	0.69	2.15	0.104762	0.199405	0.00410714	0.0127976	12648	168	26660	168	804	1512	168	2days	0.104762	0.00410714	0.0127976	0.199405	NL5901_2days
1451	20190328	NL5901	2days	250	29.6	43.9	1.59	2.5	0.1184	0.1756	0.00636	0.01	12072	250	53384	250	1300	2868	250	2days	0.1184	0.00636	0.01	0.1756	NL5901_2days
1452	20190328	NL5901	2days	360	41	31.4	1.95	2.07	0.113889	0.0872222	0.00541667	0.00575	12644	360	11744	360	936	876	360	2days	0.113889	0.00541667	0.00575	0.0872222	NL5901_2days
1453	20190328	NL5901	2days	488	45	120	3.27	7.17	0.0922131	0.245902	0.00670082	0.0146926	12740	488	35624	488	1304	2364	488	2days	0.0922131	0.00670082	0.0146926	0.245902	NL5901_2days
1454	20190328	NL5901	2days	296	41.9	78.4	1.94	4.62	0.141554	0.264865	0.00655405	0.0156081	18056	296	28248	296	1244	1768	296	2days	0.141554	0.00655405	0.0156081	0.264865	NL5901_2days
1457	20190328	NL5901	2days	454	49.5	92.2	5.75	4.75	0.109031	0.203084	0.0126652	0.0104626	13772	454	30352	454	1672	1508	454	2days	0.109031	0.0126652	0.0104626	0.203084	NL5901_2days
1458	20190328	NL5901	2days	300	23	35	0.85	2.03	0.0766667	0.116667	0.00283333	0.00676667	7680	300	21860	300	596	1356	300	2days	0.0766667	0.00283333	0.00676667	0.116667	NL5901_2days
1459	20190328	NL5901	2days	252	33.6	77.1	1.63	4.63	0.133333	0.305952	0.00646825	0.018373	13908	252	38464	252	1184	2224	252	2days	0.133333	0.00646825	0.018373	0.305952	NL5901_2days
1460	20190328	NL5901	2days	304	19.5	5.33	0.98	0.61	0.0641447	0.0175329	0.00322368	0.00200658	6372	304	2796	304	740	368	304	2days	0.0641447	0.00322368	0.00200658	0.0175329	NL5901_2days
1461	20190328	NL5901	2days	256	24.9	49.8	1.91	2.64	0.0972656	0.194531	0.00746094	0.0103125	15652	256	26728	256	1244	1344	256	2days	0.0972656	0.00746094	0.0103125	0.194531	NL5901_2days
1462	20190328	NL5901	2days	390	43.9	169	4.9	9.99	0.112564	0.433333	0.0125641	0.0256154	18388	390	65532	390	3104	4472	390	2days	0.112564	0.0125641	0.0256154	0.433333	NL5901_2days
1463	20190328	NL5901	2days	440	48.8	105	3.47	5.74	0.110909	0.238636	0.00788636	0.0130455	11588	440	33960	440	1440	1856	440	2days	0.110909	0.00788636	0.0130455	0.238636	NL5901_2days
1464	20190328	NL5901	2days	236	23.9	58	1.15	2.93	0.101271	0.245763	0.00487288	0.0124153	10592	236	43872	236	804	1904	236	2days	0.101271	0.00487288	0.0124153	0.245763	NL5901_2days
1465	20190328	NL5901	2days	158	12.9	44.7	0.37	2.22	0.0816456	0.282911	0.00234177	0.0140506	9128	158	48684	158	600	2288	158	2days	0.0816456	0.00234177	0.0140506	0.282911	NL5901_2days
1466	20190328	NL5901	2days	472	57.1	98.6	4.26	5.36	0.120975	0.208898	0.00902542	0.0113559	13048	472	54736	472	1432	2772	472	2days	0.120975	0.00902542	0.0113559	0.208898	NL5901_2days
1467	20190328	NL5901	2days	376	36	42.7	2.44	2.55	0.0957447	0.113564	0.00648936	0.00678191	9392	376	13284	376	1048	896	376	2days	0.0957447	0.00648936	0.00678191	0.113564	NL5901_2days
1468	20190328	NL5901	2days	388	33.9	48.6	1.66	2.91	0.0873711	0.125258	0.00427835	0.0075	8128	388	30604	388	756	1756	388	2days	0.0873711	0.00427835	0.0075	0.125258	NL5901_2days
1470	20190328	NL5901	2days	290	15.7	17	0.68	0.98	0.0541379	0.0586207	0.00234483	0.00337931	4968	290	10464	290	732	588	290	2days	0.0541379	0.00234483	0.00337931	0.0586207	NL5901_2days
1471	20190328	NL5901	2days	102	8.64	8.2	0.44	0.44	0.0847059	0.0803922	0.00431373	0.00431373	9988	102	13820	102	644	796	102	2days	0.0847059	0.00431373	0.00431373	0.0803922	NL5901_2days
1472	20190328	NL5901	2days	366	25.7	38.3	1.23	2.21	0.0702186	0.104645	0.00336066	0.00603825	6856	366	28288	366	720	1560	366	2days	0.0702186	0.00336066	0.00603825	0.104645	NL5901_2days
1473	20190328	NL5901	2days	196	28	30	1.57	1.56	0.142857	0.153061	0.0080102	0.00795918	18704	196	24220	196	1560	1316	196	2days	0.142857	0.0080102	0.00795918	0.153061	NL5901_2days
1474	20190328	NL5901	2days	186	15.5	67.5	1.4	3.68	0.0833333	0.362903	0.00752688	0.0197849	8656	186	34880	186	1500	1928	186	2days	0.0833333	0.00752688	0.0197849	0.362903	NL5901_2days
1476	20190328	NL5901	2days	262	27.7	54.9	1.4	2.69	0.105725	0.209542	0.00534351	0.0102672	10224	262	30888	262	1108	1440	262	2days	0.105725	0.00534351	0.0102672	0.209542	NL5901_2days
1477	20190328	NL5901	2days	324	23.2	49	0.6	2.55	0.0716049	0.151235	0.00185185	0.00787037	10464	324	37332	324	680	1668	324	2days	0.0716049	0.00185185	0.00787037	0.151235	NL5901_2days
1478	20190328	NL5901	2days	362	39.5	34.6	3.14	1.97	0.109116	0.0955801	0.00867403	0.00544199	11616	362	13712	362	1332	804	362	2days	0.109116	0.00867403	0.00544199	0.0955801	NL5901_2days
1479	20190328	NL5901	2days	366	27.4	38.6	1.41	2.28	0.0748634	0.105464	0.00385246	0.00622951	8040	366	22560	366	716	1396	366	2days	0.0748634	0.00385246	0.00622951	0.105464	NL5901_2days
1480	20190328	NL5901	2days	124	8.3	6.36	0.51	0.33	0.0669355	0.0512903	0.0041129	0.00266129	6868	124	6232	124	684	376	124	2days	0.0669355	0.0041129	0.00266129	0.0512903	NL5901_2days
1481	20190328	NL5901	2days	258	19.4	30.9	0.95	1.76	0.0751938	0.119767	0.00368217	0.00682171	7524	258	24484	258	720	1300	258	2days	0.0751938	0.00368217	0.00682171	0.119767	NL5901_2days
1482	20190328	NL5901	2days	222	16.3	26.8	0.63	1.39	0.0734234	0.120721	0.00283784	0.00626126	8000	222	22760	222	520	1212	222	2days	0.0734234	0.00283784	0.00626126	0.120721	NL5901_2days
1483	20190328	NL5901	2days	142	15.5	52.6	0.67	2.36	0.109155	0.370423	0.00471831	0.0166197	10592	142	52728	142	992	2336	142	2days	0.109155	0.00471831	0.0166197	0.370423	NL5901_2days
1484	20190328	NL5901	2days	178	9.84	6.26	0.34	0.39	0.0552809	0.0351685	0.00191011	0.00219101	4900	178	6748	178	436	344	178	2days	0.0552809	0.00191011	0.00219101	0.0351685	NL5901_2days
1485	20190328	NL5901	2days	126	7.94	4.43	0.28	0.3	0.0630159	0.0351587	0.00222222	0.00238095	5944	126	4032	126	476	308	126	2days	0.0630159	0.00222222	0.00238095	0.0351587	NL5901_2days
1486	20190328	NL5901	2days	284	36.1	100	3.13	5.66	0.127113	0.352113	0.0110211	0.0199296	14752	284	49564	284	1528	2688	284	2days	0.127113	0.0110211	0.0199296	0.352113	NL5901_2days
1487	20190328	NL5901	2days	118	7.75	2.05	0.36	0.2	0.065678	0.0173729	0.00305085	0.00169492	7620	118	3568	118	676	464	118	2days	0.065678	0.00305085	0.00169492	0.0173729	NL5901_2days
1488	20190328	NL5901	2days	426	34	54.6	1.67	3.01	0.0798122	0.128169	0.00392019	0.00706573	7548	426	21756	426	776	1276	426	2days	0.0798122	0.00392019	0.00706573	0.128169	NL5901_2days
1489	20190328	NL5901	2days	128	13.1	41.2	0.47	1.84	0.102344	0.321875	0.00367187	0.014375	9780	128	40064	128	724	1780	128	2days	0.102344	0.00367187	0.014375	0.321875	NL5901_2days
1490	20190328	NL5901	2days	280	22.7	15.4	0.76	1.25	0.0810714	0.055	0.00271429	0.00446429	11900	280	12304	280	776	896	280	2days	0.0810714	0.00271429	0.00446429	0.055	NL5901_2days
1491	20190328	NL5901	2days	278	36.2	76.2	1.63	4.38	0.130216	0.274101	0.00586331	0.0157554	12328	278	65532	278	1084	3712	278	2days	0.130216	0.00586331	0.0157554	0.274101	NL5901_2days
1492	20190328	NL5901	2days	270	28.2	8.15	1.54	0.67	0.104444	0.0301852	0.0057037	0.00248148	10628	270	3936	270	900	372	270	2days	0.104444	0.0057037	0.00248148	0.0301852	NL5901_2days
1493	20190328	NL5901	2days	114	15.2	4.49	2.44	0.54	0.133333	0.039386	0.0214035	0.00473684	17648	114	6996	114	4656	740	114	2days	0.133333	0.0214035	0.00473684	0.039386	NL5901_2days
1495	20190328	NL5901	2days	276	23.8	57.1	1.66	3.39	0.0862319	0.206884	0.00601449	0.0122826	15480	276	24576	276	1108	1340	276	2days	0.0862319	0.00601449	0.0122826	0.206884	NL5901_2days
1496	20190328	NL5901	2days	400	30.4	20.5	1.88	1.42	0.076	0.05125	0.0047	0.00355	6744	400	12648	400	900	732	400	2days	0.076	0.0047	0.00355	0.05125	NL5901_2days
1498	20190328	NL5901	2days	260	20.7	44.2	0.91	2.47	0.0796154	0.17	0.0035	0.0095	8152	260	20400	260	700	1376	260	2days	0.0796154	0.0035	0.0095	0.17	NL5901_2days
1499	20190328	NL5901	2days	304	41.1	72.2	3.54	4.35	0.135197	0.2375	0.0116447	0.0143092	18504	304	37220	304	1700	2152	304	2days	0.135197	0.0116447	0.0143092	0.2375	NL5901_2days
1500	20190328	NL5901	2days	284	20.8	6.23	1.2	0.6	0.0732394	0.0219366	0.00422535	0.00211268	7504	284	3188	284	816	300	284	2days	0.0732394	0.00422535	0.00211268	0.0219366	NL5901_2days
1502	20190328	NL5901	2days	316	33.3	50.4	2.71	2.93	0.10538	0.159494	0.00857595	0.00927215	10584	316	24548	316	1308	1424	316	2days	0.10538	0.00857595	0.00927215	0.159494	NL5901_2days
1503	20190328	NL5901	2days	144	17	59.2	0.72	3.43	0.118056	0.411111	0.005	0.0238194	13096	144	59364	144	908	3300	144	2days	0.118056	0.005	0.0238194	0.411111	NL5901_2days
1504	20190328	NL5901	2days	196	14.7	9.16	0.65	0.62	0.075	0.0467347	0.00331633	0.00316327	9052	196	7444	196	680	536	188	2days	0.075	0.00331633	0.00316327	0.0467347	NL5901_2days
1505	20190328	NL5901	2days	300	20.8	40.8	0.79	2.3	0.0693333	0.136	0.00263333	0.00766667	8464	300	28152	300	684	1552	300	2days	0.0693333	0.00263333	0.00766667	0.136	NL5901_2days
1506	20190328	NL5901	2days	318	31.9	13.4	6.24	1.24	0.100314	0.0421384	0.0196226	0.00389937	18728	318	4140	318	2544	524	318	2days	0.100314	0.0196226	0.00389937	0.0421384	NL5901_2days
1507	20190328	NL5901	2days	146	8.74	9.76	0.47	0.66	0.059863	0.0668493	0.00321918	0.00452055	5536	146	8688	146	676	628	146	2days	0.059863	0.00321918	0.00452055	0.0668493	NL5901_2days
1508	20190328	NL5901	2days	232	19.3	34.9	0.94	1.98	0.0831897	0.150431	0.00405172	0.00853448	9092	232	23308	232	720	1244	232	2days	0.0831897	0.00405172	0.00853448	0.150431	NL5901_2days
1509	20190328	NL5901	2days	268	26.6	47.2	1.17	2.83	0.0992537	0.176119	0.00436567	0.0105597	10020	268	29488	268	788	1672	268	2days	0.0992537	0.00436567	0.0105597	0.176119	NL5901_2days
1510	20190328	NL5901	2days	448	34.7	44.2	1.74	2.56	0.0774554	0.0986607	0.00388393	0.00571429	8760	448	35532	448	760	2188	448	2days	0.0774554	0.00388393	0.00571429	0.0986607	NL5901_2days
1512	20190328	NL5901	2days	372	19.8	36.3	0.94	2.11	0.0532258	0.0975806	0.00252688	0.00567204	5320	372	20384	372	596	1148	372	2days	0.0532258	0.00252688	0.00567204	0.0975806	NL5901_2days
1513	20190328	NL5901	2days	220	16	29.6	0.64	1.72	0.0727273	0.134545	0.00290909	0.00781818	7648	220	29876	220	608	1588	220	2days	0.0727273	0.00290909	0.00781818	0.134545	NL5901_2days
1514	20190328	NL5901	2days	182	19.5	63.8	1.23	3.64	0.107143	0.350549	0.00675824	0.02	12488	182	50316	182	1324	2896	182	2days	0.107143	0.00675824	0.02	0.350549	NL5901_2days
1516	20190328	NL5901	2days	458	31	59.2	2.14	3.25	0.0676856	0.129258	0.00467249	0.00709607	12260	458	21504	458	1336	1288	458	2days	0.0676856	0.00467249	0.00709607	0.129258	NL5901_2days
1517	20190328	NL5901	2days	478	37	36.5	1.95	2.38	0.0774059	0.0763598	0.0040795	0.00497908	7540	478	10812	478	916	736	478	2days	0.0774059	0.0040795	0.00497908	0.0763598	NL5901_2days
1519	20190328	NL5901	2days	184	14.1	38.6	0.45	1.71	0.0766304	0.209783	0.00244565	0.00929348	9224	184	33268	184	456	1472	184	2days	0.0766304	0.00244565	0.00929348	0.209783	NL5901_2days
1520	20190328	NL5901	2days	138	14.7	15.4	1.01	0.9	0.106522	0.111594	0.00731884	0.00652174	11432	138	17392	138	1176	1020	138	2days	0.106522	0.00731884	0.00652174	0.111594	NL5901_2days
1522	20190328	NL5901	2days	120	7.4	2.29	0.37	0.19	0.0616667	0.0190833	0.00308333	0.00158333	6004	120	2652	120	532	240	120	2days	0.0616667	0.00308333	0.00158333	0.0190833	NL5901_2days
1523	20190328	NL5901	2days	274	20.9	67.4	2.05	3.44	0.0762774	0.245985	0.00748175	0.0125547	11948	274	45068	274	1444	2080	274	2days	0.0762774	0.00748175	0.0125547	0.245985	NL5901_2days
1524	20190328	NL5901	2days	278	20.7	26.7	1.37	1.64	0.0744604	0.0960432	0.00492806	0.00589928	7644	278	14364	278	780	940	278	2days	0.0744604	0.00492806	0.00589928	0.0960432	NL5901_2days
1525	20190328	NL5901	2days	334	35.6	10.5	1.57	0.94	0.106587	0.0314371	0.0047006	0.00281437	11480	334	5988	334	832	444	334	2days	0.106587	0.0047006	0.00281437	0.0314371	NL5901_2days
1526	20190328	NL5901	2days	344	30.3	61.9	0.9	3.35	0.0880814	0.179942	0.00261628	0.00973837	9804	344	40836	344	652	2044	344	2days	0.0880814	0.00261628	0.00973837	0.179942	NL5901_2days
1527	20190328	NL5901	2days	328	32.5	114	1.75	6.2	0.0990854	0.347561	0.00533537	0.0189024	17688	328	65532	328	1388	3852	328	2days	0.0990854	0.00533537	0.0189024	0.347561	NL5901_2days
1528	20190328	NL5901	2days	288	29.7	101	2.1	5.82	0.103125	0.350694	0.00729167	0.0202083	15256	288	47868	288	1304	2940	288	2days	0.103125	0.00729167	0.0202083	0.350694	NL5901_2days
1529	20190328	NL5901	2days	238	31.3	112	5.43	6.29	0.131513	0.470588	0.0228151	0.0264286	20956	238	56500	238	2828	3224	238	2days	0.131513	0.0228151	0.0264286	0.470588	NL5901_2days
1530	20190328	NL5901	2days	114	11.9	51.4	0.42	3.04	0.104386	0.450877	0.00368421	0.0266667	11112	114	65532	114	684	4568	114	2days	0.104386	0.00368421	0.0266667	0.450877	NL5901_2days
1531	20190328	NL5901	2days	144	14	27.1	1.23	1.59	0.0972222	0.188194	0.00854167	0.0110417	13028	144	39336	144	1476	2244	144	2days	0.0972222	0.00854167	0.0110417	0.188194	NL5901_2days
1533	20190328	NL5901	2days	180	15.2	15.5	0.89	1	0.0844444	0.0861111	0.00494444	0.00555556	8692	180	9796	180	900	700	180	2days	0.0844444	0.00494444	0.00555556	0.0861111	NL5901_2days
1534	20190328	NL5901	2days	370	36.2	69.2	3.65	3.83	0.0978378	0.187027	0.00986486	0.0103514	10964	370	25672	370	1480	1380	370	2days	0.0978378	0.00986486	0.0103514	0.187027	NL5901_2days
1535	20190328	NL5901	2days	208	15.3	18.8	0.6	1.1	0.0735577	0.0903846	0.00288462	0.00528846	7068	208	9168	208	672	664	208	2days	0.0735577	0.00288462	0.00528846	0.0903846	NL5901_2days
1536	20190328	NL5901	2days	204	23	20.9	0.99	1.23	0.112745	0.102451	0.00485294	0.00602941	10768	204	11236	204	796	848	204	2days	0.112745	0.00485294	0.00602941	0.102451	NL5901_2days
1537	20190328	NL5901	2days	408	40.8	10.4	1.75	0.89	0.1	0.0254902	0.00428922	0.00218137	10784	408	5596	408	804	444	408	2days	0.1	0.00428922	0.00218137	0.0254902	NL5901_2days
1538	20190328	NL5901	2days	330	21.5	29.2	1.01	1.87	0.0651515	0.0884848	0.00306061	0.00566667	6088	330	16248	330	664	1064	330	2days	0.0651515	0.00306061	0.00566667	0.0884848	NL5901_2days
1539	20190328	NL5901	2days	288	39.3	149	2.9	8.82	0.136458	0.517361	0.0100694	0.030625	16000	288	65532	288	1784	5100	288	2days	0.136458	0.0100694	0.030625	0.517361	NL5901_2days
1540	20190328	NL5901	2days	212	17.9	33.8	1.49	1.84	0.084434	0.159434	0.0070283	0.00867925	13052	212	17172	212	1028	948	212	2days	0.084434	0.0070283	0.00867925	0.159434	NL5901_2days
1541	20190328	NL5901	2days	282	16	12.6	0.97	0.72	0.0567376	0.0446809	0.00343972	0.00255319	4968	282	5972	282	676	372	282	2days	0.0567376	0.00343972	0.00255319	0.0446809	NL5901_2days
1542	20190328	NL5901	2days	104	7.74	6.54	0.3	0.46	0.0744231	0.0628846	0.00288462	0.00442308	7244	104	8288	104	512	528	104	2days	0.0744231	0.00288462	0.00442308	0.0628846	NL5901_2days
1543	20190328	NL5901	2days	126	8.35	1.99	0.23	0.17	0.0662698	0.0157937	0.0018254	0.00134921	7200	126	1988	126	456	224	126	2days	0.0662698	0.0018254	0.00134921	0.0157937	NL5901_2days
1544	20190328	NL5901	2days	242	20.9	46.2	0.88	2.61	0.0863636	0.190909	0.00363636	0.0107851	8468	242	35864	242	716	2224	242	2days	0.0863636	0.00363636	0.0107851	0.190909	NL5901_2days
1545	20190328	NL5901	2days	216	19.6	43.6	0.81	2.35	0.0907407	0.201852	0.00375	0.0108796	9116	216	36968	216	728	2008	216	2days	0.0907407	0.00375	0.0108796	0.201852	NL5901_2days
1547	20190328	NL5901	2days	310	23.5	24.7	0.82	1.5	0.0758065	0.0796774	0.00264516	0.00483871	8328	310	8608	310	648	692	310	2days	0.0758065	0.00264516	0.00483871	0.0796774	NL5901_2days
1548	20190328	NL5901	2days	222	31.5	6.85	2.26	0.64	0.141892	0.0308559	0.0101802	0.00288288	18044	222	3776	222	1544	368	222	2days	0.141892	0.0101802	0.00288288	0.0308559	NL5901_2days
1549	20190328	NL5901	2days	388	32.1	56.4	2.89	2.99	0.082732	0.145361	0.00744845	0.00770619	12176	388	21676	388	1544	1200	388	2days	0.082732	0.00744845	0.00770619	0.145361	NL5901_2days
1550	20190328	NL5901	2days	224	26.3	49.1	2.4	2.63	0.117411	0.219196	0.0107143	0.0117411	13756	224	42488	224	1740	1924	224	2days	0.117411	0.0107143	0.0117411	0.219196	NL5901_2days
1551	20190328	NL5901	2days	338	21.7	13.3	0.93	0.84	0.0642012	0.0393491	0.00275148	0.00248521	6044	338	6840	338	492	396	338	2days	0.0642012	0.00275148	0.00248521	0.0393491	NL5901_2days
1552	20190328	NL5901	2days	190	21.9	36.6	1.89	2.22	0.115263	0.192632	0.00994737	0.0116842	16524	190	21668	190	1168	1444	190	2days	0.115263	0.00994737	0.0116842	0.192632	NL5901_2days
1554	20190328	NL5901	2days	132	18.4	53.5	4.13	3.12	0.139394	0.405303	0.0312879	0.0236364	19120	132	46460	132	4320	2804	132	2days	0.139394	0.0312879	0.0236364	0.405303	NL5901_2days
1555	20190328	NL5901	2days	118	8.83	50.8	0.64	3.42	0.0748305	0.430508	0.00542373	0.0289831	8424	118	65532	118	1012	5884	118	2days	0.0748305	0.00542373	0.0289831	0.430508	NL5901_2days
1556	20190328	NL5901	2days	200	12	31.1	0.58	1.6	0.06	0.1555	0.0029	0.008	5724	200	26276	200	732	1328	200	2days	0.06	0.0029	0.008	0.1555	NL5901_2days
1558	20190328	NL5901	2days	284	29.5	70.3	2.43	3.43	0.103873	0.247535	0.00855634	0.0120775	17420	284	41940	284	1564	2068	284	2days	0.103873	0.00855634	0.0120775	0.247535	NL5901_2days
1559	20190328	NL5901	2days	254	26.3	61.6	1.67	3.18	0.103543	0.24252	0.0065748	0.0125197	11752	254	33100	254	1060	1744	254	2days	0.103543	0.0065748	0.0125197	0.24252	NL5901_2days
1560	20190328	NL5901	2days	348	30.7	36.9	2.26	2.16	0.0882184	0.106034	0.00649425	0.0062069	9588	348	16964	348	1216	1028	348	2days	0.0882184	0.00649425	0.0062069	0.106034	NL5901_2days
1561	20190328	NL5901	2days	170	14.9	9.48	1.01	0.53	0.0876471	0.0557647	0.00594118	0.00311765	11352	170	8000	170	1168	488	170	2days	0.0876471	0.00594118	0.00311765	0.0557647	NL5901_2days
1562	20190328	NL5901	2days	202	25.9	61.6	1.08	3.8	0.128218	0.30495	0.00534653	0.0188119	13564	202	44048	202	876	2528	202	2days	0.128218	0.00534653	0.0188119	0.30495	NL5901_2days
1563	20190328	NL5901	2days	162	15.8	11.8	0.8	0.76	0.0975309	0.0728395	0.00493827	0.00469136	10908	162	8720	162	920	552	162	2days	0.0975309	0.00493827	0.00469136	0.0728395	NL5901_2days
1564	20190328	NL5901	2days	146	14.6	31.1	0.82	1.76	0.1	0.213014	0.00561644	0.0120548	12036	146	31160	146	928	1536	146	2days	0.1	0.00561644	0.0120548	0.213014	NL5901_2days
1566	20190328	NL5901	2days	366	35.7	47.7	1.51	2.75	0.097541	0.130328	0.00412568	0.00751366	11236	366	21832	366	864	1544	366	2days	0.097541	0.00412568	0.00751366	0.130328	NL5901_2days
1568	20190328	NL5901	2days	118	9.4	51.9	0.79	2.69	0.079661	0.439831	0.00669492	0.0227966	7948	118	42424	118	1440	2440	118	2days	0.079661	0.00669492	0.0227966	0.439831	NL5901_2days
1569	20190328	NL5901	2days	388	44.5	48.7	1.56	2.88	0.114691	0.125515	0.00402062	0.00742268	12568	388	32316	388	672	1884	388	2days	0.114691	0.00402062	0.00742268	0.125515	NL5901_2days
1570	20190328	NL5901	2days	102	13	5.29	1	0.55	0.127451	0.0518627	0.00980392	0.00539216	15060	102	5644	102	1512	524	102	2days	0.127451	0.00980392	0.00539216	0.0518627	NL5901_2days
1572	20190328	NL5901	2days	252	27.2	20.5	1.1	1.14	0.107937	0.0813492	0.00436508	0.00452381	11152	252	11040	252	960	676	252	2days	0.107937	0.00436508	0.00452381	0.0813492	NL5901_2days
1573	20190328	NL5901	2days	172	22.8	28.7	0.95	1.72	0.132558	0.16686	0.00552326	0.01	13880	172	18592	172	808	1140	172	2days	0.132558	0.00552326	0.01	0.16686	NL5901_2days
1574	20190328	NL5901	2days	350	19.7	36.7	0.72	2.17	0.0562857	0.104857	0.00205714	0.0062	5736	350	23260	350	560	1288	350	2days	0.0562857	0.00205714	0.0062	0.104857	NL5901_2days
1575	20190328	NL5901	2days	400	36.4	62.5	3.76	3.72	0.091	0.15625	0.0094	0.0093	13396	400	21016	400	1616	1292	396	2days	0.091	0.0094	0.0093	0.15625	NL5901_2days
1576	20190328	NL5901	2days	180	9.7	23	0.46	1.36	0.0538889	0.127778	0.00255556	0.00755556	4816	180	13372	180	492	756	180	2days	0.0538889	0.00255556	0.00755556	0.127778	NL5901_2days
1577	20190328	NL5901	2days	162	23.6	50.2	2.61	3.06	0.145679	0.309877	0.0161111	0.0188889	18100	162	51868	162	2624	3056	162	2days	0.145679	0.0161111	0.0188889	0.309877	NL5901_2days
1578	20190328	NL5901	2days	254	23.4	5.76	0.96	0.62	0.092126	0.0226772	0.00377953	0.00244094	9568	254	2820	254	772	344	254	2days	0.092126	0.00377953	0.00244094	0.0226772	NL5901_2days
1579	20190328	NL5901	2days	248	30.9	43.8	1.59	2.82	0.124597	0.176613	0.00641129	0.011371	17628	248	23196	248	1128	1600	248	2days	0.124597	0.00641129	0.011371	0.176613	NL5901_2days
1580	20190328	NL5901	2days	274	35.6	37.2	1.53	2.08	0.129927	0.135766	0.00558394	0.00759124	13640	274	14108	274	1000	860	274	2days	0.129927	0.00558394	0.00759124	0.135766	NL5901_2days
1581	20190328	NL5901	2days	206	24.4	8.79	2.13	0.93	0.118447	0.0426699	0.0103398	0.00451456	15420	206	5164	206	1388	576	206	2days	0.118447	0.0103398	0.00451456	0.0426699	NL5901_2days
1582	20190328	NL5901	2days	306	22.7	41.5	1.05	2.21	0.074183	0.135621	0.00343137	0.00722222	9660	306	26972	306	512	1596	306	2days	0.074183	0.00343137	0.00722222	0.135621	NL5901_2days
1583	20190328	NL5901	2days	290	36.5	61	1.96	3.52	0.125862	0.210345	0.00675862	0.0121379	12088	290	25784	290	1168	1380	290	2days	0.125862	0.00675862	0.0121379	0.210345	NL5901_2days
1584	20190328	NL5901	2days	218	29	76.9	1.74	4.13	0.133028	0.352752	0.00798165	0.018945	16284	218	50796	218	1380	2892	218	2days	0.133028	0.00798165	0.018945	0.352752	NL5901_2days
1585	20190328	NL5901	2days	326	24.4	39.2	1.07	2.25	0.0748466	0.120245	0.00328221	0.00690184	8176	326	20700	326	716	1176	326	2days	0.0748466	0.00328221	0.00690184	0.120245	NL5901_2days
1586	20190328	NL5901	2days	284	25.9	20.6	0.87	1.12	0.0911972	0.0725352	0.00306338	0.00394366	8912	284	8596	284	560	628	284	2days	0.0911972	0.00306338	0.00394366	0.0725352	NL5901_2days
1587	20190328	NL5901	2days	252	27.2	43.7	2.19	2.43	0.107937	0.173413	0.00869048	0.00964286	11416	252	28920	252	1436	1688	252	2days	0.107937	0.00869048	0.00964286	0.173413	NL5901_2days
1588	20190328	NL5901	2days	156	9.47	27	0.51	1.55	0.0607051	0.173077	0.00326923	0.0099359	5480	156	17592	156	580	1140	156	2days	0.0607051	0.00326923	0.0099359	0.173077	NL5901_2days
1589	20190328	NL5901	2days	254	22.1	24.8	0.6	1.43	0.0870079	0.0976378	0.0023622	0.00562992	8688	254	8928	254	544	568	254	2days	0.0870079	0.0023622	0.00562992	0.0976378	NL5901_2days
1590	20190328	NL5901	2days	296	33.5	82.3	1.84	5.79	0.113176	0.278041	0.00621622	0.0195608	13852	296	65532	296	1260	6772	296	2days	0.113176	0.00621622	0.0195608	0.278041	NL5901_2days
1591	20190328	NL5901	2days	202	17.7	11.9	0.82	0.67	0.0876238	0.0589109	0.00405941	0.00331683	9088	202	7848	202	784	544	202	2days	0.0876238	0.00405941	0.00331683	0.0589109	NL5901_2days
1592	20190328	NL5901	2days	224	22.3	3.92	0.7	0.41	0.0995536	0.0175	0.003125	0.00183036	10324	224	2072	224	632	352	224	2days	0.0995536	0.003125	0.00183036	0.0175	NL5901_2days
1593	20190328	NL5901	2days	378	37.6	146	3.98	8.22	0.0994709	0.386243	0.0105291	0.021746	14664	378	42608	378	2028	2428	378	2days	0.0994709	0.0105291	0.021746	0.386243	NL5901_2days
1594	20190328	NL5901	2days	294	43	80.6	2.14	4.61	0.146259	0.27415	0.00727891	0.0156803	14972	294	65532	294	936	3760	294	2days	0.146259	0.00727891	0.0156803	0.27415	NL5901_2days
1595	20190328	NL5901	2days	354	40.7	66.2	1.47	3.78	0.114972	0.187006	0.00415254	0.010678	14532	354	30936	354	816	1832	354	2days	0.114972	0.00415254	0.010678	0.187006	NL5901_2days
1596	20190328	NL5901	2days	178	22	47.9	1.07	2.4	0.123596	0.269101	0.00601124	0.0134831	12804	178	42512	178	1292	2292	178	2days	0.123596	0.00601124	0.0134831	0.269101	NL5901_2days
1597	20190328	NL5901	2days	394	52.2	65.8	2.29	3.72	0.132487	0.167005	0.00581218	0.00944162	15976	394	23160	394	1260	1432	394	2days	0.132487	0.00581218	0.00944162	0.167005	NL5901_2days
1598	20190328	NL5901	2days	354	43.6	103	2.03	4.61	0.123164	0.29096	0.00573446	0.0130226	15756	354	55768	354	1092	2032	354	2days	0.123164	0.00573446	0.0130226	0.29096	NL5901_2days
1599	20190328	NL5901	2days	118	13.4	23	0.99	1.28	0.113559	0.194915	0.00838983	0.0108475	14828	118	22624	118	976	1364	118	2days	0.113559	0.00838983	0.0108475	0.194915	NL5901_2days
1601	20190328	NL5901	2days	138	7.34	7.52	0.48	0.55	0.0531884	0.0544928	0.00347826	0.00398551	4800	138	6400	138	680	512	138	2days	0.0531884	0.00347826	0.00398551	0.0544928	NL5901_2days
1602	20190328	NL5901	2days	378	38.6	121	1.87	6.95	0.102116	0.320106	0.00494709	0.0183862	14064	378	52556	378	1112	2996	378	2days	0.102116	0.00494709	0.0183862	0.320106	NL5901_2days
1603	20190328	NL5901	2days	398	31.7	48.1	1.68	2.73	0.0796482	0.120854	0.00422111	0.0068593	8928	398	22948	398	812	1180	398	2days	0.0796482	0.00422111	0.0068593	0.120854	NL5901_2days
1604	20190328	NL5901	2days	222	17	51	0.64	2.78	0.0765766	0.22973	0.00288288	0.0125225	7316	222	31560	222	536	1952	222	2days	0.0765766	0.00288288	0.0125225	0.22973	NL5901_2days
1605	20190328	NL5901	2days	492	35.4	13.1	1.6	1.09	0.0719512	0.026626	0.00325203	0.00221545	6628	492	12888	492	716	772	492	2days	0.0719512	0.00325203	0.00221545	0.026626	NL5901_2days
1606	20190328	NL5901	2days	244	24.3	31.6	1.75	1.72	0.0995902	0.129508	0.00717213	0.00704918	10396	244	17440	244	1224	1020	244	2days	0.0995902	0.00717213	0.00704918	0.129508	NL5901_2days
1607	20190328	NL5901	2days	382	44.7	36.7	2.99	2.33	0.117016	0.0960733	0.00782723	0.00609948	11124	382	12016	382	1172	876	382	2days	0.117016	0.00782723	0.00609948	0.0960733	NL5901_2days
1608	20190328	NL5901	2days	378	23.2	34.5	1.31	2.01	0.0613757	0.0912698	0.00346561	0.00531746	5628	378	29592	378	788	1620	378	2days	0.0613757	0.00346561	0.00531746	0.0912698	NL5901_2days
1609	20190328	NL5901	2days	260	20	15.9	0.88	0.9	0.0769231	0.0611538	0.00338462	0.00346154	10016	260	8980	260	592	520	260	2days	0.0769231	0.00338462	0.00346154	0.0611538	NL5901_2days
1610	20190328	NL5901	2days	430	48.9	55.4	2.45	3.21	0.113721	0.128837	0.00569767	0.00746512	11956	430	15752	430	1000	964	430	2days	0.113721	0.00569767	0.00746512	0.128837	NL5901_2days
1611	20190328	NL5901	2days	126	11.8	10.3	0.37	0.62	0.0936508	0.081746	0.00293651	0.00492063	10420	126	10704	126	512	680	126	2days	0.0936508	0.00293651	0.00492063	0.081746	NL5901_2days
1613	20190328	NL5901	2days	196	11.8	1.88	0.69	0.23	0.0602041	0.00959184	0.00352041	0.00117347	5752	196	1132	196	772	164	192	2days	0.0602041	0.00352041	0.00117347	0.00959184	NL5901_2days
1614	20190328	NL5901	2days	472	61.3	124	7.8	6.42	0.129873	0.262712	0.0165254	0.0136017	21416	472	64292	472	2836	3516	472	2days	0.129873	0.0165254	0.0136017	0.262712	NL5901_2days
1615	20190328	NL5901	2days	334	20.3	27.7	0.62	1.64	0.0607784	0.0829341	0.00185629	0.00491018	5404	334	14392	334	576	808	334	2days	0.0607784	0.00185629	0.00491018	0.0829341	NL5901_2days
1616	20190328	NL5901	2days	412	21.8	23.8	0.91	1.37	0.0529126	0.057767	0.00220874	0.00332524	4732	412	12640	412	528	748	412	2days	0.0529126	0.00220874	0.00332524	0.057767	NL5901_2days
1617	20190328	NL5901	2days	272	30.6	56.9	1.16	3.38	0.1125	0.209191	0.00426471	0.0124265	14576	272	32520	272	828	1940	272	2days	0.1125	0.00426471	0.0124265	0.209191	NL5901_2days
1618	20190328	NL5901	2days	342	41	75.6	1.31	4.33	0.119883	0.221053	0.00383041	0.0126608	12180	342	42984	342	900	2236	342	2days	0.119883	0.00383041	0.0126608	0.221053	NL5901_2days
1619	20190328	NL5901	2days	416	29	62.2	1.48	2.99	0.0697115	0.149519	0.00355769	0.0071875	7780	416	33396	416	752	1472	416	2days	0.0697115	0.00355769	0.0071875	0.149519	NL5901_2days
1620	20190328	NL5901	2days	218	19.9	41.8	1.05	2.45	0.0912844	0.191743	0.00481651	0.0112385	9512	218	20760	218	1060	1288	218	2days	0.0912844	0.00481651	0.0112385	0.191743	NL5901_2days
1622	20190328	NL5901	2days	126	12	10.9	1	0.74	0.0952381	0.0865079	0.00793651	0.00587302	11800	126	11504	126	1180	832	126	2days	0.0952381	0.00793651	0.00587302	0.0865079	NL5901_2days
1623	20190328	NL5901	2days	298	16.6	24.1	0.74	1.43	0.0557047	0.0808725	0.00248322	0.00479866	5252	298	12900	298	588	784	298	2days	0.0557047	0.00248322	0.00479866	0.0808725	NL5901_2days
1624	20190328	NL5901	2days	262	33.6	69.7	1.4	4.03	0.128244	0.266031	0.00534351	0.0153817	15640	262	38340	262	936	2260	262	2days	0.128244	0.00534351	0.0153817	0.266031	NL5901_2days
1625	20190328	NL5901	2days	348	26.9	127	1.63	7.93	0.0772989	0.364943	0.00468391	0.0227874	14944	348	65532	348	900	5132	348	2days	0.0772989	0.00468391	0.0227874	0.364943	NL5901_2days
1626	20190328	NL5901	2days	288	30.5	38.8	2.68	2.16	0.105903	0.134722	0.00930556	0.0075	15820	288	19220	288	1344	1148	288	2days	0.105903	0.00930556	0.0075	0.134722	NL5901_2days
1627	20190328	NL5901	2days	204	18.8	27.9	0.88	1.62	0.0921569	0.136765	0.00431373	0.00794118	9856	204	14240	204	756	880	204	2days	0.0921569	0.00431373	0.00794118	0.136765	NL5901_2days
1628	20190328	NL5901	2days	174	9.44	5.47	0.51	0.35	0.0542529	0.0314368	0.00293103	0.00201149	4952	174	3484	174	644	324	174	2days	0.0542529	0.00293103	0.00201149	0.0314368	NL5901_2days
1630	20190328	NL5901	2days	380	33.9	54.2	2.79	3.14	0.0892105	0.142632	0.00734211	0.00826316	10448	380	18044	380	1316	1088	380	2days	0.0892105	0.00734211	0.00826316	0.142632	NL5901_2days
1631	20190328	NL5901	2days	270	21.8	27	1.05	1.7	0.0807407	0.1	0.00388889	0.0062963	8060	270	10156	270	772	740	270	2days	0.0807407	0.00388889	0.0062963	0.1	NL5901_2days
1633	20190328	NL5901	2days	162	13.9	10.7	0.66	0.78	0.0858025	0.0660494	0.00407407	0.00481481	9104	162	6612	162	764	508	162	2days	0.0858025	0.00407407	0.00481481	0.0660494	NL5901_2days
1634	20190328	NL5901	2days	360	42.8	55.8	3.57	3.33	0.118889	0.155	0.00991667	0.00925	14460	360	22884	360	1684	1500	360	2days	0.118889	0.00991667	0.00925	0.155	NL5901_2days
1637	20190328	NL5901	2days	284	22.8	63.4	1.15	3.47	0.0802817	0.223239	0.0040493	0.0122183	9372	284	36924	284	800	2004	284	2days	0.0802817	0.0040493	0.0122183	0.223239	NL5901_2days
1638	20190328	NL5901	2days	262	16.2	32	0.7	1.87	0.0618321	0.122137	0.00267176	0.0071374	6716	262	24840	262	612	1316	262	2days	0.0618321	0.00267176	0.0071374	0.122137	NL5901_2days
1639	20190328	NL5901	2days	210	22.2	87.3	0.87	4.58	0.105714	0.415714	0.00414286	0.0218095	11972	210	51516	210	812	2488	210	2days	0.105714	0.00414286	0.0218095	0.415714	NL5901_2days
1640	20190328	NL5901	2days	496	46.3	52.7	2.83	3	0.0933468	0.10625	0.00570565	0.00604839	9156	496	25656	496	1056	1340	496	2days	0.0933468	0.00570565	0.00604839	0.10625	NL5901_2days
1641	20190328	NL5901	2days	278	33.5	41.6	1.18	2.09	0.120504	0.14964	0.0042446	0.00751799	11664	278	18036	278	864	848	278	2days	0.120504	0.0042446	0.00751799	0.14964	NL5901_2days
1642	20190328	NL5901	2days	468	47.8	108	4.96	5.5	0.102137	0.230769	0.0105983	0.0117521	16156	468	58992	468	1916	2992	468	2days	0.102137	0.0105983	0.0117521	0.230769	NL5901_2days
1643	20190328	NL5901	2days	250	19.7	26.1	0.67	1.61	0.0788	0.1044	0.00268	0.00644	9224	250	10356	250	764	824	250	2days	0.0788	0.00268	0.00644	0.1044	NL5901_2days
1644	20190328	NL5901	2days	256	34.1	40.1	2.39	2.4	0.133203	0.156641	0.00933594	0.009375	14760	256	20260	256	1476	1296	256	2days	0.133203	0.00933594	0.009375	0.156641	NL5901_2days
1645	20190328	NL5901	2days	230	22.7	40.7	1.92	1.99	0.0986957	0.176957	0.00834783	0.00865217	15412	230	20968	230	1132	1160	230	2days	0.0986957	0.00834783	0.00865217	0.176957	NL5901_2days
1646	20190328	NL5901	2days	168	14.8	18.3	1.33	1.15	0.0880952	0.108929	0.00791667	0.00684524	9636	168	14988	168	1096	932	168	2days	0.0880952	0.00791667	0.00684524	0.108929	NL5901_2days
1647	20190328	NL5901	2days	112	12.7	27.5	0.64	1.59	0.113393	0.245536	0.00571429	0.0141964	12672	112	23868	112	1112	1520	112	2days	0.113393	0.00571429	0.0141964	0.245536	NL5901_2days
1648	20190328	NL5901	2days	110	13.1	2.72	0.47	0.3	0.119091	0.0247273	0.00427273	0.00272727	12780	110	2948	110	728	352	110	2days	0.119091	0.00427273	0.00272727	0.0247273	NL5901_2days
1649	20190328	NL5901	2days	430	44.8	78.5	1.71	4.19	0.104186	0.182558	0.00397674	0.00974419	11772	430	43340	430	992	2072	430	2days	0.104186	0.00397674	0.00974419	0.182558	NL5901_2days
1650	20190328	NL5901	2days	134	15.7	20.1	1.87	1.27	0.117164	0.15	0.0139552	0.00947761	13824	134	20504	134	1976	1316	134	2days	0.117164	0.0139552	0.00947761	0.15	NL5901_2days
1651	20190328	NL5901	2days	182	19	82.5	2.5	4.58	0.104396	0.453297	0.0137363	0.0251648	19248	182	61692	182	4072	3380	182	2days	0.104396	0.0137363	0.0251648	0.453297	NL5901_2days
1652	20190328	NL5901	2days	246	29.8	67.2	1.29	3.16	0.121138	0.273171	0.0052439	0.0128455	12772	246	50112	246	920	2228	246	2days	0.121138	0.0052439	0.0128455	0.273171	NL5901_2days
1653	20190328	NL5901	2days	270	23.1	41.2	1.01	1.88	0.0855556	0.152593	0.00374074	0.00696296	8908	270	23068	270	792	928	270	2days	0.0855556	0.00374074	0.00696296	0.152593	NL5901_2days
1654	20190328	NL5901	2days	276	28.1	58.5	1.09	3.22	0.101812	0.211957	0.00394928	0.0116667	18672	276	47428	276	1060	2936	276	2days	0.101812	0.00394928	0.0116667	0.211957	NL5901_2days
1655	20190328	NL5901	2days	272	26.3	74.3	1.01	4.22	0.0966912	0.273162	0.00371324	0.0155147	11460	272	53712	272	824	3004	272	2days	0.0966912	0.00371324	0.0155147	0.273162	NL5901_2days
1657	20190328	NL5901	2days	342	28	58.3	1.4	3.42	0.0818713	0.170468	0.00409357	0.01	9652	342	41084	342	820	2344	342	2days	0.0818713	0.00409357	0.01	0.170468	NL5901_2days
1658	20190328	NL5901	2days	218	12.7	37.3	0.55	2	0.0582569	0.171101	0.00252294	0.00917431	5316	218	33740	218	568	1848	218	2days	0.0582569	0.00252294	0.00917431	0.171101	NL5901_2days
1659	20190328	NL5901	2days	114	14.1	19.2	0.86	1.19	0.123684	0.168421	0.00754386	0.0104386	15684	114	18040	114	968	1072	114	2days	0.123684	0.00754386	0.0104386	0.168421	NL5901_2days
1660	20190328	NL5901	2days	330	21.5	23.8	1.17	1.37	0.0651515	0.0721212	0.00354545	0.00415152	5812	330	15256	330	796	864	330	2days	0.0651515	0.00354545	0.00415152	0.0721212	NL5901_2days
1662	20190328	NL5901	2days	258	17.2	19.4	0.95	1.07	0.0666667	0.0751938	0.00368217	0.00414729	6328	258	8144	258	672	504	258	2days	0.0666667	0.00368217	0.00414729	0.0751938	NL5901_2days
1663	20190328	NL5901	2days	224	19.7	18.9	0.74	1.18	0.0879464	0.084375	0.00330357	0.00526786	9176	224	9752	224	580	740	224	2days	0.0879464	0.00330357	0.00526786	0.084375	NL5901_2days
1664	20190328	NL5901	2days	332	34.2	61.7	2.24	3.45	0.103012	0.185843	0.00674699	0.0103916	10828	332	37960	332	1284	2068	332	2days	0.103012	0.00674699	0.0103916	0.185843	NL5901_2days
1665	20190328	NL5901	2days	118	9.86	7.11	0.31	0.42	0.0835593	0.0602542	0.00262712	0.00355932	8104	118	8004	118	528	456	118	2days	0.0835593	0.00262712	0.00355932	0.0602542	NL5901_2days
1666	20190328	NL5901	2days	362	29.7	55.9	1.18	3.1	0.0820442	0.15442	0.00325967	0.00856354	10392	362	29728	362	632	1624	362	2days	0.0820442	0.00325967	0.00856354	0.15442	NL5901_2days
1667	20190328	NL5901	2days	430	39.6	53.4	1.56	2.97	0.092093	0.124186	0.00362791	0.00690698	10756	430	28032	430	652	1544	430	2days	0.092093	0.00362791	0.00690698	0.124186	NL5901_2days
1668	20190328	NL5901	2days	234	14.4	29.5	0.74	1.65	0.0615385	0.126068	0.00316239	0.00705128	5616	234	13564	234	768	776	234	2days	0.0615385	0.00316239	0.00705128	0.126068	NL5901_2days
1669	20190328	NL5901	2days	120	11.5	3	0.42	0.33	0.0958333	0.025	0.0035	0.00275	12196	120	2544	120	672	360	120	2days	0.0958333	0.0035	0.00275	0.025	NL5901_2days
1670	20190328	NL5901	2days	324	27	57.8	2.72	3.14	0.0833333	0.178395	0.00839506	0.00969136	16836	324	26020	324	1340	1444	324	2days	0.0833333	0.00839506	0.00969136	0.178395	NL5901_2days
1671	20190328	NL5901	2days	304	23.9	48.7	0.95	2.9	0.0786184	0.160197	0.003125	0.00953947	7616	304	28004	304	916	1600	304	2days	0.0786184	0.003125	0.00953947	0.160197	NL5901_2days
1672	20190328	NL5901	2days	240	25.9	11.8	1.05	0.71	0.107917	0.0491667	0.004375	0.00295833	11244	240	10704	240	752	604	240	2days	0.107917	0.004375	0.00295833	0.0491667	NL5901_2days
1673	20190328	NL5901	2days	202	22.2	92.6	1.18	4.87	0.109901	0.458416	0.00584158	0.0241089	17624	202	61548	202	1192	3348	202	2days	0.109901	0.00584158	0.0241089	0.458416	NL5901_2days
1674	20190328	NL5901	2days	192	20.7	23.7	1.87	1.45	0.107813	0.123438	0.00973958	0.00755208	14076	192	16724	192	1324	880	192	2days	0.107813	0.00973958	0.00755208	0.123438	NL5901_2days
1675	20190328	NL5901	2days	292	36.8	32.7	2.32	2.04	0.126027	0.111986	0.00794521	0.0069863	14096	292	13800	292	1492	960	292	2days	0.126027	0.00794521	0.0069863	0.111986	NL5901_2days
1676	20190328	NL5901	2days	194	18.2	26	1.48	1.5	0.0938144	0.134021	0.00762887	0.00773196	10044	194	17460	194	1368	1160	194	2days	0.0938144	0.00762887	0.00773196	0.134021	NL5901_2days
1677	20190328	NL5901	2days	118	9.69	53.5	0.77	2.77	0.0821186	0.45339	0.00652542	0.0234746	9016	118	42172	118	1572	2440	118	2days	0.0821186	0.00652542	0.0234746	0.45339	NL5901_2days
1678	20190328	NL5901	2days	374	21.1	25.3	1.26	1.49	0.0564171	0.0676471	0.00336898	0.00398396	4944	374	14832	374	636	852	374	2days	0.0564171	0.00336898	0.00398396	0.0676471	NL5901_2days
1679	20190328	NL5901	2days	206	15.1	15.7	0.66	0.93	0.073301	0.0762136	0.00320388	0.00451456	9848	206	9100	206	472	596	206	2days	0.073301	0.00320388	0.00451456	0.0762136	NL5901_2days
1680	20190328	NL5901	2days	172	9.24	7.87	0.52	0.48	0.0537209	0.0457558	0.00302326	0.0027907	4812	172	6208	172	532	404	172	2days	0.0537209	0.00302326	0.0027907	0.0457558	NL5901_2days
1681	20190328	NL5901	2days	226	27.2	34.5	1.16	2	0.120354	0.152655	0.00513274	0.00884956	16352	226	16340	226	972	1284	226	2days	0.120354	0.00513274	0.00884956	0.152655	NL5901_2days
1682	20190328	NL5901	2days	160	18.6	17.2	2.03	1.13	0.11625	0.1075	0.0126875	0.0070625	15120	160	10760	160	1432	756	160	2days	0.11625	0.0126875	0.0070625	0.1075	NL5901_2days
1683	20190328	NL5901	2days	448	41.7	53	2.03	2.82	0.0930804	0.118304	0.00453125	0.00629464	10872	448	32340	448	992	1720	448	2days	0.0930804	0.00453125	0.00629464	0.118304	NL5901_2days
1684	20190328	NL5901	2days	316	30	30.5	2.37	1.8	0.0949367	0.096519	0.0075	0.0056962	9704	316	9544	316	1148	676	316	2days	0.0949367	0.0075	0.0056962	0.096519	NL5901_2days
1685	20190328	NL5901	2days	376	29.4	55	1.15	3.05	0.0781915	0.146277	0.00305851	0.0081117	9516	376	29652	376	640	1684	376	2days	0.0781915	0.00305851	0.0081117	0.146277	NL5901_2days
1686	20190328	NL5901	2days	294	24.3	34.4	1.3	2.02	0.0826531	0.117007	0.00442177	0.00687075	8432	294	19016	294	892	1100	294	2days	0.0826531	0.00442177	0.00687075	0.117007	NL5901_2days
1687	20190328	NL5901	2days	108	11.2	13.6	0.41	0.86	0.103704	0.125926	0.0037963	0.00796296	11984	108	11508	108	684	796	108	2days	0.103704	0.0037963	0.00796296	0.125926	NL5901_2days
1688	20190328	NL5901	2days	242	28.4	71.4	1.77	3.92	0.117355	0.295041	0.00731405	0.0161983	14712	242	45180	242	1392	2620	242	2days	0.117355	0.00731405	0.0161983	0.295041	NL5901_2days
1689	20190328	NL5901	2days	302	31.4	24.6	1.54	1.54	0.103974	0.081457	0.00509934	0.00509934	9772	302	9708	302	916	744	298	2days	0.103974	0.00509934	0.00509934	0.081457	NL5901_2days
1690	20190328	NL5901	2days	406	45.9	56.8	2.15	2.88	0.113054	0.139901	0.00529557	0.0070936	11872	406	23664	406	964	1308	406	2days	0.113054	0.00529557	0.0070936	0.139901	NL5901_2days
1692	20190328	NL5901	2days	294	33.3	38.5	1.96	2.14	0.113265	0.130952	0.00666667	0.00727891	11960	294	25248	294	1088	1416	294	2days	0.113265	0.00666667	0.00727891	0.130952	NL5901_2days
1693	20190328	NL5901	2days	186	9.68	8.97	0.46	0.54	0.052043	0.0482258	0.00247312	0.00290323	4736	186	7348	186	516	584	186	2days	0.052043	0.00247312	0.00290323	0.0482258	NL5901_2days
1694	20190328	NL5901	2days	256	23.2	32.4	1.03	1.98	0.090625	0.126562	0.00402344	0.00773437	9144	256	22880	256	864	1516	256	2days	0.090625	0.00402344	0.00773437	0.126562	NL5901_2days
1695	20190328	NL5901	2days	420	34.7	85.6	1.42	4.01	0.082619	0.20381	0.00338095	0.00954762	11956	420	55452	420	808	2248	420	2days	0.082619	0.00338095	0.00954762	0.20381	NL5901_2days
1696	20190328	NL5901	2days	436	58.7	96.5	4.8	4.75	0.134633	0.22133	0.0110092	0.0108945	14328	436	41636	436	1712	2428	436	2days	0.134633	0.0110092	0.0108945	0.22133	NL5901_2days
1697	20190328	NL5901	2days	102	5.18	8.78	0.35	0.46	0.0507843	0.0860784	0.00343137	0.0045098	4288	102	10092	102	564	588	102	2days	0.0507843	0.00343137	0.0045098	0.0860784	NL5901_2days
1698	20190328	NL5901	2days	406	25.2	30.2	0.95	1.79	0.062069	0.0743842	0.0023399	0.00440887	5584	406	18652	406	612	1096	406	2days	0.062069	0.0023399	0.00440887	0.0743842	NL5901_2days
1699	20190328	NL5901	2days	198	25.6	25.6	1.51	1.39	0.129293	0.129293	0.00762626	0.0070202	14264	198	16688	198	888	1004	198	2days	0.129293	0.00762626	0.0070202	0.129293	NL5901_2days
1700	20190328	NL5901	2days	164	21	17.1	0.68	0.91	0.128049	0.104268	0.00414634	0.00554878	16056	164	11592	164	756	700	164	2days	0.128049	0.00414634	0.00554878	0.104268	NL5901_2days
1701	20190328	NL5901	2days	102	6.98	5.96	0.27	0.4	0.0684314	0.0584314	0.00264706	0.00392157	7520	102	14296	102	520	880	102	2days	0.0684314	0.00264706	0.00392157	0.0584314	NL5901_2days
1702	20190328	NL5901	2days	174	10.9	1.76	0.45	0.18	0.0626437	0.0101149	0.00258621	0.00103448	6876	174	1692	174	704	172	168	2days	0.0626437	0.00258621	0.00103448	0.0101149	NL5901_2days
1703	20190328	NL5901	2days	408	38.3	115	1.91	5.44	0.0938725	0.281863	0.00468137	0.0133333	8988	408	46644	408	776	2484	408	2days	0.0938725	0.00468137	0.0133333	0.281863	NL5901_2days
1704	20190328	NL5901	2days	444	39	7.03	2.38	0.79	0.0878378	0.0158333	0.00536036	0.00177928	8560	444	1608	444	964	228	444	2days	0.0878378	0.00536036	0.00177928	0.0158333	NL5901_2days
1705	20190328	NL5901	2days	344	42.5	62.7	2.53	3.43	0.123547	0.182267	0.00735465	0.00997093	18788	344	31668	344	1536	2000	340	2days	0.123547	0.00735465	0.00997093	0.182267	NL5901_2days
1706	20190328	NL5901	2days	130	11.7	43.3	0.27	2.43	0.09	0.333077	0.00207692	0.0186923	9192	130	32812	130	432	1948	130	2days	0.09	0.00207692	0.0186923	0.333077	NL5901_2days
1707	20190328	NL5901	2days	114	14.3	20.4	0.68	1.13	0.125439	0.178947	0.00596491	0.00991228	16508	114	17500	114	832	1012	114	2days	0.125439	0.00596491	0.00991228	0.178947	NL5901_2days
1708	20190328	NL5901	2days	260	33.8	71.4	1.62	3.88	0.13	0.274615	0.00623077	0.0149231	15376	260	40304	260	1400	2136	260	2days	0.13	0.00623077	0.0149231	0.274615	NL5901_2days
1709	20190328	NL5901	2days	154	22	8.35	3.24	0.86	0.142857	0.0542208	0.021039	0.00558442	18260	154	5236	154	2536	608	154	2days	0.142857	0.021039	0.00558442	0.0542208	NL5901_2days
1710	20190328	NL5901	2days	122	9.52	5.04	0.48	0.37	0.0780328	0.0413115	0.00393443	0.00303279	8528	122	9940	122	632	588	116	2days	0.0780328	0.00393443	0.00303279	0.0413115	NL5901_2days
1711	20190328	NL5901	2days	274	28.8	20.8	1.14	1.12	0.105109	0.0759124	0.00416058	0.00408759	10008	274	8176	274	816	740	274	2days	0.105109	0.00416058	0.00408759	0.0759124	NL5901_2days
1712	20190328	NL5901	2days	144	17.8	30.1	1.52	1.79	0.123611	0.209028	0.0105556	0.0124306	15100	144	24452	144	1364	1704	144	2days	0.123611	0.0105556	0.0124306	0.209028	NL5901_2days
1713	20190328	NL5901	2days	270	29.5	62.9	1.13	2.65	0.109259	0.232963	0.00418519	0.00981481	11132	270	31712	270	864	1368	270	2days	0.109259	0.00418519	0.00981481	0.232963	NL5901_2days
1714	20190328	NL5901	2days	316	33.7	55.2	1.57	3.18	0.106646	0.174684	0.00496835	0.0100633	13040	316	21612	316	836	1348	316	2days	0.106646	0.00496835	0.0100633	0.174684	NL5901_2days
1715	20190328	NL5901	2days	246	19.2	4.81	0.72	0.54	0.0780488	0.0195528	0.00292683	0.00219512	7924	246	2096	246	552	268	246	2days	0.0780488	0.00292683	0.00219512	0.0195528	NL5901_2days
1716	20190328	NL5901	2days	344	22.3	19.5	1.48	1.18	0.0648256	0.056686	0.00430233	0.00343023	6128	344	9304	344	840	608	344	2days	0.0648256	0.00430233	0.00343023	0.056686	NL5901_2days
1717	20190328	NL5901	2days	334	36.6	42.7	1.48	2.21	0.109581	0.127844	0.00443114	0.00661677	16188	334	21000	334	888	1216	334	2days	0.109581	0.00443114	0.00661677	0.127844	NL5901_2days
1718	20190328	NL5901	2days	362	41.2	73.3	3.07	3.44	0.113812	0.202486	0.00848066	0.00950276	16876	362	23392	362	1284	1228	362	2days	0.113812	0.00848066	0.00950276	0.202486	NL5901_2days
1719	20190328	NL5901	2days	230	31.3	26.6	1.11	1.87	0.136087	0.115652	0.00482609	0.00813043	14856	230	12544	230	676	1056	230	2days	0.136087	0.00482609	0.00813043	0.115652	NL5901_2days
1720	20190328	NL5901	2days	236	25.9	69.2	1.78	3.97	0.109746	0.29322	0.00754237	0.016822	13916	236	36840	236	1300	2272	236	2days	0.109746	0.00754237	0.016822	0.29322	NL5901_2days
1721	20190328	NL5901	2days	180	25.2	19.2	1.6	1.12	0.14	0.106667	0.00888889	0.00622222	15460	180	11900	180	1108	736	180	2days	0.14	0.00888889	0.00622222	0.106667	NL5901_2days
1722	20190328	NL5901	2days	144	10.8	23.5	0.43	1.35	0.075	0.163194	0.00298611	0.009375	7056	144	22072	144	636	1264	144	2days	0.075	0.00298611	0.009375	0.163194	NL5901_2days
1723	20190328	NL5901	2days	400	26.8	51.7	1.37	2.79	0.067	0.12925	0.003425	0.006975	8776	400	35464	400	744	1916	400	2days	0.067	0.003425	0.006975	0.12925	NL5901_2days
1724	20190328	NL5901	2days	276	29.3	31.4	1.61	1.58	0.106159	0.113768	0.00583333	0.00572464	10920	276	15208	276	1172	972	276	2days	0.106159	0.00583333	0.00572464	0.113768	NL5901_2days
1725	20190328	NL5901	2days	114	6.15	11	0.32	0.61	0.0539474	0.0964912	0.00280702	0.00535088	4964	114	10624	114	552	640	114	2days	0.0539474	0.00280702	0.00535088	0.0964912	NL5901_2days
1726	20190328	NL5901	2days	312	30.6	51.7	1.49	2.92	0.0980769	0.165705	0.00477564	0.00935897	10840	312	29800	312	928	1600	312	2days	0.0980769	0.00477564	0.00935897	0.165705	NL5901_2days
1727	20190328	NL5901	2days	450	41.9	159	3.31	7.86	0.0931111	0.353333	0.00735556	0.0174667	12256	450	59388	450	1640	2704	450	2days	0.0931111	0.00735556	0.0174667	0.353333	NL5901_2days
1728	20190328	NL5901	2days	208	24.7	54.6	0.94	2.49	0.11875	0.2625	0.00451923	0.0119712	13144	208	45108	208	832	1780	208	2days	0.11875	0.00451923	0.0119712	0.2625	NL5901_2days
1729	20190328	NL5901	2days	344	30.6	36.7	1.07	2.14	0.0889535	0.106686	0.00311047	0.00622093	9600	344	32728	344	608	1676	344	2days	0.0889535	0.00311047	0.00622093	0.106686	NL5901_2days
1730	20190328	NL5901	2days	290	20.8	33.1	0.89	1.85	0.0717241	0.114138	0.00306897	0.00637931	7184	290	16680	290	608	964	290	2days	0.0717241	0.00306897	0.00637931	0.114138	NL5901_2days
1731	20190328	NL5901	2days	352	31.3	34.9	1.17	2.21	0.0889205	0.0991477	0.00332386	0.00627841	10256	352	17092	352	780	1160	352	2days	0.0889205	0.00332386	0.00627841	0.0991477	NL5901_2days
1732	20190328	NL5901	2days	318	26	39.8	1.32	2.25	0.081761	0.125157	0.00415094	0.00707547	8892	318	37512	318	708	2056	318	2days	0.081761	0.00415094	0.00707547	0.125157	NL5901_2days
1733	20190328	NL5901	2days	410	32.4	56.4	1.33	3.15	0.0790244	0.137561	0.0032439	0.00768293	9136	410	32592	410	664	1708	410	2days	0.0790244	0.0032439	0.00768293	0.137561	NL5901_2days
1734	20190328	NL5901	2days	380	29.1	51.8	1.43	2.85	0.0765789	0.136316	0.00376316	0.0075	8568	380	34452	380	892	1912	380	2days	0.0765789	0.00376316	0.0075	0.136316	NL5901_2days
1735	20190328	NL5901	2days	388	27.2	39.4	1.07	2.14	0.0701031	0.101546	0.00275773	0.00551546	6820	388	18892	388	588	1124	388	2days	0.0701031	0.00275773	0.00551546	0.101546	NL5901_2days
1736	20190328	PD1511	2days	468	44.9	364	3.13	27.6	0.0959402	0.777778	0.00668803	0.0589744	11316	468	65532	468	1460	7872	468	2days	0.0959402	0.00668803	0.0589744	0.777778	PD1511_2days
1737	20190328	PD1511	2days	266	19.1	83.1	0.82	4.16	0.0718045	0.312406	0.00308271	0.0156391	7552	266	34568	266	620	1692	266	2days	0.0718045	0.00308271	0.0156391	0.312406	PD1511_2days
1738	20190328	PD1511	2days	460	34.8	207	1.65	10.2	0.0756522	0.45	0.00358696	0.0221739	8920	460	49064	460	784	2392	460	2days	0.0756522	0.00358696	0.0221739	0.45	PD1511_2days
1739	20190328	PD1511	2days	266	25.1	205	2.1	12	0.0943609	0.770677	0.00789474	0.0451128	13432	266	65532	266	1420	4848	266	2days	0.0943609	0.00789474	0.0451128	0.770677	PD1511_2days
1740	20190328	PD1511	2days	250	13.4	44.5	0.48	2.22	0.0536	0.178	0.00192	0.00888	5800	250	30236	250	508	1772	250	2days	0.0536	0.00192	0.00888	0.178	PD1511_2days
1741	20190328	PD1511	2days	266	24.5	149	1.04	7.94	0.0921053	0.56015	0.00390977	0.0298496	9924	266	65532	266	1008	4920	266	2days	0.0921053	0.00390977	0.0298496	0.56015	PD1511_2days
1743	20190328	PD1511	2days	212	14.9	146	1.16	7.21	0.070283	0.688679	0.0054717	0.0340094	7508	212	65532	212	1240	3812	212	2days	0.070283	0.0054717	0.0340094	0.688679	PD1511_2days
1744	20190328	PD1511	2days	140	13.4	72.1	0.43	3.16	0.0957143	0.515	0.00307143	0.0225714	10424	140	65532	140	536	3420	140	2days	0.0957143	0.00307143	0.0225714	0.515	PD1511_2days
1745	20190328	PD1511	2days	210	22.2	144	1.1	8.56	0.105714	0.685714	0.0052381	0.0407619	15448	210	65532	210	1392	5644	210	2days	0.105714	0.0052381	0.0407619	0.685714	PD1511_2days
1746	20190328	PD1511	2days	184	27.2	146	1.49	12.1	0.147826	0.793478	0.00809783	0.0657609	17348	184	65532	184	1320	7468	184	2days	0.147826	0.00809783	0.0657609	0.793478	PD1511_2days
1748	20190328	PD1511	2days	144	11.9	77	0.53	4.07	0.0826389	0.534722	0.00368056	0.0282639	8960	144	65532	144	568	5300	144	2days	0.0826389	0.00368056	0.0282639	0.534722	PD1511_2days
1749	20190328	PD1511	2days	286	15.1	69.8	0.77	3.62	0.0527972	0.244056	0.00269231	0.0126573	5040	286	30516	286	660	1988	286	2days	0.0527972	0.00269231	0.0126573	0.244056	PD1511_2days
1751	20190328	PD1511	2days	128	9.26	49.9	0.48	2.63	0.0723437	0.389844	0.00375	0.0205469	6968	128	43344	128	836	2288	128	2days	0.0723437	0.00375	0.0205469	0.389844	PD1511_2days
1752	20190328	PD1511	2days	108	5.72	26.8	0.52	1.57	0.052963	0.248148	0.00481481	0.014537	4648	108	22620	108	692	1448	108	2days	0.052963	0.00481481	0.014537	0.248148	PD1511_2days
1753	20190328	PD1511	2days	278	26.9	117	1.46	5.54	0.0967626	0.420863	0.0052518	0.0199281	9624	278	55928	278	832	2852	278	2days	0.0967626	0.0052518	0.0199281	0.420863	PD1511_2days
1754	20190328	PD1511	2days	410	38.9	282	1.92	18	0.094878	0.687805	0.00468293	0.0439024	12600	410	65532	410	1112	6508	410	2days	0.094878	0.00468293	0.0439024	0.687805	PD1511_2days
1755	20190328	PD1511	2days	316	25.5	148	1.19	7.14	0.0806962	0.468354	0.00376582	0.0225949	8412	316	50244	316	816	2388	316	2days	0.0806962	0.00376582	0.0225949	0.468354	PD1511_2days
1756	20190328	PD1511	2days	216	25.9	152	0.88	14.2	0.119907	0.703704	0.00407407	0.0657407	14780	216	65532	216	740	8404	216	2days	0.119907	0.00407407	0.0657407	0.703704	PD1511_2days
1757	20190328	PD1511	2days	316	19.8	135	1.05	7.03	0.0626582	0.427215	0.00332278	0.0222468	7008	316	65224	316	628	3428	316	2days	0.0626582	0.00332278	0.0222468	0.427215	PD1511_2days
1758	20190328	PD1511	2days	346	25.8	153	0.79	8.4	0.0745665	0.442197	0.00228324	0.0242775	9752	346	65532	346	848	5900	346	2days	0.0745665	0.00228324	0.0242775	0.442197	PD1511_2days
1759	20190328	PD1511	2days	250	13.1	47.1	0.41	2.44	0.0524	0.1884	0.00164	0.00976	4848	250	26996	250	424	1476	250	2days	0.0524	0.00164	0.00976	0.1884	PD1511_2days
1760	20190328	PD1511	2days	270	26.4	169	1.74	9.18	0.0977778	0.625926	0.00644444	0.034	9964	270	65532	270	956	3688	270	2days	0.0977778	0.00644444	0.034	0.625926	PD1511_2days
1761	20190328	PD1511	2days	102	11.5	60.8	0.45	3.23	0.112745	0.596078	0.00441176	0.0316667	13040	102	57004	102	800	3264	102	2days	0.112745	0.00441176	0.0316667	0.596078	PD1511_2days
1762	20190328	PD1511	2days	184	9.86	48	0.6	2.53	0.053587	0.26087	0.00326087	0.01375	5316	184	33964	184	632	1980	184	2days	0.053587	0.00326087	0.01375	0.26087	PD1511_2days
1763	20190328	PD1511	2days	338	25.1	133	1.52	6.81	0.0742604	0.393491	0.00449704	0.0201479	7440	338	38116	338	712	2112	338	2days	0.0742604	0.00449704	0.0201479	0.393491	PD1511_2days
1764	20190328	PD1511	2days	272	24.6	169	0.79	9.61	0.0904412	0.621324	0.00290441	0.0353309	12972	272	65532	272	800	5224	272	2days	0.0904412	0.00290441	0.0353309	0.621324	PD1511_2days
1765	20190328	PD1511	2days	306	23.4	134	1.33	7.04	0.0764706	0.437908	0.00434641	0.0230065	7928	306	50184	306	804	2956	306	2days	0.0764706	0.00434641	0.0230065	0.437908	PD1511_2days
1766	20190328	PD1511	2days	234	33.1	185	2.01	12.6	0.141453	0.790598	0.00858974	0.0538462	15308	234	65532	234	1144	5976	234	2days	0.141453	0.00858974	0.0538462	0.790598	PD1511_2days
1767	20190328	PD1511	2days	172	14.2	87.9	0.65	4.6	0.0825581	0.511047	0.00377907	0.0267442	8144	172	53640	172	584	2876	172	2days	0.0825581	0.00377907	0.0267442	0.511047	PD1511_2days
1768	20190328	PD1511	2days	268	21.8	149	1.34	10.8	0.0813433	0.55597	0.005	0.0402985	10776	268	65532	268	1036	7088	268	2days	0.0813433	0.005	0.0402985	0.55597	PD1511_2days
1769	20190328	PD1511	2days	196	20.4	111	0.77	5.86	0.104082	0.566327	0.00392857	0.029898	10808	196	65532	196	768	3464	196	2days	0.104082	0.00392857	0.029898	0.566327	PD1511_2days
1771	20190328	PD1511	2days	240	15.7	113	0.47	6.03	0.0654167	0.470833	0.00195833	0.025125	6252	240	65532	240	628	4156	240	2days	0.0654167	0.00195833	0.025125	0.470833	PD1511_2days
1772	20190328	PD1511	2days	222	21.5	146	1.06	6.94	0.0968468	0.657658	0.00477477	0.0312613	10408	222	62912	222	900	3292	222	2days	0.0968468	0.00477477	0.0312613	0.657658	PD1511_2days
1773	20190328	PD1511	2days	310	27.9	162	0.93	11.2	0.09	0.522581	0.003	0.036129	13620	310	65532	310	696	6900	310	2days	0.09	0.003	0.036129	0.522581	PD1511_2days
1774	20190328	PD1511	2days	122	8.98	3.79	1.67	1.24	0.0736066	0.0310656	0.0136885	0.0101639	7312	122	3276	122	1472	1292	122	2days	0.0736066	0.0136885	0.0101639	0.0310656	PD1511_2days
1775	20190328	PD1511	2days	430	33.8	239	1.44	13.3	0.0786047	0.555814	0.00334884	0.0309302	12080	430	65532	430	716	4936	430	2days	0.0786047	0.00334884	0.0309302	0.555814	PD1511_2days
1776	20190328	PD1511	2days	142	14.5	84.6	1.66	4.38	0.102113	0.595775	0.0116901	0.0308451	12752	142	65532	142	1980	4296	142	2days	0.102113	0.0116901	0.0308451	0.595775	PD1511_2days
1777	20190328	PD1511	2days	210	24.1	151	0.7	10.8	0.114762	0.719048	0.00333333	0.0514286	12792	210	65532	210	824	6420	210	2days	0.114762	0.00333333	0.0514286	0.719048	PD1511_2days
1778	20190328	PD1511	2days	116	9.38	43.3	0.39	2.15	0.0808621	0.373276	0.00336207	0.0185345	8496	116	41880	116	912	2140	116	2days	0.0808621	0.00336207	0.0185345	0.373276	PD1511_2days
1779	20190328	PD1511	2days	310	24.7	151	1.73	16.7	0.0796774	0.487097	0.00558065	0.053871	13952	310	65532	310	1432	14892	310	2days	0.0796774	0.00558065	0.053871	0.487097	PD1511_2days
1780	20190328	PD1511	2days	256	18.1	81.5	0.84	4.02	0.0707031	0.318359	0.00328125	0.0157031	7040	256	48004	256	860	2680	256	2days	0.0707031	0.00328125	0.0157031	0.318359	PD1511_2days
1781	20190328	PD1511	2days	364	37.7	285	1.64	17.5	0.103571	0.782967	0.00450549	0.0480769	13516	364	65532	364	968	5616	364	2days	0.103571	0.00450549	0.0480769	0.782967	PD1511_2days
1782	20190328	PD1511	2days	362	51.8	288	2.31	16.8	0.143094	0.79558	0.00638122	0.0464088	15544	362	65532	362	1064	6132	362	2days	0.143094	0.00638122	0.0464088	0.79558	PD1511_2days
1783	20190328	PD1511	2days	428	53.8	335	2.7	18	0.125701	0.78271	0.00630841	0.0420561	13224	428	65532	428	1216	5680	428	2days	0.125701	0.00630841	0.0420561	0.78271	PD1511_2days
1785	20190328	PD1511	2days	170	19.7	85	0.72	4.03	0.115882	0.5	0.00423529	0.0237059	12188	170	59028	170	840	3032	170	2days	0.115882	0.00423529	0.0237059	0.5	PD1511_2days
1786	20190328	PD1511	2days	190	15.3	73.3	1.2	3.85	0.0805263	0.385789	0.00631579	0.0202632	8512	190	37220	190	892	2072	190	2days	0.0805263	0.00631579	0.0202632	0.385789	PD1511_2days
1787	20190328	PD1511	2days	380	42	298	2.13	14.3	0.110526	0.784211	0.00560526	0.0376316	14008	380	65532	380	1196	4516	380	2days	0.110526	0.00560526	0.0376316	0.784211	PD1511_2days
1788	20190328	PD1511	2days	116	7.06	19.3	0.27	0.93	0.0608621	0.166379	0.00232759	0.00801724	5468	116	14912	116	492	928	116	2days	0.0608621	0.00232759	0.00801724	0.166379	PD1511_2days
1789	20190328	PD1511	2days	370	36.6	226	1.92	11.9	0.0989189	0.610811	0.00518919	0.0321622	10072	370	65532	370	940	3980	370	2days	0.0989189	0.00518919	0.0321622	0.610811	PD1511_2days
1790	20190328	PD1511	2days	372	18.8	113	0.82	5.65	0.0505376	0.303763	0.0022043	0.0151882	5240	372	53664	372	548	2840	372	2days	0.0505376	0.0022043	0.0151882	0.303763	PD1511_2days
1791	20190328	PD1511	2days	356	29	180	1.42	9.07	0.0814607	0.505618	0.00398876	0.0254775	8892	356	65532	356	680	3464	356	2days	0.0814607	0.00398876	0.0254775	0.505618	PD1511_2days
1792	20190328	PD1511	2days	262	26.5	144	1.78	7.74	0.101145	0.549618	0.00679389	0.029542	10960	262	62504	262	1304	3780	262	2days	0.101145	0.00679389	0.029542	0.549618	PD1511_2days
1793	20190328	PD1511	2days	166	13.9	78.9	0.62	4.11	0.0837349	0.475301	0.00373494	0.024759	8400	166	52092	166	888	2748	166	2days	0.0837349	0.00373494	0.024759	0.475301	PD1511_2days
1794	20190328	PD1511	2days	312	28.9	199	1.81	9.94	0.0926282	0.637821	0.00580128	0.031859	9328	312	65532	312	1028	4112	312	2days	0.0926282	0.00580128	0.031859	0.637821	PD1511_2days
1795	20190328	PD1511	2days	186	11.9	104	0.62	5.76	0.0639785	0.55914	0.00333333	0.0309677	6000	186	65532	186	644	4388	186	2days	0.0639785	0.00333333	0.0309677	0.55914	PD1511_2days
1796	20190328	PD1511	2days	164	12.9	47.6	0.35	2.3	0.0786585	0.290244	0.00213415	0.0140244	8500	164	32332	164	584	1720	164	2days	0.0786585	0.00213415	0.0140244	0.290244	PD1511_2days
1797	20190328	PD1511	2days	174	15.9	109	0.67	5.61	0.0913793	0.626437	0.00385057	0.0322414	9760	174	65532	174	688	3776	174	2days	0.0913793	0.00385057	0.0322414	0.626437	PD1511_2days
1798	20190328	PD1511	2days	142	18.2	111	2.31	11.9	0.128169	0.78169	0.0162676	0.0838028	18320	142	65532	142	2276	9228	142	2days	0.128169	0.0162676	0.0838028	0.78169	PD1511_2days
1799	20190328	PD1511	2days	132	8.18	48.3	0.5	2.48	0.0619697	0.365909	0.00378788	0.0187879	6184	132	37484	132	676	1972	132	2days	0.0619697	0.00378788	0.0187879	0.365909	PD1511_2days
1800	20190328	PD1511	2days	396	45.7	304	4.23	29.2	0.115404	0.767677	0.0106818	0.0737374	14784	396	65532	396	2668	10900	396	2days	0.115404	0.0106818	0.0737374	0.767677	PD1511_2days
1801	20190328	PD1511	2days	114	10.2	82.9	0.75	4.1	0.0894737	0.727193	0.00657895	0.0359649	10472	114	65532	114	1064	3508	114	2days	0.0894737	0.00657895	0.0359649	0.727193	PD1511_2days
1802	20190328	PD1511	2days	260	23.6	110	1.2	5.71	0.0907692	0.423077	0.00461538	0.0219615	8772	260	46880	260	796	2696	260	2days	0.0907692	0.00461538	0.0219615	0.423077	PD1511_2days
1803	20190328	PD1511	2days	142	12.5	74.7	0.48	3.58	0.0880282	0.526056	0.00338028	0.0252113	9020	142	56580	142	692	2972	142	2days	0.0880282	0.00338028	0.0252113	0.526056	PD1511_2days
1804	20190328	PD1511	2days	232	17.6	153	0.53	8.89	0.0758621	0.659483	0.00228448	0.038319	7576	232	65532	232	648	4396	232	2days	0.0758621	0.00228448	0.038319	0.659483	PD1511_2days
1805	20190328	PD1511	2days	406	23.9	198	0.76	9.96	0.058867	0.487685	0.00187192	0.024532	6968	406	65532	406	500	3632	406	2days	0.058867	0.00187192	0.024532	0.487685	PD1511_2days
1806	20190328	PD1511	2days	314	20.8	114	1.37	6.07	0.066242	0.363057	0.00436306	0.0193312	6912	314	36928	314	728	2028	314	2days	0.066242	0.00436306	0.0193312	0.363057	PD1511_2days
1807	20190328	PD1511	2days	238	16	113	1.25	5.7	0.0672269	0.47479	0.0052521	0.0239496	8416	238	58964	238	1076	3020	238	2days	0.0672269	0.0052521	0.0239496	0.47479	PD1511_2days
1808	20190328	PD1511	2days	256	20.2	194	2.65	12	0.0789062	0.757812	0.0103516	0.046875	16780	256	65532	256	2404	7816	256	2days	0.0789062	0.0103516	0.046875	0.757812	PD1511_2days
1809	20190328	PD1511	2days	228	26.2	148	0.82	9.33	0.114912	0.649123	0.00359649	0.0409211	13620	228	65532	228	664	6316	228	2days	0.114912	0.00359649	0.0409211	0.649123	PD1511_2days
1810	20190328	PD1511	2days	330	34.9	236	1.4	15.2	0.105758	0.715152	0.00424242	0.0460606	10788	330	65532	330	804	6332	330	2days	0.105758	0.00424242	0.0460606	0.715152	PD1511_2days
1811	20190328	PD1511	2days	118	15.4	94.2	1.64	6.99	0.130508	0.798305	0.0138983	0.0592373	17184	118	65532	118	1648	6024	118	2days	0.130508	0.0138983	0.0592373	0.798305	PD1511_2days
1812	20190328	PD1511	2days	334	23.8	126	1.38	6.56	0.0712575	0.377246	0.00413174	0.0196407	7024	334	40748	334	736	2356	334	2days	0.0712575	0.00413174	0.0196407	0.377246	PD1511_2days
1813	20190328	PD1511	2days	292	18.5	74.1	0.84	3.81	0.0633562	0.253767	0.00287671	0.0130479	6292	292	28500	292	824	1476	292	2days	0.0633562	0.00287671	0.0130479	0.253767	PD1511_2days
1814	20190328	PD1511	2days	242	28.2	191	2.48	10.9	0.116529	0.789256	0.0102479	0.0450413	14028	242	65532	242	1336	4972	242	2days	0.116529	0.0102479	0.0450413	0.789256	PD1511_2days
1815	20190328	PD1511	2days	400	34	217	1.54	16.8	0.085	0.5425	0.00385	0.042	15676	400	65532	400	956	10680	400	2days	0.085	0.00385	0.042	0.5425	PD1511_2days
1816	20190328	PD1511	2days	244	26.5	135	2.06	7.05	0.108607	0.553279	0.00844262	0.0288934	10896	244	60368	244	1188	3552	244	2days	0.108607	0.00844262	0.0288934	0.553279	PD1511_2days
1817	20190328	PD1511	2days	198	13.7	95.7	0.41	4.48	0.0691919	0.483333	0.00207071	0.0226263	6916	198	55284	198	508	2444	198	2days	0.0691919	0.00207071	0.0226263	0.483333	PD1511_2days
1818	20190328	PD1511	2days	196	13.4	66.1	0.49	3.63	0.0683673	0.337245	0.0025	0.0185204	7388	196	38396	196	568	2392	196	2days	0.0683673	0.0025	0.0185204	0.337245	PD1511_2days
1819	20190328	PD1511	2days	188	22.6	152	0.87	10.7	0.120213	0.808511	0.00462766	0.0569149	13892	188	65532	188	1048	5372	188	2days	0.120213	0.00462766	0.0569149	0.808511	PD1511_2days
1820	20190328	PD1511	2days	144	10.2	64.3	0.42	3.28	0.0708333	0.446528	0.00291667	0.0227778	6936	144	41164	144	548	2524	144	2days	0.0708333	0.00291667	0.0227778	0.446528	PD1511_2days
1821	20190328	PD1511	2days	334	44.5	251	5.14	25.1	0.133234	0.751497	0.0153892	0.0751497	19556	334	65532	334	2456	8972	334	2days	0.133234	0.0153892	0.0751497	0.751497	PD1511_2days
1822	20190328	PD1511	2days	428	34.4	167	1.35	8.9	0.0803738	0.390187	0.00315421	0.0207944	7868	428	39884	428	636	2256	428	2days	0.0803738	0.00315421	0.0207944	0.390187	PD1511_2days
1824	20190328	PD1511	2days	362	37.4	178	1.86	7.99	0.103315	0.491713	0.00513812	0.0220718	9760	362	58716	362	988	3064	362	2days	0.103315	0.00513812	0.0220718	0.491713	PD1511_2days
1825	20190328	PD1511	2days	364	18.9	120	0.93	5.99	0.0519231	0.32967	0.00255495	0.016456	4948	364	40200	364	564	2184	364	2days	0.0519231	0.00255495	0.016456	0.32967	PD1511_2days
1826	20190328	PD1511	2days	366	20.9	137	0.85	6.89	0.0571038	0.374317	0.0023224	0.0188251	5344	366	56604	366	556	3240	366	2days	0.0571038	0.0023224	0.0188251	0.374317	PD1511_2days
1827	20190328	PD1511	2days	142	10.8	49	0.57	2.25	0.0760563	0.34507	0.00401408	0.0158451	7568	142	37708	142	776	2168	142	2days	0.0760563	0.00401408	0.0158451	0.34507	PD1511_2days
1829	20190328	PD1511	2days	374	36	249	3.19	14.8	0.0962567	0.665775	0.00852941	0.0395722	11300	374	65532	374	1928	4996	374	2days	0.0962567	0.00852941	0.0395722	0.665775	PD1511_2days
1830	20190328	PD1511	2days	470	62.7	382	5.27	32.5	0.133404	0.812766	0.0112128	0.0691489	13332	470	65532	470	1748	8640	470	2days	0.133404	0.0112128	0.0691489	0.812766	PD1511_2days
1831	20190328	PD1511	2days	322	25.6	152	1.51	7.98	0.0795031	0.47205	0.00468944	0.0247826	8204	322	58540	322	820	3504	322	2days	0.0795031	0.00468944	0.0247826	0.47205	PD1511_2days
1832	20190328	PD1511	2days	186	12.1	66.9	0.64	3.56	0.0650538	0.359677	0.00344086	0.0191398	6452	186	38872	186	516	2248	186	2days	0.0650538	0.00344086	0.0191398	0.359677	PD1511_2days
1833	20190328	PD1511	2days	412	35.3	210	2.02	10.6	0.0856796	0.509709	0.00490291	0.0257282	8612	412	63284	412	1020	3236	412	2days	0.0856796	0.00490291	0.0257282	0.509709	PD1511_2days
1834	20190328	PD1511	2days	440	44.1	345	2.44	24.3	0.100227	0.784091	0.00554545	0.0552273	11420	440	65532	440	1112	5948	440	2days	0.100227	0.00554545	0.0552273	0.784091	PD1511_2days
1835	20190328	PD1511	2days	276	15.7	83.3	0.56	4.42	0.0568841	0.301812	0.00202899	0.0160145	5064	276	31984	276	452	1800	276	2days	0.0568841	0.00202899	0.0160145	0.301812	PD1511_2days
1836	20190328	PD1511	2days	266	15.1	67.8	0.69	3.4	0.0567669	0.254887	0.00259398	0.012782	5120	266	28724	266	576	1492	266	2days	0.0567669	0.00259398	0.012782	0.254887	PD1511_2days
1837	20190328	PD1511	2days	110	12.7	90.1	0.49	9.87	0.115455	0.819091	0.00445455	0.0897273	15476	110	65532	110	856	9192	110	2days	0.115455	0.00445455	0.0897273	0.819091	PD1511_2days
1838	20190328	PD1511	2days	324	21.2	137	0.76	6.94	0.0654321	0.42284	0.00234568	0.0214198	6960	324	50228	324	608	2692	324	2days	0.0654321	0.00234568	0.0214198	0.42284	PD1511_2days
1840	20190328	PD1511	2days	410	44.6	302	2.7	19	0.10878	0.736585	0.00658537	0.0463415	11692	410	65532	410	1100	5556	410	2days	0.10878	0.00658537	0.0463415	0.736585	PD1511_2days
1841	20190328	PD1511	2days	300	33.6	205	1.31	11.3	0.112	0.683333	0.00436667	0.0376667	11004	300	65532	300	872	5460	300	2days	0.112	0.00436667	0.0376667	0.683333	PD1511_2days
1842	20190328	PD1511	2days	188	15.2	90.2	0.81	4.49	0.0808511	0.479787	0.00430851	0.023883	8408	188	65532	188	752	3752	188	2days	0.0808511	0.00430851	0.023883	0.479787	PD1511_2days
1843	20190328	PD1511	2days	318	39.2	241	1.43	11.8	0.12327	0.757862	0.00449686	0.0371069	14040	318	65532	318	836	4100	318	2days	0.12327	0.00449686	0.0371069	0.757862	PD1511_2days
1844	20190328	PD1511	2days	286	33.3	228	3.8	10.9	0.116434	0.797203	0.0132867	0.0381119	13248	286	65532	286	1508	5036	286	2days	0.116434	0.0132867	0.0381119	0.797203	PD1511_2days
1845	20190328	PD1511	2days	158	17.6	127	1.1	12.5	0.111392	0.803797	0.00696203	0.0791139	14068	158	65532	158	1084	12628	158	2days	0.111392	0.00696203	0.0791139	0.803797	PD1511_2days
1846	20190328	PD1511	2days	152	9.45	35.1	0.3	1.78	0.0621711	0.230921	0.00197368	0.0117105	6108	152	30848	152	388	1536	152	2days	0.0621711	0.00197368	0.0117105	0.230921	PD1511_2days
1847	20190328	PD1511	2days	186	12.7	44	0.59	2.32	0.0682796	0.236559	0.00317204	0.0124731	6876	186	28984	186	792	1624	184	2days	0.0682796	0.00317204	0.0124731	0.236559	PD1511_2days
1848	20190328	PD1511	2days	302	32.5	234	2.66	18	0.107616	0.774834	0.00880795	0.0596026	18036	302	65532	302	1644	9284	302	2days	0.107616	0.00880795	0.0596026	0.774834	PD1511_2days
1849	20190328	PD1511	2days	262	22.9	143	1.45	7.16	0.0874046	0.545802	0.00553435	0.0273282	9176	262	65532	262	872	4880	262	2days	0.0874046	0.00553435	0.0273282	0.545802	PD1511_2days
1850	20190328	PD1511	2days	330	20.4	119	1.33	6.19	0.0618182	0.360606	0.0040303	0.0187576	6552	330	41080	330	812	2152	330	2days	0.0618182	0.0040303	0.0187576	0.360606	PD1511_2days
1851	20190328	PD1511	2days	414	37.4	300	1.7	16.8	0.0903382	0.724638	0.00410628	0.0405797	8840	414	65532	414	876	4824	414	2days	0.0903382	0.00410628	0.0405797	0.724638	PD1511_2days
1852	20190328	PD1511	2days	260	31.1	162	2.19	9.11	0.119615	0.623077	0.00842308	0.0350385	14260	260	65532	260	1284	4868	260	2days	0.119615	0.00842308	0.0350385	0.623077	PD1511_2days
1854	20190328	PD1511	2days	466	39	263	2.51	14.2	0.083691	0.564378	0.00538627	0.0304721	15168	466	65532	466	1136	5444	466	2days	0.083691	0.00538627	0.0304721	0.564378	PD1511_2days
1855	20190328	PD1511	2days	250	24.1	143	1.18	8.41	0.0964	0.572	0.00472	0.03364	10120	250	65532	250	876	4752	250	2days	0.0964	0.00472	0.03364	0.572	PD1511_2days
1856	20190328	PD1511	2days	344	35	265	2.31	21.1	0.101744	0.770349	0.00671512	0.0613372	11232	344	65532	344	1288	7164	344	2days	0.101744	0.00671512	0.0613372	0.770349	PD1511_2days
1857	20190328	PD1511	2days	292	20.4	123	1.06	6.46	0.069863	0.421233	0.00363014	0.0221233	6632	292	39044	292	640	2100	292	2days	0.069863	0.00363014	0.0221233	0.421233	PD1511_2days
1858	20190328	PD1511	2days	384	47.3	283	3.12	19.7	0.123177	0.736979	0.008125	0.0513021	15764	384	65532	384	1436	7184	384	2days	0.123177	0.008125	0.0513021	0.736979	PD1511_2days
1859	20190328	PD1511	2days	164	15.3	125	0.52	7.26	0.0932927	0.762195	0.00317073	0.0442683	9676	164	65532	164	588	4824	164	2days	0.0932927	0.00317073	0.0442683	0.762195	PD1511_2days
1860	20190328	PD1511	2days	346	27.4	227	1.13	12.4	0.0791908	0.656069	0.0032659	0.0358382	8448	346	65532	346	960	5652	346	2days	0.0791908	0.0032659	0.0358382	0.656069	PD1511_2days
1861	20190328	PD1511	2days	206	10.8	41.8	0.64	2.1	0.0524272	0.202913	0.0031068	0.0101942	4656	206	19516	206	648	1032	206	2days	0.0524272	0.0031068	0.0101942	0.202913	PD1511_2days
1862	20190328	PD1511	2days	194	17.6	76.4	0.68	3.58	0.0907216	0.393814	0.00350515	0.0184536	9788	194	48832	194	684	2112	194	2days	0.0907216	0.00350515	0.0184536	0.393814	PD1511_2days
1863	20190328	PD1511	2days	198	13.9	73.8	0.64	3.8	0.070202	0.372727	0.00323232	0.0191919	6580	198	43580	198	700	2308	198	2days	0.070202	0.00323232	0.0191919	0.372727	PD1511_2days
1864	20190328	PD1511	2days	264	13.6	119	0.5	5.54	0.0515152	0.450758	0.00189394	0.0209848	4880	264	65532	264	504	3444	264	2days	0.0515152	0.00189394	0.0209848	0.450758	PD1511_2days
1865	20190328	PD1511	2days	404	38.1	218	2.19	11.3	0.0943069	0.539604	0.00542079	0.0279703	9992	404	65532	404	1212	4224	404	2days	0.0943069	0.00542079	0.0279703	0.539604	PD1511_2days
1866	20190328	PD1511	2days	276	28.1	126	2.12	6.69	0.101812	0.456522	0.00768116	0.0242391	10584	276	44472	276	1172	2716	276	2days	0.101812	0.00768116	0.0242391	0.456522	PD1511_2days
1867	20190328	PD1511	2days	326	25.2	166	0.97	8.53	0.0773006	0.509202	0.00297546	0.0261656	8460	326	58788	326	660	3268	326	2days	0.0773006	0.00297546	0.0261656	0.509202	PD1511_2days
1868	20190328	PD1511	2days	362	39.7	268	2.95	14.9	0.109669	0.740331	0.00814917	0.0411602	10476	362	65532	362	1320	4568	362	2days	0.109669	0.00814917	0.0411602	0.740331	PD1511_2days
1869	20190328	PD1511	2days	146	16.8	118	1.04	6.96	0.115068	0.808219	0.00712329	0.0476712	14820	146	65532	146	1152	5308	146	2days	0.115068	0.00712329	0.0476712	0.808219	PD1511_2days
1870	20190328	PD1511	2days	486	61.5	378	2.91	21.4	0.126543	0.777778	0.00598765	0.0440329	13252	486	65532	486	1000	5640	486	2days	0.126543	0.00598765	0.0440329	0.777778	PD1511_2days
1871	20190328	PD1511	2days	146	13.6	62.6	0.67	3.32	0.0931507	0.428767	0.00458904	0.0227397	9888	146	49416	146	676	2728	146	2days	0.0931507	0.00458904	0.0227397	0.428767	PD1511_2days
1872	20190328	PD1511	2days	138	9.72	87	0.34	4.05	0.0704348	0.630435	0.00246377	0.0293478	7040	138	65532	138	512	3520	138	2days	0.0704348	0.00246377	0.0293478	0.630435	PD1511_2days
1873	20190328	PD1511	2days	126	9.22	86.1	0.25	4.99	0.0731746	0.683333	0.00198413	0.0396032	7544	126	65532	126	748	4644	126	2days	0.0731746	0.00198413	0.0396032	0.683333	PD1511_2days
1874	20190328	PD1511	2days	386	37.2	303	1.19	15.8	0.0963731	0.784974	0.0030829	0.0409326	11496	386	65532	386	756	5624	386	2days	0.0963731	0.0030829	0.0409326	0.784974	PD1511_2days
1875	20190328	PD1511	2days	298	24.8	158	1.1	8.03	0.0832215	0.530201	0.00369128	0.0269463	8888	298	63952	298	740	3432	298	2days	0.0832215	0.00369128	0.0269463	0.530201	PD1511_2days
1876	20190328	PD1511	2days	276	20.1	128	0.94	6.64	0.0728261	0.463768	0.0034058	0.024058	8236	276	59340	276	752	3248	276	2days	0.0728261	0.0034058	0.024058	0.463768	PD1511_2days
1877	20190328	PD1511	2days	202	15.9	71.6	0.68	3.71	0.0787129	0.354455	0.00336634	0.0183663	7484	202	37276	202	596	2028	202	2days	0.0787129	0.00336634	0.0183663	0.354455	PD1511_2days
1878	20190328	PD1511	2days	224	11.7	76.1	0.51	3.69	0.0522321	0.339732	0.00227679	0.0164732	5208	224	40100	224	536	2252	224	2days	0.0522321	0.00227679	0.0164732	0.339732	PD1511_2days
1879	20190328	PD1511	2days	132	11.6	3.59	19.6	0.46	0.0878788	0.027197	0.148485	0.00348485	9656	132	5836	132	44012	584	132	2days	0.0878788	0.148485	0.00348485	0.027197	PD1511_2days
1880	20190328	PD1511	2days	276	38.6	223	1.95	20.3	0.139855	0.807971	0.00706522	0.0735507	16988	276	65532	276	1236	7728	276	2days	0.139855	0.00706522	0.0735507	0.807971	PD1511_2days
1881	20190328	PD1511	2days	274	23.1	175	1.31	9.29	0.0843066	0.638686	0.00478102	0.0339051	9068	274	65532	274	772	3832	274	2days	0.0843066	0.00478102	0.0339051	0.638686	PD1511_2days
1882	20190328	PD1511	2days	150	9.93	76	0.51	3.8	0.0662	0.506667	0.0034	0.0253333	6564	150	44828	150	784	2572	150	2days	0.0662	0.0034	0.0253333	0.506667	PD1511_2days
1883	20190328	PD1511	2days	188	17.2	120	0.68	7.05	0.0914894	0.638298	0.00361702	0.0375	9600	188	65532	188	776	4952	188	2days	0.0914894	0.00361702	0.0375	0.638298	PD1511_2days
1884	20190328	PD1511	2days	188	12.6	61.9	0.41	3.23	0.0670213	0.329255	0.00218085	0.0171809	6496	188	39996	188	484	2128	188	2days	0.0670213	0.00218085	0.0171809	0.329255	PD1511_2days
1885	20190328	PD1511	2days	304	25.7	157	1.27	7.89	0.0845395	0.516447	0.00417763	0.0259539	8380	304	61464	304	796	3072	304	2days	0.0845395	0.00417763	0.0259539	0.516447	PD1511_2days
1886	20190328	PD1511	2days	344	28.1	161	1.49	8.49	0.081686	0.468023	0.0043314	0.0246802	8908	344	55588	344	808	3372	344	2days	0.081686	0.0043314	0.0246802	0.468023	PD1511_2days
1887	20190328	PD1511	2days	356	25.7	165	1.19	8.23	0.072191	0.463483	0.0033427	0.023118	7180	356	47144	356	736	2720	356	2days	0.072191	0.0033427	0.023118	0.463483	PD1511_2days
1888	20190328	PD1511	2days	148	8.92	36.4	0.42	2.03	0.0602703	0.245946	0.00283784	0.0137162	5728	148	34048	148	744	1800	148	2days	0.0602703	0.00283784	0.0137162	0.245946	PD1511_2days
1889	20190328	PD1511	2days	224	28.5	172	1.25	10.5	0.127232	0.767857	0.00558036	0.046875	14196	224	65532	224	1136	4780	224	2days	0.127232	0.00558036	0.046875	0.767857	PD1511_2days
1890	20190328	PD1511	2days	136	11.8	96.9	0.33	5.96	0.0867647	0.7125	0.00242647	0.0438235	8928	136	65532	136	488	5472	136	2days	0.0867647	0.00242647	0.0438235	0.7125	PD1511_2days
1891	20190328	PD1511	2days	366	39.8	283	2.38	21.6	0.108743	0.773224	0.00650273	0.0590164	15352	366	65532	366	1024	7480	366	2days	0.108743	0.00650273	0.0590164	0.773224	PD1511_2days
1892	20190328	PD1511	2days	370	30.9	257	1.45	15.8	0.0835135	0.694595	0.00391892	0.0427027	8632	370	65532	370	856	7720	370	2days	0.0835135	0.00391892	0.0427027	0.694595	PD1511_2days
1893	20190328	PD1511	2days	184	20.1	115	0.84	6.73	0.109239	0.625	0.00456522	0.0365761	13540	184	65532	184	820	5636	184	2days	0.109239	0.00456522	0.0365761	0.625	PD1511_2days
1894	20190328	PD1511	2days	274	30.8	204	1.48	11.7	0.112409	0.744526	0.00540146	0.0427007	14996	274	65532	274	880	4356	274	2days	0.112409	0.00540146	0.0427007	0.744526	PD1511_2days
1895	20190328	PD1511	2days	170	17.8	90.6	0.76	4.83	0.104706	0.532941	0.00447059	0.0284118	10544	170	51124	170	772	2880	170	2days	0.104706	0.00447059	0.0284118	0.532941	PD1511_2days
1896	20190328	PD1511	2days	194	22.9	141	1.4	7.75	0.118041	0.726804	0.00721649	0.0399485	15556	194	65532	194	1064	5752	194	2days	0.118041	0.00721649	0.0399485	0.726804	PD1511_2days
1897	20190328	PD1511	2days	278	26.8	124	1.33	5.74	0.0964029	0.446043	0.00478417	0.0206475	10008	278	61736	278	836	3424	278	2days	0.0964029	0.00478417	0.0206475	0.446043	PD1511_2days
1898	20190328	PD1511	2days	302	21.8	136	1.25	7.14	0.0721854	0.450331	0.00413907	0.0236424	7708	302	55804	302	912	2972	302	2days	0.0721854	0.00413907	0.0236424	0.450331	PD1511_2days
1899	20190328	PD1511	2days	366	38.8	176	1.45	13.5	0.106011	0.480874	0.00396175	0.0368852	15476	366	65532	366	1020	7684	366	2days	0.106011	0.00396175	0.0368852	0.480874	PD1511_2days
1900	20190328	PD1511	2days	428	33	180	1.72	9.19	0.0771028	0.420561	0.00401869	0.021472	7804	428	56624	428	740	3200	428	2days	0.0771028	0.00401869	0.021472	0.420561	PD1511_2days
1901	20190328	PD1511	2days	228	29.8	165	1.82	8.72	0.130702	0.723684	0.00798246	0.0382456	16336	228	65532	228	1180	4684	228	2days	0.130702	0.00798246	0.0382456	0.723684	PD1511_2days
1902	20190328	PD1511	2days	304	25.2	190	1.2	9.88	0.0828947	0.625	0.00394737	0.0325	8824	304	65532	304	724	3668	304	2days	0.0828947	0.00394737	0.0325	0.625	PD1511_2days
1903	20190328	PD1511	2days	102	9.79	72.3	0.48	6.48	0.0959804	0.708824	0.00470588	0.0635294	12552	102	65532	102	796	9200	102	2days	0.0959804	0.00470588	0.0635294	0.708824	PD1511_2days
1905	20190328	PD1511	2days	336	19.3	102	1.07	5.32	0.0574405	0.303571	0.00318452	0.0158333	6320	336	32472	336	676	1728	336	2days	0.0574405	0.00318452	0.0158333	0.303571	PD1511_2days
1906	20190328	PD1511	2days	260	14.3	87.7	0.67	4.15	0.055	0.337308	0.00257692	0.0159615	5136	260	41556	260	636	2148	260	2days	0.055	0.00257692	0.0159615	0.337308	PD1511_2days
1907	20190328	PD1511	2days	252	20.6	164	1.6	10	0.081746	0.650794	0.00634921	0.0396825	15436	252	65532	252	1132	4980	252	2days	0.081746	0.00634921	0.0396825	0.650794	PD1511_2days
1908	20190328	PD1511	2days	348	25.2	137	1.15	7.01	0.0724138	0.393678	0.0033046	0.0201437	6784	348	43432	348	632	2488	348	2days	0.0724138	0.0033046	0.0201437	0.393678	PD1511_2days
1909	20190328	PD1511	2days	148	15.5	114	0.36	7.09	0.10473	0.77027	0.00243243	0.0479054	10956	148	65532	148	540	5044	148	2days	0.10473	0.00243243	0.0479054	0.77027	PD1511_2days
1910	20190328	PD1511	2days	270	15.7	82.5	0.54	4.25	0.0581481	0.305556	0.002	0.0157407	5636	270	35288	270	516	1884	270	2days	0.0581481	0.002	0.0157407	0.305556	PD1511_2days
1912	20190328	PD1511	2days	218	20.5	160	0.76	10.6	0.0940367	0.733945	0.00348624	0.0486239	8948	218	65532	218	608	5572	218	2days	0.0940367	0.00348624	0.0486239	0.733945	PD1511_2days
1913	20190328	PD1511	2days	196	23.5	146	1.73	8.29	0.119898	0.744898	0.00882653	0.0422959	16392	196	65532	196	1276	4972	196	2days	0.119898	0.00882653	0.0422959	0.744898	PD1511_2days
1914	20190328	PD1511	2days	360	25.4	167	1.26	8.45	0.0705556	0.463889	0.0035	0.0234722	11504	360	65532	360	1020	3236	360	2days	0.0705556	0.0035	0.0234722	0.463889	PD1511_2days
1915	20190328	PD1511	2days	290	29.1	189	2.38	9.16	0.100345	0.651724	0.0082069	0.0315862	16552	290	65532	290	1236	5276	290	2days	0.100345	0.0082069	0.0315862	0.651724	PD1511_2days
1916	20190328	PD1511	2days	288	19.4	145	0.79	6.65	0.0673611	0.503472	0.00274306	0.0230903	7612	288	57784	288	668	3204	288	2days	0.0673611	0.00274306	0.0230903	0.503472	PD1511_2days
1917	20190328	PD1511	2days	300	34.5	236	1.93	14.6	0.115	0.786667	0.00643333	0.0486667	13664	300	65532	300	1080	5692	300	2days	0.115	0.00643333	0.0486667	0.786667	PD1511_2days
1918	20190328	PD1511	2days	360	33.2	209	1.54	12.3	0.0922222	0.580556	0.00427778	0.0341667	10020	360	65532	360	792	5432	360	2days	0.0922222	0.00427778	0.0341667	0.580556	PD1511_2days
1919	20190328	PD1511	2days	456	42	342	4.62	24.9	0.0921053	0.75	0.0101316	0.0546053	13592	456	65532	456	1912	6408	456	2days	0.0921053	0.0101316	0.0546053	0.75	PD1511_2days
1920	20190328	PD1511	2days	174	15.1	86.3	0.71	4.35	0.0867816	0.495977	0.00408046	0.025	9288	174	65532	174	724	3780	174	2days	0.0867816	0.00408046	0.025	0.495977	PD1511_2days
1921	20190328	PD1511	2days	220	32.8	171	0.93	13.4	0.149091	0.777273	0.00422727	0.0609091	15288	220	65532	220	684	7376	220	2days	0.149091	0.00422727	0.0609091	0.777273	PD1511_2days
1922	20190328	PD1511	2days	280	23.4	136	0.96	7.39	0.0835714	0.485714	0.00342857	0.0263929	8644	280	51208	280	680	3108	280	2days	0.0835714	0.00342857	0.0263929	0.485714	PD1511_2days
1923	20190328	PD1511	2days	326	27.4	168	1.21	8.14	0.0840491	0.515337	0.00371166	0.0249693	8600	326	65532	326	792	3672	326	2days	0.0840491	0.00371166	0.0249693	0.515337	PD1511_2days
1924	20190328	PD1511	2days	196	26.6	159	1.81	14	0.135714	0.811224	0.00923469	0.0714286	14748	196	65532	196	1248	8100	196	2days	0.135714	0.00923469	0.0714286	0.811224	PD1511_2days
1926	20190328	PD1511	2days	292	34.5	217	2.59	15.7	0.118151	0.743151	0.00886986	0.0537671	19608	292	65532	292	3152	8828	292	2days	0.118151	0.00886986	0.0537671	0.743151	PD1511_2days
1927	20190328	PD1511	2days	392	23.7	178	1.21	9.46	0.0604592	0.454082	0.00308673	0.0241327	6308	392	55000	392	740	3012	392	2days	0.0604592	0.00308673	0.0241327	0.454082	PD1511_2days
1928	20190328	PD1511	2days	278	27	205	1.23	13.8	0.0971223	0.73741	0.00442446	0.0496403	9364	278	65532	278	692	6524	278	2days	0.0971223	0.00442446	0.0496403	0.73741	PD1511_2days
1930	20190328	PD1511	2days	106	13.6	84.1	1.21	6.63	0.128302	0.793396	0.0114151	0.0625472	16072	106	65532	106	1556	6396	106	2days	0.128302	0.0114151	0.0625472	0.793396	PD1511_2days
1931	20190328	PD1511	2days	414	43.7	316	2.56	21.9	0.105556	0.763285	0.00618357	0.0528986	15556	414	65532	414	1640	8376	414	2days	0.105556	0.00618357	0.0528986	0.763285	PD1511_2days
1932	20190328	PD1511	2days	182	14.9	113	0.78	5.8	0.0818681	0.620879	0.00428571	0.0318681	8280	182	65532	182	856	3452	182	2days	0.0818681	0.00428571	0.0318681	0.620879	PD1511_2days
1933	20190328	PD1511	2days	206	18.4	148	0.99	10.7	0.0893204	0.718447	0.00480583	0.0519417	15160	206	65532	206	960	5964	206	2days	0.0893204	0.00480583	0.0519417	0.718447	PD1511_2days
1934	20190328	PD1511	2days	236	16.8	93.7	0.77	4.86	0.0711864	0.397034	0.00326271	0.0205932	7228	236	41704	236	648	2284	236	2days	0.0711864	0.00326271	0.0205932	0.397034	PD1511_2days
1935	20190328	PD1511	2days	206	17.3	107	0.81	6.12	0.0839806	0.519417	0.00393204	0.0297087	9280	206	56124	206	828	3312	206	2days	0.0839806	0.00393204	0.0297087	0.519417	PD1511_2days
1936	20190328	PD1511	2days	246	26.2	195	1.42	11.9	0.106504	0.792683	0.00577236	0.048374	11300	246	65532	246	1016	5064	246	2days	0.106504	0.00577236	0.048374	0.792683	PD1511_2days
1937	20190328	PD1511	2days	342	34.3	177	1.41	8.11	0.100292	0.517544	0.00412281	0.0237135	10156	342	65532	342	700	4172	342	2days	0.100292	0.00412281	0.0237135	0.517544	PD1511_2days
1938	20190328	PD1511	2days	256	22.2	194	1.72	11.8	0.0867187	0.757812	0.00671875	0.0460938	11952	256	65532	256	1392	5432	256	2days	0.0867187	0.00671875	0.0460938	0.757812	PD1511_2days
1939	20190328	PD1511	2days	316	34.4	217	2.11	13.9	0.108861	0.686709	0.00667722	0.0439873	14644	316	65532	316	1632	6464	316	2days	0.108861	0.00667722	0.0439873	0.686709	PD1511_2days
1940	20190328	PD1511	2days	436	34.9	251	1.55	13.2	0.0800459	0.575688	0.00355505	0.0302752	8096	436	58532	436	704	3348	436	2days	0.0800459	0.00355505	0.0302752	0.575688	PD1511_2days
1941	20190328	PD1511	2days	314	29.2	187	0.82	11.4	0.0929936	0.595541	0.00261146	0.0363057	10356	314	65532	314	652	5588	314	2days	0.0929936	0.00261146	0.0363057	0.595541	PD1511_2days
1942	20190328	PD1511	2days	230	15.5	88.2	0.64	5.22	0.0673913	0.383478	0.00278261	0.0226957	7424	230	65532	230	764	5072	230	2days	0.0673913	0.00278261	0.0226957	0.383478	PD1511_2days
1943	20190328	PD1511	2days	290	30.5	153	1.79	8.18	0.105172	0.527586	0.00617241	0.0282069	11412	290	65532	290	920	4144	290	2days	0.105172	0.00617241	0.0282069	0.527586	PD1511_2days
1944	20190328	PD1511	2days	350	33.6	216	3.57	11.6	0.096	0.617143	0.0102	0.0331429	10072	350	65532	350	1580	4568	350	2days	0.096	0.0102	0.0331429	0.617143	PD1511_2days
1945	20190328	PD1511	2days	338	30.3	231	1.42	14	0.089645	0.683432	0.00420118	0.0414201	11908	338	65532	338	936	5460	338	2days	0.089645	0.00420118	0.0414201	0.683432	PD1511_2days
1946	20190328	PD1511	2days	146	8.13	43.3	0.54	2.2	0.0556849	0.296575	0.00369863	0.0150685	5260	146	31196	146	848	1688	146	2days	0.0556849	0.00369863	0.0150685	0.296575	PD1511_2days
1947	20190328	PD1511	2days	240	24.3	176	0.76	9.06	0.10125	0.733333	0.00316667	0.03775	9700	240	65532	240	668	4596	240	2days	0.10125	0.00316667	0.03775	0.733333	PD1511_2days
1948	20190328	PD1511	2days	210	20.5	103	1.19	5.51	0.097619	0.490476	0.00566667	0.0262381	9820	210	58772	210	1084	3176	210	2days	0.097619	0.00566667	0.0262381	0.490476	PD1511_2days
1949	20190328	PD1511	2days	314	23.4	129	1	6.34	0.0745223	0.410828	0.00318471	0.0201911	8512	314	42020	314	708	2264	314	2days	0.0745223	0.00318471	0.0201911	0.410828	PD1511_2days
1950	20190328	PD1511	2days	104	12.7	84.1	0.84	7.48	0.122115	0.808654	0.00807692	0.0719231	15700	104	65532	104	1132	7136	104	2days	0.122115	0.00807692	0.0719231	0.808654	PD1511_2days
1951	20190328	PD1511	2days	182	15.3	89.1	0.71	4.6	0.0840659	0.48956	0.0039011	0.0252747	8576	182	52192	182	836	2828	182	2days	0.0840659	0.0039011	0.0252747	0.48956	PD1511_2days
1952	20190328	PD1511	2days	216	10.9	118	0.55	6.08	0.050463	0.546296	0.0025463	0.0281481	5324	216	65532	216	472	3416	216	2days	0.050463	0.0025463	0.0281481	0.546296	PD1511_2days
1953	20190328	PD1511	2days	314	34.6	228	2.38	13.3	0.110191	0.726115	0.00757962	0.0423567	12136	314	65532	314	1252	5080	314	2days	0.110191	0.00757962	0.0423567	0.726115	PD1511_2days
1954	20190328	PD1511	2days	240	15.2	123	0.92	6.63	0.0633333	0.5125	0.00383333	0.027625	6052	240	65532	240	692	4072	240	2days	0.0633333	0.00383333	0.027625	0.5125	PD1511_2days
1955	20190328	PD1511	2days	126	10.3	36.8	0.33	1.8	0.081746	0.292063	0.00261905	0.0142857	8604	126	39252	126	472	1840	126	2days	0.081746	0.00261905	0.0142857	0.292063	PD1511_2days
1956	20190328	PD1511	2days	364	28.1	186	1.09	11	0.0771978	0.510989	0.00299451	0.0302198	7364	364	49384	364	648	3400	364	2days	0.0771978	0.00299451	0.0302198	0.510989	PD1511_2days
1957	20190328	PD1511	2days	154	22.8	126	1.78	10.9	0.148052	0.818182	0.0115584	0.0707792	18928	154	65532	154	1492	8604	154	2days	0.148052	0.0115584	0.0707792	0.818182	PD1511_2days
1958	20190328	PD1511	2days	312	27.5	222	1.19	11.5	0.088141	0.711538	0.0038141	0.036859	8980	312	65532	312	820	3980	312	2days	0.088141	0.0038141	0.036859	0.711538	PD1511_2days
1959	20190328	PD1511	2days	442	28	231	1.44	12.1	0.0633484	0.522624	0.00325792	0.0273756	7996	442	64028	442	828	3296	442	2days	0.0633484	0.00325792	0.0273756	0.522624	PD1511_2days
1960	20190328	PD1511	2days	310	33.8	219	1.18	11.4	0.109032	0.706452	0.00380645	0.0367742	12024	310	65532	310	764	4188	310	2days	0.109032	0.00380645	0.0367742	0.706452	PD1511_2days
1961	20190328	PD1511	2days	136	15.1	107	1.33	6.77	0.111029	0.786765	0.00977941	0.0497794	14992	136	65532	136	1164	4848	136	2days	0.111029	0.00977941	0.0497794	0.786765	PD1511_2days
1962	20190328	PD1511	2days	372	33.1	298	2.95	18.6	0.0889785	0.801075	0.00793011	0.05	10356	372	65532	372	1200	5188	372	2days	0.0889785	0.00793011	0.05	0.801075	PD1511_2days
1963	20190328	PD1511	2days	242	24.5	179	1.22	13.3	0.10124	0.739669	0.00504132	0.0549587	9428	242	65532	242	912	6536	242	2days	0.10124	0.00504132	0.0549587	0.739669	PD1511_2days
1964	20190328	PD1511	2days	200	11.3	89.2	0.5	4.6	0.0565	0.446	0.0025	0.023	5696	200	46704	200	556	2412	200	2days	0.0565	0.0025	0.023	0.446	PD1511_2days
1965	20190328	PD1511	2days	278	28.2	192	1.13	10.7	0.101439	0.690647	0.00406475	0.0384892	10420	278	65532	278	840	4384	278	2days	0.101439	0.00406475	0.0384892	0.690647	PD1511_2days
1966	20190328	PD1511	2days	386	36.2	35.6	22.3	10.6	0.0937824	0.092228	0.057772	0.0274611	8636	386	12428	386	7732	3628	386	2days	0.0937824	0.057772	0.0274611	0.092228	PD1511_2days
1967	20190328	PD1511	2days	294	35.8	203	2.37	11.2	0.121769	0.690476	0.00806122	0.0380952	12380	294	65532	294	1292	4320	294	2days	0.121769	0.00806122	0.0380952	0.690476	PD1511_2days
1968	20190328	PD1511	2days	192	17.3	133	0.77	6.86	0.0901042	0.692708	0.00401042	0.0357292	8888	192	65532	192	600	4196	192	2days	0.0901042	0.00401042	0.0357292	0.692708	PD1511_2days
1969	20190328	PD1511	2days	312	30.8	193	1.29	9.7	0.0987179	0.61859	0.00413462	0.0310897	9728	312	57632	312	656	3200	312	2days	0.0987179	0.00413462	0.0310897	0.61859	PD1511_2days
1970	20190328	PD1511	2days	232	29.4	190	3.79	21.2	0.126724	0.818966	0.0163362	0.0913793	19864	232	65532	232	1816	8764	232	2days	0.126724	0.0163362	0.0913793	0.818966	PD1511_2days
1972	20190328	PD1511	2days	382	31	186	2.04	9.36	0.0811518	0.486911	0.00534031	0.0245026	7860	382	65532	382	932	3388	382	2days	0.0811518	0.00534031	0.0245026	0.486911	PD1511_2days
1973	20190328	PD1511	2days	112	12.6	71.2	1.18	5.72	0.1125	0.635714	0.0105357	0.0510714	13692	112	65532	112	1568	7052	112	2days	0.1125	0.0105357	0.0510714	0.635714	PD1511_2days
1974	20190328	PD1511	2days	242	29.7	189	2.65	15.6	0.122727	0.780992	0.0109504	0.0644628	17664	242	65532	242	1744	6884	242	2days	0.122727	0.0109504	0.0644628	0.780992	PD1511_2days
1975	20190328	PD1511	2days	216	22.7	147	0.82	6.78	0.105093	0.680556	0.0037963	0.0313889	9756	216	65532	216	656	3228	216	2days	0.105093	0.0037963	0.0313889	0.680556	PD1511_2days
1976	20190328	PD1511	2days	228	24.9	152	0.87	6.82	0.109211	0.666667	0.00381579	0.0299123	11228	228	65292	228	828	3036	228	2days	0.109211	0.00381579	0.0299123	0.666667	PD1511_2days
1978	20190328	PD1511	2days	180	21.5	126	2.21	7.49	0.119444	0.7	0.0122778	0.0416111	12216	180	65532	180	2100	5500	180	2days	0.119444	0.0122778	0.0416111	0.7	PD1511_2days
1979	20190328	PD1511	2days	464	44.4	368	3.03	25	0.0956897	0.793103	0.00653017	0.0538793	13364	464	65532	464	1408	5668	464	2days	0.0956897	0.00653017	0.0538793	0.793103	PD1511_2days
1980	20190328	PD1511	2days	292	26.6	169	1.54	8.89	0.0910959	0.578767	0.00527397	0.0304452	11072	292	65532	292	1100	3796	292	2days	0.0910959	0.00527397	0.0304452	0.578767	PD1511_2days
1981	20190328	PD1511	2days	304	18.5	92.1	0.97	4.75	0.0608553	0.302961	0.00319079	0.015625	5892	304	28844	304	480	1596	304	2days	0.0608553	0.00319079	0.015625	0.302961	PD1511_2days
1982	20190328	PD1511	2days	122	12.2	54.8	0.47	2.85	0.1	0.44918	0.00385246	0.0233607	11028	122	59124	122	588	3152	122	2days	0.1	0.00385246	0.0233607	0.44918	PD1511_2days
1983	20190328	PD1511	2days	204	24.4	160	1.24	10.9	0.119608	0.784314	0.00607843	0.0534314	17848	204	65532	204	1244	7604	204	2days	0.119608	0.00607843	0.0534314	0.784314	PD1511_2days
1984	20190328	PD1511	2days	180	20.3	128	2.02	6.72	0.112778	0.711111	0.0112222	0.0373333	12468	180	65532	180	1524	3508	180	2days	0.112778	0.0112222	0.0373333	0.711111	PD1511_2days
1985	20190328	PD1511	2days	202	13.9	74.8	0.5	4.07	0.0688119	0.370297	0.00247525	0.0201485	9464	202	59172	202	604	3492	202	2days	0.0688119	0.00247525	0.0201485	0.370297	PD1511_2days
1986	20190328	PD1511	2days	140	12.3	61.7	0.67	3.01	0.0878571	0.440714	0.00478571	0.0215	10512	140	44996	140	960	2244	140	2days	0.0878571	0.00478571	0.0215	0.440714	PD1511_2days
1987	20190328	PD1511	2days	384	40	263	1.93	15.8	0.104167	0.684896	0.00502604	0.0411458	12732	384	65532	384	1164	5364	384	2days	0.104167	0.00502604	0.0411458	0.684896	PD1511_2days
1988	20190328	PD1511	2days	200	10.5	86.5	0.71	4.21	0.0525	0.4325	0.00355	0.02105	5880	200	65532	200	680	3848	200	2days	0.0525	0.00355	0.02105	0.4325	PD1511_2days
1989	20190328	PD1511	2days	250	29.4	151	1.43	7.08	0.1176	0.604	0.00572	0.02832	11576	250	65532	250	892	4444	250	2days	0.1176	0.00572	0.02832	0.604	PD1511_2days
1990	20190328	PD1511	2days	354	24	120	1.18	6.32	0.0677966	0.338983	0.00333333	0.0178531	7384	354	39960	354	880	2240	354	2days	0.0677966	0.00333333	0.0178531	0.338983	PD1511_2days
1991	20190328	PD1511	2days	314	26.8	127	1.34	6.42	0.0853503	0.404459	0.00426752	0.0204459	9756	314	39512	314	724	2280	314	2days	0.0853503	0.00426752	0.0204459	0.404459	PD1511_2days
1992	20190328	PD1511	2days	134	15.7	66.3	0.65	3.57	0.117164	0.494776	0.00485075	0.0266418	13088	134	53472	134	740	3060	134	2days	0.117164	0.00485075	0.0266418	0.494776	PD1511_2days
1993	20190328	PD1511	2days	168	12.5	120	0.27	7.51	0.0744048	0.714286	0.00160714	0.0447024	7512	168	65532	168	440	5240	168	2days	0.0744048	0.00160714	0.0447024	0.714286	PD1511_2days
1994	20190328	PD1511	2days	322	24	121	1.06	6.36	0.0745342	0.375776	0.00329193	0.0197516	7044	322	42568	322	812	2364	322	2days	0.0745342	0.00329193	0.0197516	0.375776	PD1511_2days
1996	20190328	PD1511	2days	292	21	111	0.86	6.98	0.0719178	0.380137	0.00294521	0.0239041	9528	292	65532	292	904	6800	292	2days	0.0719178	0.00294521	0.0239041	0.380137	PD1511_2days
1997	20190328	PD1511	2days	166	8.67	61.4	0.49	3.07	0.0522289	0.36988	0.00295181	0.018494	4656	166	38852	166	680	2088	166	2days	0.0522289	0.00295181	0.018494	0.36988	PD1511_2days
1998	20190328	PD1511	2days	324	18.7	97.4	1.21	4.94	0.057716	0.300617	0.00373457	0.0152469	6308	324	33400	324	764	1924	324	2days	0.057716	0.00373457	0.0152469	0.300617	PD1511_2days
1999	20190328	PD1511	2days	336	26.6	142	1.31	7.08	0.0791667	0.422619	0.00389881	0.0210714	7596	336	50244	336	744	2952	336	2days	0.0791667	0.00389881	0.0210714	0.422619	PD1511_2days
2000	20190328	PD1511	2days	228	24.5	145	1.08	7.72	0.107456	0.635965	0.00473684	0.0338596	11436	228	65532	228	724	3828	228	2days	0.107456	0.00473684	0.0338596	0.635965	PD1511_2days
2001	20190328	PD1511	2days	350	20.5	129	0.94	6.69	0.0585714	0.368571	0.00268571	0.0191143	5704	350	37016	350	748	2076	350	2days	0.0585714	0.00268571	0.0191143	0.368571	PD1511_2days
2002	20190328	PD1511	2days	344	34.3	227	3.56	12.4	0.0997093	0.659884	0.0103488	0.0360465	12128	344	65532	344	1684	4548	344	2days	0.0997093	0.0103488	0.0360465	0.659884	PD1511_2days
2003	20190328	PD1511	2days	310	26.2	151	1.03	8.01	0.0845161	0.487097	0.00332258	0.0258387	8976	310	49120	310	724	2812	310	2days	0.0845161	0.00332258	0.0258387	0.487097	PD1511_2days
2004	20190328	PD1511	2days	234	20.7	110	0.74	5.64	0.0884615	0.470085	0.00316239	0.0241026	10628	234	49112	234	704	2872	234	2days	0.0884615	0.00316239	0.0241026	0.470085	PD1511_2days
2005	20190328	PD1511	2days	106	13.4	85.3	0.82	7.41	0.126415	0.804717	0.00773585	0.0699057	15872	106	65532	106	1036	6848	106	2days	0.126415	0.00773585	0.0699057	0.804717	PD1511_2days
2006	20190328	PD1511	2days	302	25.1	150	1.08	7.76	0.0831126	0.496689	0.00357616	0.0256954	10276	302	59924	302	756	3152	302	2days	0.0831126	0.00357616	0.0256954	0.496689	PD1511_2days
2007	20190328	PD1511	2days	190	23.7	154	1.55	13.7	0.124737	0.810526	0.00815789	0.0721053	16812	190	65532	190	1564	6808	190	2days	0.124737	0.00815789	0.0721053	0.810526	PD1511_2days
2008	20190328	PD1511	2days	242	17.5	113	0.63	6.15	0.072314	0.466942	0.00260331	0.0254132	7408	242	63668	242	572	3504	242	2days	0.072314	0.00260331	0.0254132	0.466942	PD1511_2days
2009	20190328	PD1511	2days	208	23.5	144	1.61	10.5	0.112981	0.692308	0.00774038	0.0504808	16344	208	65532	208	1448	8660	208	2days	0.112981	0.00774038	0.0504808	0.692308	PD1511_2days
2010	20190328	PD1511	2days	226	25.4	167	1.19	11.4	0.112389	0.738938	0.00526549	0.0504425	12216	226	65532	226	920	6604	226	2days	0.112389	0.00526549	0.0504425	0.738938	PD1511_2days
2011	20190328	PD1511	2days	306	33.5	210	1.47	9.47	0.109477	0.686275	0.00480392	0.0309477	11488	306	65532	306	1016	4628	306	2days	0.109477	0.00480392	0.0309477	0.686275	PD1511_2days
2012	20190328	PD1511	2days	168	17.1	92.9	0.73	4.54	0.101786	0.552976	0.00434524	0.0270238	10380	168	65532	168	704	3676	168	2days	0.101786	0.00434524	0.0270238	0.552976	PD1511_2days
2013	20190328	PD1511	2days	194	15.1	88.6	0.83	4.85	0.0778351	0.456701	0.00427835	0.025	8512	194	56044	194	704	3200	194	2days	0.0778351	0.00427835	0.025	0.456701	PD1511_2days
2014	20190328	PD1511	2days	186	16.7	120	0.46	6.15	0.0897849	0.645161	0.00247312	0.0330645	9252	186	63160	186	676	3460	186	2days	0.0897849	0.00247312	0.0330645	0.645161	PD1511_2days
2015	20190328	PD1511	2days	102	11.9	82.6	0.71	7.96	0.116667	0.809804	0.00696078	0.0780392	16652	102	65532	102	916	7420	102	2days	0.116667	0.00696078	0.0780392	0.809804	PD1511_2days
2016	20190328	PD1511	2days	334	31.2	244	4.3	12.8	0.0934132	0.730539	0.0128743	0.0383234	15096	334	65532	334	1804	5324	334	2days	0.0934132	0.0128743	0.0383234	0.730539	PD1511_2days
2017	20190328	PD1511	2days	262	24.8	110	0.94	5.39	0.0946565	0.419847	0.00358779	0.0205725	11448	262	56228	262	844	2772	262	2days	0.0946565	0.00358779	0.0205725	0.419847	PD1511_2days
2018	20190328	PD1511	2days	432	44.4	294	3.42	12.6	0.102778	0.680556	0.00791667	0.0291667	11652	432	65532	432	1272	3236	432	2days	0.102778	0.00791667	0.0291667	0.680556	PD1511_2days
2019	20190328	PD1511	2days	150	9.51	65.5	0.28	3.44	0.0634	0.436667	0.00186667	0.0229333	6700	150	65532	150	428	3704	150	2days	0.0634	0.00186667	0.0229333	0.436667	PD1511_2days
2020	20190328	PD1511	2days	154	17	125	1.25	8.25	0.11039	0.811688	0.00811688	0.0535714	14024	154	65532	154	1156	5424	154	2days	0.11039	0.00811688	0.0535714	0.811688	PD1511_2days
2021	20190328	PD1511	2days	434	46.2	296	3.48	17	0.106452	0.682028	0.00801843	0.0391705	10840	434	65532	434	1540	5060	434	2days	0.106452	0.00801843	0.0391705	0.682028	PD1511_2days
2022	20190328	PD1511	2days	324	19.9	102	1.09	5.2	0.0614198	0.314815	0.0033642	0.0160494	5696	324	31484	324	756	1812	324	2days	0.0614198	0.0033642	0.0160494	0.314815	PD1511_2days
2023	20190328	PD1511	2days	290	28.9	155	1.3	8.59	0.0996552	0.534483	0.00448276	0.0296207	10532	290	65532	290	928	4596	290	2days	0.0996552	0.00448276	0.0296207	0.534483	PD1511_2days
2024	20190328	PD1511	2days	220	23.9	109	1.18	5.86	0.108636	0.495455	0.00536364	0.0266364	11404	220	55472	220	896	3200	220	2days	0.108636	0.00536364	0.0266364	0.495455	PD1511_2days
2025	20190328	PD1511	2days	170	12.4	57.4	0.71	3.47	0.0729412	0.337647	0.00417647	0.0204118	7260	170	35284	170	632	2304	170	2days	0.0729412	0.00417647	0.0204118	0.337647	PD1511_2days
2026	20190328	PD1511	2days	366	46.3	282	2.35	16.8	0.126503	0.770492	0.00642077	0.0459016	13020	366	65532	366	980	4828	366	2days	0.126503	0.00642077	0.0459016	0.770492	PD1511_2days
2027	20190328	PD1511	2days	246	23.4	168	1.06	7.72	0.095122	0.682927	0.00430894	0.0313821	9436	246	65532	246	700	4464	246	2days	0.095122	0.00430894	0.0313821	0.682927	PD1511_2days
2028	20190328	PD1511	2days	206	20.7	160	1.89	9.12	0.100485	0.776699	0.00917476	0.0442718	12272	206	65532	206	1224	4860	206	2days	0.100485	0.00917476	0.0442718	0.776699	PD1511_2days
2029	20190328	PD1511	2days	330	31.3	203	1.87	10.3	0.0948485	0.615152	0.00566667	0.0312121	9408	330	65532	330	1072	3396	330	2days	0.0948485	0.00566667	0.0312121	0.615152	PD1511_2days
2030	20190328	PD1511	2days	194	18	97.3	0.67	5.08	0.0927835	0.501546	0.00345361	0.0261856	8856	194	50980	194	556	2572	194	2days	0.0927835	0.00345361	0.0261856	0.501546	PD1511_2days
2031	20190328	PD1511	2days	314	36.6	238	2.12	13.5	0.116561	0.757962	0.00675159	0.0429936	11376	314	65532	314	1152	5192	314	2days	0.116561	0.00675159	0.0429936	0.757962	PD1511_2days
2032	20190328	PD1511	2days	366	24.9	140	1.37	7.18	0.0680328	0.382514	0.00374317	0.0196175	6904	366	43048	366	768	2452	366	2days	0.0680328	0.00374317	0.0196175	0.382514	PD1511_2days
2033	20190328	PD1511	2days	228	15.9	116	0.75	8.21	0.0697368	0.508772	0.00328947	0.0360088	10236	228	65532	228	640	5852	228	2days	0.0697368	0.00328947	0.0360088	0.508772	PD1511_2days
2034	20190328	PD1511	2days	238	30.4	177	1.92	9.54	0.127731	0.743697	0.00806723	0.040084	12288	238	65532	238	1336	4348	238	2days	0.127731	0.00806723	0.040084	0.743697	PD1511_2days
2035	20190328	PD1511	2days	196	18.6	87.8	1.44	4.65	0.094898	0.447959	0.00734694	0.0237245	10208	196	43156	196	1396	2452	196	2days	0.094898	0.00734694	0.0237245	0.447959	PD1511_2days
2036	20190328	PD1511	2days	338	21	135	1.02	7.1	0.0621302	0.399408	0.00301775	0.0210059	6028	338	48724	338	672	2584	338	2days	0.0621302	0.00301775	0.0210059	0.399408	PD1511_2days
2037	20190328	PD1511	2days	368	23.6	135	1.35	6.78	0.0641304	0.366848	0.00366848	0.0184239	6492	368	49408	368	628	2456	368	2days	0.0641304	0.00366848	0.0184239	0.366848	PD1511_2days
2038	20190328	PD1511	2days	306	44.7	247	2.53	15.4	0.146078	0.80719	0.00826797	0.0503268	15676	306	65532	306	1136	5940	306	2days	0.146078	0.00826797	0.0503268	0.80719	PD1511_2days
2039	20190328	PD1511	2days	282	20.1	132	1.16	7.11	0.0712766	0.468085	0.00411348	0.0252128	9004	282	65532	282	720	3812	282	2days	0.0712766	0.00411348	0.0252128	0.468085	PD1511_2days
2040	20190328	PD1511	2days	244	24.1	186	1.97	11.6	0.0987705	0.762295	0.00807377	0.047541	11976	244	65532	244	1368	6272	244	2days	0.0987705	0.00807377	0.047541	0.762295	PD1511_2days
2041	20190328	PD1511	2days	232	17.1	114	0.71	5.78	0.0737069	0.491379	0.00306034	0.0249138	7136	232	57464	232	820	3068	232	2days	0.0737069	0.00306034	0.0249138	0.491379	PD1511_2days
2042	20190328	PD1511	2days	302	33	222	2.24	22.3	0.109272	0.735099	0.00741722	0.0738411	17972	302	65532	302	1552	9184	302	2days	0.109272	0.00741722	0.0738411	0.735099	PD1511_2days
2043	20190328	PD1511	2days	228	22.1	100	1.49	5.12	0.0969298	0.438596	0.00653509	0.0224561	9780	228	44492	228	1028	2652	228	2days	0.0969298	0.00653509	0.0224561	0.438596	PD1511_2days
2044	20190328	PD1511	2days	350	28.4	212	0.89	11.5	0.0811429	0.605714	0.00254286	0.0328571	8544	350	65532	350	516	6544	350	2days	0.0811429	0.00254286	0.0328571	0.605714	PD1511_2days
2045	20190328	PD1511	2days	360	28.2	189	1.28	9.45	0.0783333	0.525	0.00355556	0.02625	7908	360	61576	360	716	3164	360	2days	0.0783333	0.00355556	0.02625	0.525	PD1511_2days
2046	20190328	PD1511	2days	304	18.7	104	0.87	5.51	0.0615132	0.342105	0.00286184	0.018125	6168	304	41024	304	576	2328	304	2days	0.0615132	0.00286184	0.018125	0.342105	PD1511_2days
2047	20190328	PD1511	2days	148	10.6	63.9	0.46	3.42	0.0716216	0.431757	0.00310811	0.0231081	7860	148	57592	148	616	3044	148	2days	0.0716216	0.00310811	0.0231081	0.431757	PD1511_2days
2048	20190328	PD1511	2days	386	29.6	205	1.19	10.4	0.0766839	0.531088	0.0030829	0.026943	8244	386	52372	386	688	2928	386	2days	0.0766839	0.0030829	0.026943	0.531088	PD1511_2days
2049	20190328	PD1511	2days	270	18.9	145	1.09	6.49	0.07	0.537037	0.00403704	0.024037	7844	270	63944	270	844	3288	270	2days	0.07	0.00403704	0.024037	0.537037	PD1511_2days
2050	20190328	PD1511	2days	228	24.6	151	1.3	8.8	0.107895	0.662281	0.00570175	0.0385965	11416	228	65532	228	1060	4620	228	2days	0.107895	0.00570175	0.0385965	0.662281	PD1511_2days
2051	20190328	PD1511	2days	360	30.4	155	1.62	8.26	0.0844444	0.430556	0.0045	0.0229444	7624	360	45820	360	804	2384	360	2days	0.0844444	0.0045	0.0229444	0.430556	PD1511_2days
2052	20190328	PD1511	2days	258	33.1	203	1.03	15.7	0.128295	0.786822	0.00399225	0.0608527	12712	258	65532	258	844	7352	258	2days	0.128295	0.00399225	0.0608527	0.786822	PD1511_2days
2053	20190328	PD1511	2days	242	18.6	47.5	0.88	2.52	0.0768595	0.196281	0.00363636	0.0104132	9296	242	29764	242	728	1656	242	2days	0.0768595	0.00363636	0.0104132	0.196281	PD1511_2days
2054	20190328	PD1511	2days	360	37.9	247	2.47	12.6	0.105278	0.686111	0.00686111	0.035	12896	360	65532	360	1204	3616	360	2days	0.105278	0.00686111	0.035	0.686111	PD1511_2days
2055	20190328	PD1511	2days	106	13	86.5	0.69	8.06	0.122642	0.816038	0.00650943	0.0760377	15992	106	65532	106	856	7232	106	2days	0.122642	0.00650943	0.0760377	0.816038	PD1511_2days
2056	20190328	PD1511	2days	252	26.4	136	1.41	7.31	0.104762	0.539683	0.00559524	0.0290079	11172	252	64972	252	1124	3612	252	2days	0.104762	0.00559524	0.0290079	0.539683	PD1511_2days
2057	20190328	PD1511	2days	232	16.5	138	0.8	9.99	0.0711207	0.594828	0.00344828	0.0430603	14336	218	65532	232	868	6156	232	2days	0.0711207	0.00344828	0.0430603	0.594828	PD1511_2days
2058	20190328	PD1511	2days	364	33.8	200	1.52	10.1	0.0928571	0.549451	0.00417582	0.0277473	11456	364	65532	364	868	3512	364	2days	0.0928571	0.00417582	0.0277473	0.549451	PD1511_2days
2059	20190328	PD1511	2days	104	11.9	84.1	0.38	7.17	0.114423	0.808654	0.00365385	0.0689423	15060	104	65532	104	688	7744	104	2days	0.114423	0.00365385	0.0689423	0.808654	PD1511_2days
2060	20190328	PD1511	2days	252	16.1	103	0.91	5.32	0.0638889	0.40873	0.00361111	0.0211111	6448	252	41616	252	956	2144	252	2days	0.0638889	0.00361111	0.0211111	0.40873	PD1511_2days
2061	20190328	PD1511	2days	200	17.5	136	1.16	8.2	0.0875	0.68	0.0058	0.041	8764	200	65532	200	828	6032	200	2days	0.0875	0.0058	0.041	0.68	PD1511_2days
2062	20190328	PD1511	2days	346	24	123	0.91	6.55	0.0693642	0.355491	0.00263006	0.0189306	6484	346	35916	346	572	1956	346	2days	0.0693642	0.00263006	0.0189306	0.355491	PD1511_2days
2063	20190328	PD1511	2days	298	16.5	87.7	0.83	4.56	0.0553691	0.294295	0.00278523	0.015302	5540	298	31664	298	592	1752	298	2days	0.0553691	0.00278523	0.015302	0.294295	PD1511_2days
2064	20190328	PD1511	2days	254	28.4	197	1.74	11.9	0.111811	0.775591	0.00685039	0.0468504	11496	254	65532	254	1152	4932	254	2days	0.111811	0.00685039	0.0468504	0.775591	PD1511_2days
2065	20190328	PD1511	2days	232	13	75	0.64	4.03	0.0560345	0.323276	0.00275862	0.0173707	5208	232	41276	232	600	2080	232	2days	0.0560345	0.00275862	0.0173707	0.323276	PD1511_2days
2066	20190328	PD1511	2days	228	13.4	73.8	0.81	3.71	0.0587719	0.323684	0.00355263	0.0162719	6308	228	52580	228	680	2508	228	2days	0.0587719	0.00355263	0.0162719	0.323684	PD1511_2days
2067	20190328	PD1511	2days	256	21.5	139	0.88	7.39	0.0839844	0.542969	0.0034375	0.0288672	9524	256	54540	256	732	2832	256	2days	0.0839844	0.0034375	0.0288672	0.542969	PD1511_2days
2068	20190328	PD1511	2days	210	17.3	134	0.91	7.81	0.082381	0.638095	0.00433333	0.0371905	9128	210	65532	210	684	4904	210	2days	0.082381	0.00433333	0.0371905	0.638095	PD1511_2days
2069	20190328	PD1511	2days	148	10.2	104	0.76	4.59	0.0689189	0.702703	0.00513514	0.0310135	7064	148	65532	148	1000	3096	148	2days	0.0689189	0.00513514	0.0310135	0.702703	PD1511_2days
2071	20190328	PD1511	2days	304	29.1	182	1.16	7.84	0.0957237	0.598684	0.00381579	0.0257895	9640	304	65532	304	1008	2964	304	2days	0.0957237	0.00381579	0.0257895	0.598684	PD1511_2days
2072	20190328	PD1511	2days	106	10.4	79.2	0.45	4.5	0.0981132	0.74717	0.00424528	0.0424528	10204	106	65532	106	672	4740	106	2days	0.0981132	0.00424528	0.0424528	0.74717	PD1511_2days
2074	20190328	PD1511	2days	202	20.1	127	0.7	6.8	0.099505	0.628713	0.00346535	0.0336634	10800	202	65532	202	600	3812	202	2days	0.099505	0.00346535	0.0336634	0.628713	PD1511_2days
2075	20190328	PD1511	2days	400	33.3	203	1.19	11.1	0.08325	0.5075	0.002975	0.02775	9456	400	65532	400	764	4636	400	2days	0.08325	0.002975	0.02775	0.5075	PD1511_2days
2076	20190328	PD1511	2days	148	16.4	109	0.93	7.48	0.110811	0.736486	0.00628378	0.0505405	14208	148	65532	148	1136	6260	148	2days	0.110811	0.00628378	0.0505405	0.736486	PD1511_2days
2077	20190328	PD1511	2days	304	24.1	127	1.33	6.3	0.0792763	0.417763	0.004375	0.0207237	9440	304	42512	304	864	2472	304	2days	0.0792763	0.004375	0.0207237	0.417763	PD1511_2days
2078	20190328	PD1511	2days	496	57.2	339	2.87	21.1	0.115323	0.683468	0.00578629	0.0425403	11572	496	65532	496	1056	6612	496	2days	0.115323	0.00578629	0.0425403	0.683468	PD1511_2days
2079	20190328	PD1511	2days	286	33.4	204	1.74	9.99	0.116783	0.713287	0.00608392	0.0349301	11744	286	65532	286	840	4508	286	2days	0.116783	0.00608392	0.0349301	0.713287	PD1511_2days
2080	20190328	PD1511	2days	322	35	183	2.97	9.61	0.108696	0.568323	0.0092236	0.0298447	11056	322	59148	322	1408	3488	322	2days	0.108696	0.0092236	0.0298447	0.568323	PD1511_2days
2081	20190328	PD1511	2days	166	12	85.8	0.31	4.2	0.0722892	0.516867	0.00186747	0.0253012	7132	166	60812	166	484	3128	166	2days	0.0722892	0.00186747	0.0253012	0.516867	PD1511_2days
2082	20190328	PD1511	2days	266	20.6	103	1.21	5.27	0.0774436	0.387218	0.00454887	0.019812	8072	266	44196	266	704	2400	266	2days	0.0774436	0.00454887	0.019812	0.387218	PD1511_2days
2083	20190328	PD1511	2days	250	29.4	131	1.31	6.34	0.1176	0.524	0.00524	0.02536	13604	250	65532	250	868	4520	250	2days	0.1176	0.00524	0.02536	0.524	PD1511_2days
2084	20190328	PD1511	2days	256	18.8	113	1.13	5.74	0.0734375	0.441406	0.00441406	0.0224219	7016	256	44572	256	868	2584	256	2days	0.0734375	0.00441406	0.0224219	0.441406	PD1511_2days
2086	20190328	PD1511	2days	186	11.4	105	0.43	5.85	0.0612903	0.564516	0.00231183	0.0314516	5876	186	65532	186	576	4944	186	2days	0.0612903	0.00231183	0.0314516	0.564516	PD1511_2days
2088	20190328	PD1511	2days	182	21.2	130	0.72	7.74	0.116484	0.714286	0.00395604	0.0425275	11676	182	65532	182	1068	4688	182	2days	0.116484	0.00395604	0.0425275	0.714286	PD1511_2days
2090	20190328	PD1511	2days	226	22	154	0.79	9.7	0.0973451	0.681416	0.00349558	0.0429204	12336	226	65532	226	776	5428	226	2days	0.0973451	0.00349558	0.0429204	0.681416	PD1511_2days
2091	20190328	PD1511	2days	310	29.9	159	1.78	8.21	0.0964516	0.512903	0.00574194	0.0264839	10456	310	52920	310	984	3008	310	2days	0.0964516	0.00574194	0.0264839	0.512903	PD1511_2days
2092	20190328	PD1511	2days	206	23.5	139	1.67	8.08	0.114078	0.674757	0.0081068	0.0392233	14408	206	65532	206	1360	5364	206	2days	0.114078	0.0081068	0.0392233	0.674757	PD1511_2days
2093	20190328	PD1511	2days	182	11.9	86.5	0.44	5.86	0.0653846	0.475275	0.00241758	0.0321978	9564	182	65532	182	472	7384	182	2days	0.0653846	0.00241758	0.0321978	0.475275	PD1511_2days
2095	20190328	PD1511	2days	206	23.2	148	1.14	10.3	0.112621	0.718447	0.00553398	0.05	14752	206	65532	206	924	6108	206	2days	0.112621	0.00553398	0.05	0.718447	PD1511_2days
2096	20190328	PD1511	2days	184	22.7	145	1.2	11.3	0.12337	0.788043	0.00652174	0.061413	17084	184	65532	184	948	6944	184	2days	0.12337	0.00652174	0.061413	0.788043	PD1511_2days
2097	20190328	PD1511	2days	164	12.6	68.9	0.72	3.79	0.0768293	0.420122	0.00439024	0.0231098	12080	164	65532	164	988	4484	164	2days	0.0768293	0.00439024	0.0231098	0.420122	PD1511_2days
2098	20190328	PD1511	2days	112	6.31	76.2	0.23	4.31	0.0563393	0.680357	0.00205357	0.0384821	5308	112	65532	112	524	4584	112	2days	0.0563393	0.00205357	0.0384821	0.680357	PD1511_2days
2099	20190328	PD1511	2days	234	21.5	155	1.27	9.85	0.0918803	0.662393	0.00542735	0.042094	17184	234	65532	234	1044	5592	234	2days	0.0918803	0.00542735	0.042094	0.662393	PD1511_2days
2100	20190328	PD1511	2days	306	29.6	202	0.8	13.2	0.096732	0.660131	0.00261438	0.0431373	10984	306	65532	306	572	5852	306	2days	0.096732	0.00261438	0.0431373	0.660131	PD1511_2days
2101	20190328	PD1511	2days	332	31.7	171	1.3	8.63	0.0954819	0.51506	0.00391566	0.025994	9972	332	52892	332	800	2784	332	2days	0.0954819	0.00391566	0.025994	0.51506	PD1511_2days
2102	20190328	PD1511	2days	204	12.7	62.4	0.55	3.34	0.0622549	0.305882	0.00269608	0.0163725	5876	204	31776	204	560	1720	204	2days	0.0622549	0.00269608	0.0163725	0.305882	PD1511_2days
2103	20190328	PD1511	2days	324	34.5	223	3.12	13.1	0.106481	0.688272	0.00962963	0.0404321	12420	324	65532	324	1556	5560	324	2days	0.106481	0.00962963	0.0404321	0.688272	PD1511_2days
2105	20190328	PD1511	2days	364	39.1	259	3.25	14.2	0.107418	0.711538	0.00892857	0.039011	11040	364	65532	364	1408	4292	364	2days	0.107418	0.00892857	0.039011	0.711538	PD1511_2days
2106	20190328	PD1511	2days	172	12.1	76.7	0.65	3.92	0.0703488	0.44593	0.00377907	0.0227907	7112	172	44812	172	772	2288	172	2days	0.0703488	0.00377907	0.0227907	0.44593	PD1511_2days
2107	20190328	PD1511	2days	398	45.2	309	3.99	26.4	0.113568	0.776382	0.0100251	0.0663317	13696	398	65532	398	1948	7988	398	2days	0.113568	0.0100251	0.0663317	0.776382	PD1511_2days
2109	20190328	PD1511	2days	330	36.2	186	2.57	9.86	0.109697	0.563636	0.00778788	0.0298788	11424	330	65532	330	1468	3660	330	2days	0.109697	0.00778788	0.0298788	0.563636	PD1511_2days
2110	20190328	PD1511	2days	192	15.7	31.7	0.6	1.63	0.0817708	0.165104	0.003125	0.00848958	9776	192	38800	192	712	1980	192	2days	0.0817708	0.003125	0.00848958	0.165104	PD1511_2days
2111	20190328	PD1511	2days	224	23.3	104	0.93	4.76	0.104018	0.464286	0.00415179	0.02125	11024	224	58100	224	756	2924	224	2days	0.104018	0.00415179	0.02125	0.464286	PD1511_2days
2112	20190328	PD1511	2days	428	48	319	1.86	16.5	0.11215	0.745327	0.00434579	0.0385514	12608	428	65532	428	756	4168	428	2days	0.11215	0.00434579	0.0385514	0.745327	PD1511_2days
2113	20190328	PD1511	2days	318	38.2	256	2.63	18.2	0.120126	0.805031	0.00827044	0.0572327	14020	318	65532	318	1704	5500	318	2days	0.120126	0.00827044	0.0572327	0.805031	PD1511_2days
2114	20190328	PD1511	2days	142	7.39	42.3	0.35	2.36	0.0520423	0.297887	0.00246479	0.0166197	4804	142	28076	142	584	1620	142	2days	0.0520423	0.00246479	0.0166197	0.297887	PD1511_2days
2115	20190328	PD1511	2days	142	13.1	85	0.78	5.02	0.0922535	0.598592	0.00549296	0.0353521	11664	142	65532	142	828	4664	142	2days	0.0922535	0.00549296	0.0353521	0.598592	PD1511_2days
2116	20190328	PD1511	2days	360	26.4	177	1.11	9.86	0.0733333	0.491667	0.00308333	0.0273889	9236	360	65532	360	704	5452	360	2days	0.0733333	0.00308333	0.0273889	0.491667	PD1511_2days
2117	20190328	PD1511	2days	300	15.6	77	0.68	3.97	0.052	0.256667	0.00226667	0.0132333	4536	300	31648	300	512	1800	300	2days	0.052	0.00226667	0.0132333	0.256667	PD1511_2days
2118	20190328	PD1511	2days	138	7.76	58.8	0.26	2.83	0.0562319	0.426087	0.00188406	0.0205072	5196	138	47196	138	468	2428	138	2days	0.0562319	0.00188406	0.0205072	0.426087	PD1511_2days
2119	20190328	PD1511	2days	164	11.5	72.5	0.39	3.84	0.070122	0.442073	0.00237805	0.0234146	7576	164	63372	164	824	3452	164	2days	0.070122	0.00237805	0.0234146	0.442073	PD1511_2days
2120	20190328	PD1511	2days	404	38.6	238	2.35	12.6	0.0955446	0.589109	0.00581683	0.0311881	11688	404	65532	404	920	4692	404	2days	0.0955446	0.00581683	0.0311881	0.589109	PD1511_2days
2121	20190328	PD1511	2days	208	13.8	63.6	0.94	3.23	0.0663462	0.305769	0.00451923	0.0155288	8464	208	36572	208	616	2084	208	2days	0.0663462	0.00451923	0.0155288	0.305769	PD1511_2days
2123	20190328	PD1511	2days	412	31.2	218	1.52	10	0.0757282	0.529126	0.00368932	0.0242718	9868	412	65532	412	800	3808	412	2days	0.0757282	0.00368932	0.0242718	0.529126	PD1511_2days
2124	20190328	PD1511	2days	472	49.9	280	3.47	14.7	0.10572	0.59322	0.00735169	0.0311441	11360	472	65532	472	1148	3860	472	2days	0.10572	0.00735169	0.0311441	0.59322	PD1511_2days
2125	20190328	PD1511	2days	318	42	239	2.09	16.1	0.132075	0.751572	0.00657233	0.0506289	15328	318	65532	318	1088	6496	318	2days	0.132075	0.00657233	0.0506289	0.751572	PD1511_2days
2126	20190328	PD1511	2days	144	14.1	70.5	0.59	3.63	0.0979167	0.489583	0.00409722	0.0252083	10592	144	56308	144	968	3100	144	2days	0.0979167	0.00409722	0.0252083	0.489583	PD1511_2days
2127	20190328	PD1511	2days	180	16.3	106	0.65	6.04	0.0905556	0.588889	0.00361111	0.0335556	10684	180	65532	180	664	5792	180	2days	0.0905556	0.00361111	0.0335556	0.588889	PD1511_2days
2128	20190328	PD1511	2days	298	33.7	222	1.7	9.74	0.113087	0.744966	0.0057047	0.0326846	12192	298	65532	298	1352	3780	298	2days	0.113087	0.0057047	0.0326846	0.744966	PD1511_2days
2129	20190328	PD1511	2days	288	19.9	99	0.89	4.91	0.0690972	0.34375	0.00309028	0.0170486	7144	288	38960	288	712	1924	288	2days	0.0690972	0.00309028	0.0170486	0.34375	PD1511_2days
2130	20190328	PD1511	2days	216	15.4	120	0.85	6.08	0.0712963	0.555556	0.00393519	0.0281481	6952	216	65532	216	744	3640	216	2days	0.0712963	0.00393519	0.0281481	0.555556	PD1511_2days
2131	20190328	PD1511	2days	154	12.4	108	0.51	6.08	0.0805195	0.701299	0.00331169	0.0394805	7780	154	65532	154	600	4676	154	2days	0.0805195	0.00331169	0.0394805	0.701299	PD1511_2days
2132	20190328	PD1511	2days	244	29.3	187	1.86	15.9	0.120082	0.766393	0.00762295	0.0651639	13204	244	65532	244	1228	6804	244	2days	0.120082	0.00762295	0.0651639	0.766393	PD1511_2days
2133	20190328	PD1511	2days	240	26	168	1.9	11.6	0.108333	0.7	0.00791667	0.0483333	16392	240	65532	240	1160	6292	240	2days	0.108333	0.00791667	0.0483333	0.7	PD1511_2days
2134	20190328	PD1511	2days	214	19.2	139	0.55	5.89	0.0897196	0.649533	0.00257009	0.0275234	9884	214	65368	214	720	2724	214	2days	0.0897196	0.00257009	0.0275234	0.649533	PD1511_2days
2136	20190328	PD1511	2days	342	21.9	121	1.22	6.32	0.0640351	0.353801	0.00356725	0.0184795	5948	342	43576	342	740	2348	342	2days	0.0640351	0.00356725	0.0184795	0.353801	PD1511_2days
2137	20190328	PD1511	2days	276	24.6	198	1.7	12.6	0.0891304	0.717391	0.00615942	0.0456522	11404	276	65532	276	1056	5288	276	2days	0.0891304	0.00615942	0.0456522	0.717391	PD1511_2days
2139	20190328	PD1511	2days	394	42.2	259	2.98	13.4	0.107107	0.65736	0.00756345	0.0340102	11740	394	65532	394	1324	3436	394	2days	0.107107	0.00756345	0.0340102	0.65736	PD1511_2days
2140	20190328	PD1511	2days	304	25.2	169	1.12	8.82	0.0828947	0.555921	0.00368421	0.0290132	8316	304	59444	304	776	3264	304	2days	0.0828947	0.00368421	0.0290132	0.555921	PD1511_2days
2141	20190328	PD1511	2days	364	24.1	114	0.95	5.94	0.0662088	0.313187	0.00260989	0.0163187	7132	364	44104	364	472	2432	364	2days	0.0662088	0.00260989	0.0163187	0.313187	PD1511_2days
2142	20190328	PD1511	2days	420	50.1	292	3.82	16.3	0.119286	0.695238	0.00909524	0.0388095	12080	420	65532	420	1476	4168	420	2days	0.119286	0.00909524	0.0388095	0.695238	PD1511_2days
2143	20190328	PD1511	2days	430	31.7	150	2	9.44	0.0737209	0.348837	0.00465116	0.0219535	6972	430	65532	430	924	5404	428	2days	0.0737209	0.00465116	0.0219535	0.348837	PD1511_2days
2144	20190328	PD1511	2days	232	15.2	54.3	0.69	2.76	0.0655172	0.234052	0.00297414	0.0118966	6516	232	22536	232	620	1344	232	2days	0.0655172	0.00297414	0.0118966	0.234052	PD1511_2days
2145	20190328	PD1511	2days	486	46.6	293	2.96	15.6	0.0958848	0.602881	0.00609053	0.0320988	11116	486	65532	486	1096	4448	486	2days	0.0958848	0.00609053	0.0320988	0.602881	PD1511_2days
2146	20190328	PD1511	2days	486	42.8	256	2.78	14.3	0.0880658	0.526749	0.00572016	0.0294239	8524	486	57808	486	992	3536	486	2days	0.0880658	0.00572016	0.0294239	0.526749	PD1511_2days
2147	20190328	PD1511	2days	416	43.2	301	2.64	19.3	0.103846	0.723558	0.00634615	0.0463942	11580	416	65532	416	1420	5868	416	2days	0.103846	0.00634615	0.0463942	0.723558	PD1511_2days
2148	20190328	PD1511	2days	290	19.6	110	0.69	5.61	0.0675862	0.37931	0.00237931	0.0193448	6872	290	47324	290	548	2420	290	2days	0.0675862	0.00237931	0.0193448	0.37931	PD1511_2days
2149	20190328	PD1511	2days	228	19	159	3.22	10.1	0.0833333	0.697368	0.0141228	0.0442982	16348	228	65532	228	2240	5820	228	2days	0.0833333	0.0141228	0.0442982	0.697368	PD1511_2days
[truncated: 3,924 more rows]
