# Supplementary material for: Genetic Variation in Complex Traits in Transgenic α-Synuclein Strains of Caenorhabditis elegans
Source: Genes (Basel). 2020 Jul 11;11(7):778. doi: 10.3390/genes11070778 (PMC7397059; doi:10.3390/genes11070778)
Supplement: Supplementary file 1 [file genes-11-00778-s001.zip › Table S4_anova_Tukey_YFP.txt]

Analysis of Variance Table

lm(norm.Green~Strain,data=data.YFP.3d)

Response: norm.Green
            Df Sum Sq Mean Sq F value    Pr(>F)    
Strain       5 54.423  10.885  682.17 < 2.2e-16 ***
Residuals 1654 26.391   0.016                      
---
Signif. codes:  0 '***' 0.001 '**' 0.01 '*' 0.05 '.' 0.1 ' ' 1

--------------------------------------------------------------------

Analysis of Variance Table

lm(norm.Green~Strain,data=data.YFP.2d)

Response: norm.Green
            Df Sum Sq Mean Sq F value    Pr(>F)    
Strain       5 87.095  17.419  695.98 < 2.2e-16 ***
Residuals 3124 78.188   0.025                      
---
Signif. codes:  0 ‘***’ 0.001 ‘**’ 0.01 ‘*’ 0.05 ‘.’ 0.1 ‘ ’ 1

-------------------------------------------------------------------------------
Tukey multiple comparisons of means
    95% family-wise confidence level

Fit: aov(formula = norm.Green ~ GTT, data = data.YFP)

$GTT
                                     diff          lwr          upr     p adj
N2_3days-N2_2days            0.0204967233 -0.010255229  0.051248676 0.6027943
NL5901_2days-N2_2days        0.1422329980  0.119780389  0.164685607 0.0000000
NL5901_3days-N2_2days        0.2973188766  0.271128458  0.323509295 0.0000000
SCH1511_2days-N2_2days       0.5508694420  0.528370367  0.573368517 0.0000000
SCH1511_3days-N2_2days       0.7225488232  0.696992176  0.748105470 0.0000000
SCH1926_2days-N2_2days       0.5264946861  0.496746338  0.556243035 0.0000000
SCH1926_3days-N2_2days       0.7107487576  0.677663178  0.743834337 0.0000000
SCH1931_2days-N2_2days       0.2982522915  0.274306061  0.322198521 0.0000000
SCH1931_3days-N2_2days       0.4572612984  0.401995839  0.512526757 0.0000000
SCH1941_2days-N2_2days       0.5367721399  0.509770895  0.563773385 0.0000000
SCH1941_3days-N2_2days       0.6251526914  0.580749018  0.669556365 0.0000000
SCH4856_2days-N2_2days       0.4349417174  0.403430877  0.466452558 0.0000000
SCH4856_3days-N2_2days       0.6785556836  0.647922731  0.709188636 0.0000000
NL5901_2days-N2_3days        0.1217362747  0.090580201  0.152892348 0.0000000
NL5901_3days-N2_3days        0.2768221533  0.242873379  0.310770928 0.0000000
SCH1511_2days-N2_3days       0.5303727187  0.499183143  0.561562294 0.0000000
SCH1511_3days-N2_3days       0.7020520999  0.668589830  0.735514369 0.0000000
SCH1926_2days-N2_3days       0.5059979628  0.469234591  0.542761334 0.0000000
SCH1926_3days-N2_3days       0.6902520343  0.650739545  0.729764524 0.0000000
SCH1931_2days-N2_3days       0.2777555682  0.245506488  0.310004649 0.0000000
SCH1931_3days-N2_3days       0.4367645751  0.377427806  0.496101345 0.0000000
SCH1941_2days-N2_3days       0.5162754166  0.481697266  0.550853567 0.0000000
SCH1941_3days-N2_3days       0.6046559681  0.555277152  0.654034784 0.0000000
SCH4856_2days-N2_3days       0.4144449941  0.376241404  0.452648584 0.0000000
SCH4856_3days-N2_3days       0.6580589603  0.620576177  0.695541743 0.0000000
NL5901_3days-NL5901_2days    0.1550858786  0.128422114  0.181749644 0.0000000
SCH1511_2days-NL5901_2days   0.4086364440  0.385588088  0.431684800 0.0000000
SCH1511_3days-NL5901_2days   0.5803158252  0.554274309  0.606357341 0.0000000
SCH1926_2days-NL5901_2days   0.3842616882  0.354095771  0.414427606 0.0000000
SCH1926_3days-NL5901_2days   0.5685157596  0.535054231  0.601977288 0.0000000
SCH1931_2days-NL5901_2days   0.1560192935  0.131556254  0.180482333 0.0000000
SCH1931_3days-NL5901_2days   0.3150283005  0.259536956  0.370519645 0.0000000
SCH1941_2days-NL5901_2days   0.3945391419  0.367078523  0.421999761 0.0000000
SCH1941_3days-NL5901_2days   0.4829196934  0.438235193  0.527604194 0.0000000
SCH4856_2days-NL5901_2days   0.2927087194  0.260803369  0.324614070 0.0000000
SCH4856_3days-NL5901_2days   0.5363226856  0.505284063  0.567361309 0.0000000
SCH1511_2days-NL5901_3days   0.2535505654  0.226847662  0.280253469 0.0000000
SCH1511_3days-NL5901_3days   0.4252299466  0.395904550  0.454555344 0.0000000
SCH1926_2days-NL5901_3days   0.2291758096  0.196133399  0.262218221 0.0000000
SCH1926_3days-NL5901_3days   0.4134298810  0.377353680  0.449506082 0.0000000
SCH1931_2days-NL5901_3days   0.0009334149 -0.026999695  0.028866525 1.0000000
SCH1931_3days-NL5901_3days   0.1599424219  0.102836313  0.217048531 0.0000000
SCH1941_2days-NL5901_3days   0.2394532634  0.208860716  0.270045810 0.0000000
SCH1941_3days-NL5901_3days   0.3278338148  0.281159165  0.374508464 0.0000000
SCH4856_2days-NL5901_3days   0.1376228408  0.102985148  0.172260533 0.0000000
SCH4856_3days-NL5901_3days   0.3812368070  0.347395790  0.415077825 0.0000000
SCH1511_3days-SCH1511_2days  0.1716793812  0.145597793  0.197760970 0.0000000
SCH1926_2days-SCH1511_2days -0.0243747559 -0.054575274  0.005825762 0.2743467
SCH1926_3days-SCH1511_2days  0.1598793156  0.126386591  0.193372040 0.0000000
SCH1931_2days-SCH1511_2days -0.2526171506 -0.277122843 -0.228111458 0.0000000
SCH1931_3days-SCH1511_2days -0.0936081436 -0.149118305 -0.038097982 0.0000014
SCH1941_2days-SCH1511_2days -0.0140973021 -0.041595925  0.013401321 0.9092481
SCH1941_3days-SCH1511_2days  0.0742832494  0.029575383  0.118991115 0.0000023
SCH4856_2days-SCH1511_2days -0.1159277246 -0.147865791 -0.083989658 0.0000000
SCH4856_3days-SCH1511_2days  0.1276862416  0.096613990  0.158758493 0.0000000
SCH1926_2days-SCH1511_3days -0.1960541370 -0.228596496 -0.163511778 0.0000000
SCH1926_3days-SCH1511_3days -0.0118000656 -0.047418831  0.023818700 0.9979990
SCH1931_2days-SCH1511_3days -0.4242965317 -0.451636298 -0.396956765 0.0000000
SCH1931_3days-SCH1511_3days -0.2652875247 -0.322105760 -0.208469290 0.0000000
SCH1941_2days-SCH1511_3days -0.1857766833 -0.215828441 -0.155724926 0.0000000
SCH1941_3days-SCH1511_3days -0.0973961318 -0.143718126 -0.051074138 0.0000000
SCH4856_2days-SCH1511_3days -0.2876071058 -0.321768106 -0.253446106 0.0000000
SCH4856_3days-SCH1511_3days -0.0439931396 -0.077346080 -0.010640199 0.0008210
SCH1926_3days-SCH1926_2days  0.1842540714  0.145517545  0.222990598 0.0000000
SCH1931_2days-SCH1926_2days -0.2282423947 -0.259535922 -0.196948868 0.0000000
SCH1931_3days-SCH1926_2days -0.0692333877 -0.128056290 -0.010410485 0.0061101
SCH1941_2days-SCH1926_2days  0.0102774538 -0.023411270  0.043966178 0.9991494
SCH1941_3days-SCH1926_2days  0.0986580053  0.049897887  0.147418124 0.0000000
SCH4856_2days-SCH1926_2days -0.0915529687 -0.128953449 -0.054152488 0.0000000
SCH4856_3days-SCH1926_2days  0.1520609975  0.115397110  0.188724885 0.0000000
SCH1931_2days-SCH1926_3days -0.4124964661 -0.446978000 -0.378014932 0.0000000
SCH1931_3days-SCH1926_3days -0.2534874592 -0.314066541 -0.192908377 0.0000000
SCH1941_2days-SCH1926_3days -0.1739766177 -0.210645698 -0.137307537 0.0000000
SCH1941_3days-SCH1926_3days -0.0855960662 -0.136460990 -0.034731143 0.0000015
SCH4856_2days-SCH1926_3days -0.2758070402 -0.315912991 -0.235701089 0.0000000
SCH4856_3days-SCH1926_3days -0.0321930740 -0.071613018  0.007226870 0.2562660
SCH1931_3days-SCH1931_2days  0.1590090070  0.102896695  0.215121319 0.0000000
SCH1941_2days-SCH1931_2days  0.2385198485  0.209825113  0.267214584 0.0000000
SCH1941_3days-SCH1931_2days  0.3269003999  0.281447052  0.372353748 0.0000000
SCH4856_2days-SCH1931_2days  0.1366894259  0.103715896  0.169662956 0.0000000
SCH4856_3days-SCH1931_2days  0.3803033921  0.348167767  0.412439017 0.0000000
SCH1941_2days-SCH1931_3days  0.0795108415  0.022028350  0.136993333 0.0003043
SCH1941_3days-SCH1931_3days  0.1678913930  0.100461015  0.235321771 0.0000000
SCH4856_2days-SCH1931_3days -0.0223195810 -0.082053179  0.037414016 0.9934623
SCH4856_3days-SCH1931_3days  0.2212943852  0.162019202  0.280569569 0.0000000
SCH1941_3days-SCH1941_2days  0.0883805515  0.041246146  0.135514956 0.0000000
SCH4856_2days-SCH1941_2days -0.1018304225 -0.137085195 -0.066575650 0.0000000
SCH4856_3days-SCH1941_2days  0.1417835437  0.107311183  0.176255905 0.0000000
SCH4856_2days-SCH1941_3days -0.1902109740 -0.240065943 -0.140356005 0.0000000
SCH4856_3days-SCH1941_3days  0.0534029922  0.004098199  0.102707786 0.0197567
SCH4856_3days-SCH4856_2days  0.2436139662  0.205506100  0.281721833 0.0000000
