# Supplementary material for: Genetic Variation in Complex Traits in Transgenic α-Synuclein Strains of Caenorhabditis elegans
Source: Genes (Basel). 2020 Jul 11;11(7):778. doi: 10.3390/genes11070778 (PMC7397059; doi:10.3390/genes11070778)
Supplement: Supplementary file 1 [file genes-11-00778-s001.zip › Table S5_anova_TOF_Genotype_alphasyn_Tukey.txt]

Analysis of Variance Table

lm(TOF~Genotype+alphasyn, data=sorter.data.2d)

Response: TOF
            Df   Sum Sq Mean Sq F value   Pr(>F)    
Genotype     5    71532   14306   2.042  0.06964 .  
alphasyn     1   318753  318753  45.498 1.66e-11 ***
Residuals 6495 45503520    7006                     
---
Signif. codes:  0 ‘***’ 0.001 ‘**’ 0.01 ‘*’ 0.05 ‘.’ 0.1 ‘ ’ 1

------------------------------------------------------------------------

Analysis of Variance Table

lm(TOF~Genotype+alphasyn, data=sorter.data.3d)

Response: TOF
            Df    Sum Sq Mean Sq F value    Pr(>F)    
Genotype     5   1127927  225585  11.577 3.737e-11 ***
alphasyn     1   1023587 1023587  52.529 4.737e-13 ***
Residuals 6413 124964649   19486                      
---
Signif. codes:  0 ‘***’ 0.001 ‘**’ 0.01 ‘*’ 0.05 ‘.’ 0.1 ‘ ’ 1

-------------------------------------------------------------------------

TukeyHSD(aov(TOF~Strain,data=sorter.data.2d))
  Tukey multiple comparisons of means
    95% family-wise confidence level

Fit: aov(formula = TOF ~ Strain, data = sorter.data.2d)

$`Strain`
                        diff        lwr          upr     p adj
JU1511-CB4856    -6.56147585 -21.833022   8.71006996 0.9629130
JU1926-CB4856    -1.11111542 -17.506289  15.28405828 1.0000000
JU1931-CB4856     5.96167558 -16.387168  28.31051947 0.9993576
JU1941-CB4856     9.97801545  -6.501188  26.45721860 0.7076290
N2-CB4856        -5.17409183 -21.361162  11.01297849 0.9966370
NL5901-CB4856    -6.14943200 -20.777197   8.47833272 0.9684085
SCH1511-CB4856  -19.84539725 -36.173970  -3.51682468 0.0041149
SCH1926-CB4856  -20.74354801 -41.444550  -0.04254589 0.0489751
SCH1931-CB4856   -7.86901993 -23.517744   7.77970386 0.8927346
SCH1941-CB4856  -20.72288894 -39.441969  -2.00380912 0.0156578
SCH4856-CB4856  -18.56345560 -34.834380  -2.29253105 0.0104875
JU1926-JU1511     5.45036043  -9.900125  20.80084553 0.9917005
JU1931-JU1511    12.52315143  -9.070980  34.11728247 0.7620812
JU1941-JU1511    16.53949130   1.099290  31.97969236 0.0235268
N2-JU1511         1.38738402 -13.740634  16.51540167 1.0000000
NL5901-JU1511     0.41204385 -13.034412  13.85849963 1.0000000
SCH1511-JU1511  -13.28392140 -28.563252   1.99540956 0.1626398
SCH1926-JU1511  -14.18207216 -34.065914   5.70176955 0.4538069
SCH1931-JU1511   -1.30754408 -15.858085  13.24299640 1.0000000
SCH1941-JU1511  -14.16141309 -31.972635   3.64980870 0.2800607
SCH4856-JU1511  -12.00197975 -27.219688   3.21572894 0.2921291
JU1931-JU1926     7.07279100 -15.330068  29.47565031 0.9969860
JU1941-JU1926    11.08913087  -5.463253  27.64151494 0.5568650
N2-JU1926        -4.06297641 -20.324542  12.19858955 0.9996560
NL5901-JU1926    -5.03831657 -19.748476   9.67184258 0.9938758
SCH1511-JU1926  -18.73428183 -35.136707  -2.33185627 0.0103282
SCH1926-JU1926  -19.63243259 -40.391738   1.12687305 0.0843937
SCH1931-JU1926   -6.75790450 -22.483674   8.96786536 0.9628622
SCH1941-JU1926  -19.61177352 -38.395310  -0.82823734 0.0316225
SCH4856-JU1926  -17.45234018 -33.797378  -1.10730217 0.0244440
JU1941-JU1931     4.01633987 -18.448088  26.48076776 0.9999879
N2-JU1931       -11.13576741 -33.386782  11.11524672 0.8958555
NL5901-JU1931   -12.11110758 -33.254851   9.03263582 0.7764386
SCH1511-JU1931  -25.80707283 -48.161237  -3.45290842 0.0088926
SCH1926-JU1931  -26.70522359 -52.427157  -0.98328989 0.0336656
SCH1931-JU1931  -13.83069551 -35.693196   8.03180527 0.6457514
SCH1941-JU1931  -26.68456452 -50.840109  -2.52901995 0.0160900
SCH4856-JU1931  -24.52513118 -46.837221  -2.21304096 0.0171463
N2-JU1941       -15.15210728 -31.498390   1.19417496 0.1000555
NL5901-JU1941   -16.12744745 -30.931204  -1.32369123 0.0191722
SCH1511-JU1941  -29.82341270 -46.309831 -13.33699466 0.0000002
SCH1926-JU1941  -30.72156346 -51.547297  -9.89582971 0.0000922
SCH1931-JU1941  -17.84703538 -33.660392  -2.03367857 0.0121524
SCH1941-JU1941  -30.70090439 -49.557830 -11.84397869 0.0000069
SCH4856-JU1941  -28.54147105 -44.970795 -12.11214717 0.0000009
NL5901-N2        -0.97534017 -15.453196  13.50251559 1.0000000
SCH1511-N2      -14.67130542 -30.865721   1.52310994 0.1202250
SCH1926-N2      -15.56945618 -36.164803   5.02589027 0.3582368
SCH1931-N2       -2.69492810 -18.203615  12.81375859 0.9999909
SCH1941-N2      -15.54879711 -34.150968   3.05337363 0.2103708
SCH4856-N2      -13.38936377 -29.525652   2.74692429 0.2199720
SCH1511-NL5901  -13.69596525 -28.331858   0.93992707 0.0924177
SCH1926-NL5901  -14.59411601 -33.987892   4.79966007 0.3656147
SCH1931-NL5901   -1.71958793 -15.592930  12.15375406 0.9999997
SCH1941-NL5901  -14.57345695 -31.835873   2.68895921 0.1976473
SCH4856-NL5901  -12.41402360 -26.985573   2.15752564 0.1864156
SCH1926-SCH1511  -0.89815076 -21.604897  19.80859529 1.0000000
SCH1931-SCH1511  11.97637732  -3.679944  27.63269871 0.3393833
SCH1941-SCH1511  -0.87749169 -19.602923  17.84794002 1.0000000
SCH4856-SCH1511   1.28194165 -14.996290  17.56017340 1.0000000
SCH1931-SCH1926  12.87452808  -7.300447  33.04950283 0.6327902
SCH1941-SCH1926   0.02065907 -22.618930  22.66024828 1.0000000
SCH4856-SCH1926   2.18009241 -18.481225  22.84140978 1.0000000
SCH1941-SCH1931 -12.85386902 -30.989526   5.28178831 0.4642873
SCH4856-SCH1931 -10.69443567 -26.290624   4.90175305 0.5190017
SCH4856-SCH1941   2.15943334 -16.515751  20.83461731 0.9999999

------------------------------------------------------------------------------

TukeyHSD(aov(TOF~Strain,data=sorter.data.3d))
  Tukey multiple comparisons of means
    95% family-wise confidence level

Fit: aov(formula = TOF ~ Strain, data = sorter.data.3d)

$`Strain`
                       diff          lwr          upr     p adj
JU1511-CB4856    -36.153170  -65.5849060   -6.7214350 0.0034698
JU1926-CB4856     -7.143640  -36.4052785   22.1179994 0.9997250
JU1931-CB4856     38.929511   -1.4792930   79.3383150 0.0715274
JU1941-CB4856     63.858068   32.9205737   94.7955623 0.0000000
N2-CB4856        -59.984632  -89.6969988  -30.2722649 0.0000000
NL5901-CB4856     12.700529  -16.1203255   41.5213832 0.9554826
SCH1511-CB4856   -47.524309  -77.4643477  -17.5842707 0.0000141
SCH1926-CB4856   -57.475754  -91.1824732  -23.7690352 0.0000017
SCH1931-CB4856   -30.629310  -58.2278428   -3.0307782 0.0151617
SCH1941-CB4856   -88.131291 -122.7110328  -53.5515495 0.0000000
SCH4856-CB4856   -41.223434  -74.3384245   -8.1084443 0.0027861
JU1926-JU1511     29.009531    4.8292041   53.1898578 0.0050400
JU1931-JU1511     75.082681   38.1866636  111.9786994 0.0000000
JU1941-JU1511    100.011238   73.8277847  126.1946921 0.0000000
N2-JU1511        -23.831461  -48.5553252    0.8924025 0.0711793
NL5901-JU1511     48.853699   25.2086927   72.4987059 0.0000000
SCH1511-JU1511   -11.371139  -36.3681505   13.6258730 0.9443567
SCH1926-JU1511   -21.322584  -50.7264542    8.0812867 0.4262985
SCH1931-JU1511     5.523860  -16.6148771   27.6625970 0.9996605
SCH1941-JU1511   -51.978121  -82.3788317  -21.5774098 0.0000015
SCH4856-JU1511    -5.070264  -33.7938999   23.6533720 0.9999894
JU1931-JU1926     46.073151    9.3126745   82.8336265 0.0024855
JU1941-JU1926     71.001707   45.0095989   96.9938160 0.0000000
N2-JU1926        -52.840992  -77.3621241  -28.3198606 0.0000000
NL5901-JU1926     19.844168   -3.5887742   43.2771109 0.1937761
SCH1511-JU1926   -40.380670  -65.1771827  -15.5841567 0.0000068
SCH1926-JU1926   -50.332115  -79.5657265  -21.0985029 0.0000012
SCH1931-JU1926   -23.485671  -45.3977712   -1.5735707 0.0233666
SCH1941-JU1926   -80.987652 -111.2237176  -50.7515857 0.0000000
SCH4856-JU1926   -34.079795  -62.6291158   -5.5304740 0.0054424
JU1941-JU1931     24.928557  -13.1794164   63.0365303 0.5947416
N2-JU1931        -98.914143 -136.0344046  -61.7938811 0.0000000
NL5901-JU1931    -26.228982  -62.6395675   10.1816032 0.4373004
SCH1511-JU1931   -86.453820 -123.7565679  -49.1510725 0.0000000
SCH1926-JU1931   -96.405265 -136.7937783  -56.0167522 0.0000000
SCH1931-JU1931   -69.558822 -105.0097463  -34.1078967 0.0000000
SCH1941-JU1931  -127.060802 -168.1807197  -85.9408847 0.0000000
SCH4856-JU1931   -80.152945 -120.0489559  -40.2569350 0.0000000
N2-JU1941       -123.842700 -150.3412081  -97.3441915 0.0000000
NL5901-JU1941    -51.157539  -76.6523982  -25.6626801 0.0000000
SCH1511-JU1941  -111.382377 -138.1359208  -84.6288335 0.0000000
SCH1926-JU1941  -121.333822 -152.2448089  -90.4228355 0.0000000
SCH1931-JU1941   -94.487378 -118.5918423  -70.3829146 0.0000000
SCH1941-JU1941  -151.989359 -183.8500673 -120.1286510 0.0000000
SCH4856-JU1941  -105.081502 -135.3461478  -74.8168570 0.0000000
NL5901-N2         72.685161   48.6917442   96.6785771 0.0000000
SCH1511-N2        12.460323  -12.8665069   37.7871521 0.9064426
SCH1926-N2         2.508878  -27.1758877   32.1936430 1.0000000
SCH1931-N2        29.355321    6.8448488   51.8657939 0.0012318
SCH1941-N2       -28.146659  -58.8191376    2.5258189 0.1086232
SCH4856-N2        18.761197  -10.2499205   47.7723153 0.6125497
SCH1511-NL5901   -60.224838  -84.4996230  -35.9500530 0.0000000
SCH1926-NL5901   -70.176283  -98.9686811  -41.3838849 0.0000000
SCH1931-NL5901   -43.329839  -64.6497424  -22.0099362 0.0000000
SCH1941-NL5901  -100.831820 -130.6415133  -71.0221267 0.0000000
SCH4856-NL5901   -53.923963  -82.0213271  -25.8265995 0.0000000
SCH1926-SCH1511   -9.951445  -39.8640919   19.9612020 0.9952301
SCH1931-SCH1511   16.894999   -5.9151422   39.7051396 0.3914025
SCH1941-SCH1511  -40.606982  -71.5000569   -9.7139071 0.0010631
SCH4856-SCH1511    6.300875  -22.9433745   35.5451240 0.9999195
SCH1931-SCH1926   26.846444   -0.7223707   54.4152581 0.0647418
SCH1941-SCH1926  -30.655537  -65.2115651    3.9004911 0.1408643
SCH4856-SCH1926   16.252320  -16.8379071   49.3425466 0.9074393
SCH1941-SCH1931  -57.501981  -86.1316010  -28.8723604 0.0000000
SCH4856-SCH1931  -10.594124  -37.4362400   16.2479921 0.9804687
SCH4856-SCH1941   46.907857   12.9287641   80.8869495 0.0004036
