# Supplementary material for: Genetic Variation in Complex Traits in Transgenic α-Synuclein Strains of Caenorhabditis elegans
Source: Genes (Basel). 2020 Jul 11;11(7):778. doi: 10.3390/genes11070778 (PMC7397059; doi:10.3390/genes11070778)
Supplement: Supplementary file 1 [file genes-11-00778-s001.zip › Table S2_The_dataset_NileRed_measuremment_filtered.xlsx]

## Sheet: 20190712_data_filt_NR
Data.id	Date	Strain	Treatment	TOF	Extinction	Green	Yellow	Red	norm.Extinction	norm.Green	norm.Yellow	norm.Red	PH.Extinction	PW.Extinction	PH.Green	PW.Green	PH.Yellow	PH.Red	PW.Red	Length.inf	rExtTOF	rYellowTOF	rRedTOF	rGreenTOF	alphasyn	GTT	Genotype
1	20190328	N2	2days	438	43.6	5.31	2.65	2.89	0.0995434	0.0121233	0.00605023	0.00659817	9364	438	1580	438	1092	1508	438	2days	0.0995434	0.00605023	0.00659817	0.0121233	no	N2_2days	N2
2	20190328	N2	2days	140	14.2	1.28	0.28	5.36	0.101429	0.00914286	0.002	0.0382857	10564	140	1068	140	488	5796	140	2days	0.101429	0.002	0.0382857	0.00914286	no	N2_2days	N2
3	20190328	N2	2days	234	17.9	2.03	0.83	6.1	0.0764957	0.00867521	0.00354701	0.0260684	7624	234	1188	234	836	3952	234	2days	0.0764957	0.00354701	0.0260684	0.00867521	no	N2_2days	N2
4	20190328	N2	2days	136	12.1	1.48	0.42	6.27	0.0889706	0.0108824	0.00308824	0.0461029	10860	136	1172	136	840	6620	136	2days	0.0889706	0.00308824	0.0461029	0.0108824	no	N2_2days	N2
5	20190328	N2	2days	190	15.9	2.94	1.36	8.76	0.0836842	0.0154737	0.00715789	0.0461053	9708	190	1684	190	1352	4852	190	2days	0.0836842	0.00715789	0.0461053	0.0154737	no	N2_2days	N2
6	20190328	N2	2days	334	27.6	5.78	2.49	10.6	0.0826347	0.0173054	0.00745509	0.0317365	12224	334	2592	334	1068	5028	334	2days	0.0826347	0.00745509	0.0317365	0.0173054	no	N2_2days	N2
7	20190328	N2	2days	444	38.9	4.76	2.14	19.8	0.0876126	0.0107207	0.00481982	0.0445946	8648	444	1496	444	1080	6576	444	2days	0.0876126	0.00481982	0.0445946	0.0107207	no	N2_2days	N2
8	20190328	N2	2days	162	8.65	0.97	0.39	9.11	0.0533951	0.00598765	0.00240741	0.0562346	5180	162	932	162	608	9044	162	2days	0.0533951	0.00240741	0.0562346	0.00598765	no	N2_2days	N2
9	20190328	N2	2days	226	15.7	2.82	1.11	5.45	0.069469	0.0124779	0.0049115	0.024115	7580	226	1480	226	968	3012	226	2days	0.069469	0.0049115	0.024115	0.0124779	no	N2_2days	N2
10	20190328	N2	2days	122	10.6	2.19	0.77	8.08	0.0868852	0.0179508	0.00631148	0.0662295	11244	122	1720	122	972	6608	122	2days	0.0868852	0.00631148	0.0662295	0.0179508	no	N2_2days	N2
11	20190328	N2	2days	422	39.3	4.44	2.48	8.91	0.093128	0.0105213	0.00587678	0.0211137	10432	422	1612	422	1004	3832	422	2days	0.093128	0.00587678	0.0211137	0.0105213	no	N2_2days	N2
12	20190328	N2	2days	172	11.3	1.06	0.38	3.72	0.0656977	0.00616279	0.0022093	0.0216279	6224	172	732	172	520	2940	172	2days	0.0656977	0.0022093	0.0216279	0.00616279	no	N2_2days	N2
13	20190328	N2	2days	330	27.6	3.37	1.56	4.94	0.0836364	0.0102121	0.00472727	0.0149697	8868	330	1396	330	836	2768	330	2days	0.0836364	0.00472727	0.0149697	0.0102121	no	N2_2days	N2
14	20190328	N2	2days	264	14.9	1.6	0.7	14	0.0564394	0.00606061	0.00265152	0.0530303	5096	264	692	264	588	5744	264	2days	0.0564394	0.00265152	0.0530303	0.00606061	no	N2_2days	N2
15	20190328	N2	2days	196	9.94	1	0.46	3.45	0.0507143	0.00510204	0.00234694	0.017602	4496	196	564	196	604	2112	196	2days	0.0507143	0.00234694	0.017602	0.00510204	no	N2_2days	N2
16	20190328	N2	2days	196	15.4	2.28	0.85	3.81	0.0785714	0.0116327	0.00433673	0.0194388	8420	196	1440	196	916	3164	196	2days	0.0785714	0.00433673	0.0194388	0.0116327	no	N2_2days	N2
17	20190328	N2	2days	268	17.8	3.07	1.37	4.81	0.0664179	0.0114552	0.00511194	0.0179478	8696	268	1620	268	940	3176	268	2days	0.0664179	0.00511194	0.0179478	0.0114552	no	N2_2days	N2
18	20190328	N2	2days	192	13.8	1.38	0.48	5.36	0.071875	0.0071875	0.0025	0.0279167	7184	192	896	192	632	3896	192	2days	0.071875	0.0025	0.0279167	0.0071875	no	N2_2days	N2
19	20190328	N2	2days	364	24.7	2.47	1.01	11.2	0.0678571	0.00678571	0.00277473	0.0307692	6652	364	932	364	792	4484	364	2days	0.0678571	0.00277473	0.0307692	0.00678571	no	N2_2days	N2
20	20190328	N2	2days	396	30.5	2.85	1.56	14.3	0.0770202	0.00719697	0.00393939	0.0361111	7908	396	900	396	832	5972	396	2days	0.0770202	0.00393939	0.0361111	0.00719697	no	N2_2days	N2
21	20190328	N2	2days	310	17.7	2.02	1.08	9.72	0.0570968	0.00651613	0.00348387	0.0313548	6192	310	748	310	724	3868	310	2days	0.0570968	0.00348387	0.0313548	0.00651613	no	N2_2days	N2
22	20190328	N2	2days	246	18.7	1.67	0.66	8.03	0.0760163	0.00678862	0.00268293	0.0326423	7308	246	1144	246	520	5616	246	2days	0.0760163	0.00268293	0.0326423	0.00678862	no	N2_2days	N2
23	20190328	N2	2days	358	25	2.92	1.07	14.1	0.0698324	0.00815642	0.00298883	0.0393855	6972	358	1104	358	912	5384	358	2days	0.0698324	0.00298883	0.0393855	0.00815642	no	N2_2days	N2
24	20190328	N2	2days	158	14.7	1.6	0.61	2.57	0.093038	0.0101266	0.00386076	0.0162658	9944	158	1224	158	660	3176	158	2days	0.093038	0.00386076	0.0162658	0.0101266	no	N2_2days	N2
25	20190328	N2	2days	222	15.9	1.73	0.58	5.23	0.0716216	0.00779279	0.00261261	0.0235586	6740	222	900	222	584	3824	222	2days	0.0716216	0.00261261	0.0235586	0.00779279	no	N2_2days	N2
26	20190328	N2	2days	272	26.6	2.68	1.27	12.7	0.0977941	0.00985294	0.00466912	0.0466912	11224	272	1536	272	1012	8616	272	2days	0.0977941	0.00466912	0.0466912	0.00985294	no	N2_2days	N2
27	20190328	N2	2days	226	20	1.97	0.77	5.16	0.0884956	0.00871681	0.00340708	0.0228319	8384	226	1084	226	780	3868	222	2days	0.0884956	0.00340708	0.0228319	0.00871681	no	N2_2days	N2
28	20190328	N2	2days	302	26.7	2.6	1.93	5.11	0.0884106	0.00860927	0.00639073	0.0169205	8404	302	1116	302	1036	3444	302	2days	0.0884106	0.00639073	0.0169205	0.00860927	no	N2_2days	N2
29	20190328	N2	2days	346	29.3	3.53	1.52	7.7	0.0846821	0.0102023	0.00439306	0.0222543	8720	346	1360	346	820	4136	346	2days	0.0846821	0.00439306	0.0222543	0.0102023	no	N2_2days	N2
30	20190328	N2	2days	218	19.1	2.11	0.85	4.2	0.0876147	0.0096789	0.00389908	0.0192661	9428	218	1220	218	716	3020	218	2days	0.0876147	0.00389908	0.0192661	0.0096789	no	N2_2days	N2
31	20190328	N2	2days	314	17	1.69	1.06	13.6	0.0541401	0.00538217	0.0033758	0.0433121	4916	314	672	314	884	6516	314	2days	0.0541401	0.0033758	0.0433121	0.00538217	no	N2_2days	N2
32	20190328	N2	2days	152	9.29	0.81	0.33	3.22	0.0611184	0.00532895	0.00217105	0.0211842	5740	152	1112	152	628	5964	152	2days	0.0611184	0.00217105	0.0211842	0.00532895	no	N2_2days	N2
33	20190328	N2	2days	316	26.9	3.01	1.54	16.1	0.0851266	0.00952532	0.00487342	0.0509494	8916	316	1316	316	808	6032	316	2days	0.0851266	0.00487342	0.0509494	0.00952532	no	N2_2days	N2
34	20190328	N2	2days	228	21.9	2.22	0.9	6.86	0.0960526	0.00973684	0.00394737	0.0300877	9536	228	1160	228	632	7480	228	2days	0.0960526	0.00394737	0.0300877	0.00973684	no	N2_2days	N2
35	20190328	N2	2days	348	31.7	4.28	1.82	3.85	0.091092	0.0122989	0.00522989	0.0110632	9092	348	1472	348	844	1668	348	2days	0.091092	0.00522989	0.0110632	0.0122989	no	N2_2days	N2
36	20190328	N2	2days	282	21.4	2.16	0.8	6.56	0.0758865	0.00765957	0.00283688	0.0232624	8164	282	1124	282	672	4856	282	2days	0.0758865	0.00283688	0.0232624	0.00765957	no	N2_2days	N2
37	20190328	N2	2days	184	15.2	1.38	0.5	7.44	0.0826087	0.0075	0.00271739	0.0404348	7820	184	1004	184	548	8220	184	2days	0.0826087	0.00271739	0.0404348	0.0075	no	N2_2days	N2
38	20190328	N2	2days	370	37.5	4.69	1.92	14.6	0.101351	0.0126757	0.00518919	0.0394595	10356	370	1608	370	892	4652	370	2days	0.101351	0.00518919	0.0394595	0.0126757	no	N2_2days	N2
39	20190328	N2	2days	236	21.5	2.58	0.79	16.7	0.0911017	0.0109322	0.00334746	0.0707627	9028	236	1384	236	740	9788	236	2days	0.0911017	0.00334746	0.0707627	0.0109322	no	N2_2days	N2
40	20190328	N2	2days	248	18.8	2.02	0.83	13.6	0.0758065	0.00814516	0.00334677	0.0548387	8004	248	1128	248	832	8240	248	2days	0.0758065	0.00334677	0.0548387	0.00814516	no	N2_2days	N2
42	20190328	N2	2days	218	15.3	1.51	0.64	1.74	0.0701835	0.00692661	0.00293578	0.00798165	6940	218	816	218	684	1172	212	2days	0.0701835	0.00293578	0.00798165	0.00692661	no	N2_2days	N2
43	20190328	N2	2days	164	8.35	0.72	0.27	7.21	0.0509146	0.00439024	0.00164634	0.0439634	4488	164	584	164	448	6876	164	2days	0.0509146	0.00164634	0.0439634	0.00439024	no	N2_2days	N2
44	20190328	N2	2days	184	15.5	1.74	0.62	3.64	0.0842391	0.00945652	0.00336957	0.0197826	8384	184	1100	184	652	2944	184	2days	0.0842391	0.00336957	0.0197826	0.00945652	no	N2_2days	N2
45	20190328	N2	2days	386	24.7	2.2	1.12	16.8	0.0639896	0.00569948	0.00290155	0.0435233	7100	386	880	386	612	6116	386	2days	0.0639896	0.00290155	0.0435233	0.00569948	no	N2_2days	N2
46	20190328	N2	2days	158	11.1	1.28	0.44	14.3	0.0702532	0.00810127	0.00278481	0.0905063	7092	158	1176	158	544	12584	158	2days	0.0702532	0.00278481	0.0905063	0.00810127	no	N2_2days	N2
47	20190328	N2	2days	214	16.2	1.56	0.78	1.86	0.0757009	0.00728972	0.00364486	0.00869159	7576	214	884	214	680	2764	214	2days	0.0757009	0.00364486	0.00869159	0.00728972	no	N2_2days	N2
48	20190328	N2	2days	240	14.1	1.69	0.84	3.81	0.05875	0.00704167	0.0035	0.015875	5492	240	716	240	656	2068	240	2days	0.05875	0.0035	0.015875	0.00704167	no	N2_2days	N2
49	20190328	N2	2days	116	8.24	0.75	0.33	2.81	0.0710345	0.00646552	0.00284483	0.0242241	6884	116	1108	116	596	5640	116	2days	0.0710345	0.00284483	0.0242241	0.00646552	no	N2_2days	N2
50	20190328	N2	2days	124	9.78	0.78	0.3	1.59	0.078871	0.00629032	0.00241935	0.0128226	7392	124	952	124	472	2664	124	2days	0.078871	0.00241935	0.0128226	0.00629032	no	N2_2days	N2
51	20190328	N2	2days	132	12.5	1.9	0.67	2.38	0.094697	0.0143939	0.00507576	0.0180303	11300	132	1448	132	740	2124	132	2days	0.094697	0.00507576	0.0180303	0.0143939	no	N2_2days	N2
52	20190328	N2	2days	128	11.5	1.79	0.42	7.1	0.0898438	0.0139844	0.00328125	0.0554687	10452	128	1532	128	672	6608	128	2days	0.0898438	0.00328125	0.0554687	0.0139844	no	N2_2days	N2
53	20190328	N2	2days	180	9.76	0.92	0.4	2.39	0.0542222	0.00511111	0.00222222	0.0132778	4936	180	708	180	616	2616	180	2days	0.0542222	0.00222222	0.0132778	0.00511111	no	N2_2days	N2
54	20190328	N2	2days	208	17.6	2.01	0.39	6.18	0.0846154	0.00966346	0.001875	0.0297115	9212	208	1036	208	536	6628	208	2days	0.0846154	0.001875	0.0297115	0.00966346	no	N2_2days	N2
55	20190328	N2	2days	178	12.2	0.98	0.3	5.78	0.0685393	0.00550562	0.00168539	0.0324719	6952	178	996	178	524	9528	178	2days	0.0685393	0.00168539	0.0324719	0.00550562	no	N2_2days	N2
56	20190328	N2	2days	320	35	3.77	1.89	16.5	0.109375	0.0117813	0.00590625	0.0515625	12552	320	1728	320	1044	10712	320	2days	0.109375	0.00590625	0.0515625	0.0117813	no	N2_2days	N2
57	20190328	N2	2days	130	12.1	1.27	0.42	8.66	0.0930769	0.00976923	0.00323077	0.0666154	12308	130	1476	130	744	11096	130	2days	0.0930769	0.00323077	0.0666154	0.00976923	no	N2_2days	N2
58	20190328	N2	2days	164	9.13	0.85	0.55	4.52	0.0556707	0.00518293	0.00335366	0.027561	5148	164	768	164	732	6248	164	2days	0.0556707	0.00335366	0.027561	0.00518293	no	N2_2days	N2
59	20190328	N2	2days	256	24.8	2.73	1.38	13.5	0.096875	0.0106641	0.00539062	0.0527344	10360	256	1324	256	792	6420	256	2days	0.096875	0.00539062	0.0527344	0.0106641	no	N2_2days	N2
60	20190328	N2	2days	208	19.7	1.84	0.87	7.69	0.0947115	0.00884615	0.00418269	0.0369712	10320	208	1436	208	756	7992	208	2days	0.0947115	0.00418269	0.0369712	0.00884615	no	N2_2days	N2
61	20190328	N2	2days	288	24.3	3.27	1.29	11	0.084375	0.0113542	0.00447917	0.0381944	8484	288	1332	288	900	5236	288	2days	0.084375	0.00447917	0.0381944	0.0113542	no	N2_2days	N2
62	20190328	N2	2days	174	18.1	4.23	1.78	3.59	0.104023	0.0243103	0.0102299	0.0206322	11724	174	3108	174	1624	2572	174	2days	0.104023	0.0102299	0.0206322	0.0243103	no	N2_2days	N2
63	20190328	N2	2days	202	19.2	2.79	0.93	3.43	0.0950495	0.0138119	0.00460396	0.0169802	10508	202	1484	202	860	2316	202	2days	0.0950495	0.00460396	0.0169802	0.0138119	no	N2_2days	N2
64	20190328	N2	2days	198	18.5	1.84	0.77	9.22	0.0934343	0.00929293	0.00388889	0.0465657	8824	198	1356	198	740	8584	198	2days	0.0934343	0.00388889	0.0465657	0.00929293	no	N2_2days	N2
65	20190328	N2	2days	324	26.7	3.17	1.42	12	0.0824074	0.00978395	0.00438272	0.037037	7488	324	1120	324	776	4940	324	2days	0.0824074	0.00438272	0.037037	0.00978395	no	N2_2days	N2
66	20190328	N2	2days	338	28.2	4.24	2.14	7.16	0.083432	0.0125444	0.00633136	0.0211834	9356	338	1588	338	1056	3248	338	2days	0.083432	0.00633136	0.0211834	0.0125444	no	N2_2days	N2
67	20190328	N2	2days	274	26.6	2.61	1.18	5.57	0.0970803	0.00952555	0.00430657	0.0203285	9652	274	1224	274	768	4200	274	2days	0.0970803	0.00430657	0.0203285	0.00952555	no	N2_2days	N2
68	20190328	N2	2days	224	13.4	1.3	0.78	1.27	0.0598214	0.00580357	0.00348214	0.00566964	5988	224	676	224	584	768	224	2days	0.0598214	0.00348214	0.00566964	0.00580357	no	N2_2days	N2
69	20190328	N2	2days	102	7.28	0.87	0.26	4.43	0.0713725	0.00852941	0.00254902	0.0434314	8184	102	1016	102	548	5120	102	2days	0.0713725	0.00254902	0.0434314	0.00852941	no	N2_2days	N2
70	20190328	N2	2days	332	21.8	2.12	1.04	4.47	0.0656627	0.00638554	0.00313253	0.0134639	6556	332	836	332	588	1960	332	2days	0.0656627	0.00313253	0.0134639	0.00638554	no	N2_2days	N2
71	20190328	N2	2days	204	19.7	2.19	0.89	2.74	0.0965686	0.0107353	0.00436275	0.0134314	9504	204	1280	204	788	2240	204	2days	0.0965686	0.00436275	0.0134314	0.0107353	no	N2_2days	N2
72	20190328	N2	2days	280	25.5	2.66	1.32	12.4	0.0910714	0.0095	0.00471429	0.0442857	9104	280	1136	278	952	9152	280	2days	0.0910714	0.00471429	0.0442857	0.0095	no	N2_2days	N2
73	20190328	N2	2days	300	18.9	1.9	0.88	4.53	0.063	0.00633333	0.00293333	0.0151	5828	300	796	300	768	3632	300	2days	0.063	0.00293333	0.0151	0.00633333	no	N2_2days	N2
74	20190328	N2	2days	236	15.6	1.78	0.91	2.69	0.0661017	0.00754237	0.00385593	0.0113983	6720	236	996	236	684	1640	236	2days	0.0661017	0.00385593	0.0113983	0.00754237	no	N2_2days	N2
75	20190328	N2	2days	192	14.1	2.12	0.89	4.29	0.0734375	0.0110417	0.00463542	0.0223437	7832	192	1440	192	800	3732	192	2days	0.0734375	0.00463542	0.0223437	0.0110417	no	N2_2days	N2
76	20190328	N2	2days	368	30.5	2.94	1.05	9.08	0.0828804	0.00798913	0.00285326	0.0246739	8532	368	1060	368	576	4392	368	2days	0.0828804	0.00285326	0.0246739	0.00798913	no	N2_2days	N2
77	20190328	N2	2days	106	6.12	0.32	0.17	1.76	0.0577358	0.00301887	0.00160377	0.0166038	5420	106	380	106	432	2576	106	2days	0.0577358	0.00160377	0.0166038	0.00301887	no	N2_2days	N2
78	20190328	N2	2days	322	25.1	3.22	1.15	7.04	0.0779503	0.01	0.00357143	0.0218634	8380	322	1436	322	712	3892	322	2days	0.0779503	0.00357143	0.0218634	0.01	no	N2_2days	N2
79	20190328	N2	2days	198	16.5	1.44	0.56	4.78	0.0833333	0.00727273	0.00282828	0.0241414	8312	198	1256	198	712	5080	198	2days	0.0833333	0.00282828	0.0241414	0.00727273	no	N2_2days	N2
80	20190328	N2	2days	346	24.5	2.42	0.87	26.5	0.0708092	0.00699422	0.00251445	0.0765896	6868	346	832	346	572	9672	346	2days	0.0708092	0.00251445	0.0765896	0.00699422	no	N2_2days	N2
81	20190328	N2	2days	320	22.4	4.42	1.98	7.6	0.07	0.0138125	0.0061875	0.02375	9312	320	1816	320	1076	3464	320	2days	0.07	0.0061875	0.02375	0.0138125	no	N2_2days	N2
82	20190328	N2	2days	150	11	1.02	0.33	5.27	0.0733333	0.0068	0.0022	0.0351333	7412	150	816	150	552	3876	150	2days	0.0733333	0.0022	0.0351333	0.0068	no	N2_2days	N2
83	20190328	N2	2days	110	11.2	1.88	0.71	12.4	0.101818	0.0170909	0.00645455	0.112727	11872	110	1704	110	912	11736	110	2days	0.101818	0.00645455	0.112727	0.0170909	no	N2_2days	N2
84	20190328	N2	2days	246	17.5	2.55	0.87	8.26	0.0711382	0.0103659	0.00353659	0.0335772	7628	246	1280	246	752	4328	246	2days	0.0711382	0.00353659	0.0335772	0.0103659	no	N2_2days	N2
86	20190328	N2	2days	330	22.9	3.16	0.94	7.18	0.0693939	0.00957576	0.00284848	0.0217576	7736	330	1068	330	652	3056	330	2days	0.0693939	0.00284848	0.0217576	0.00957576	no	N2_2days	N2
87	20190328	N2	2days	170	12.1	1.23	0.41	6.92	0.0711765	0.00723529	0.00241176	0.0407059	6384	170	824	170	452	4852	170	2days	0.0711765	0.00241176	0.0407059	0.00723529	no	N2_2days	N2
88	20190328	N2	2days	256	19.9	1.8	0.91	2.17	0.0777344	0.00703125	0.00355469	0.00847656	7268	256	912	256	736	1460	256	2days	0.0777344	0.00355469	0.00847656	0.00703125	no	N2_2days	N2
90	20190328	N2	2days	276	18.6	1.87	0.73	4.71	0.0673913	0.00677536	0.00264493	0.0170652	6920	276	856	276	480	3204	276	2days	0.0673913	0.00264493	0.0170652	0.00677536	no	N2_2days	N2
91	20190328	N2	2days	102	5.69	0.49	0.28	8.7	0.0557843	0.00480392	0.0027451	0.0852941	6360	102	548	102	544	8544	102	2days	0.0557843	0.0027451	0.0852941	0.00480392	no	N2_2days	N2
92	20190328	N2	2days	196	13.2	2.32	0.93	4.93	0.0673469	0.0118367	0.0047449	0.0251531	7820	196	1484	196	940	2708	196	2days	0.0673469	0.0047449	0.0251531	0.0118367	no	N2_2days	N2
93	20190328	N2	2days	246	12.7	1.26	0.52	5.93	0.051626	0.00512195	0.00211382	0.0241057	4632	246	648	246	412	4400	246	2days	0.051626	0.00211382	0.0241057	0.00512195	no	N2_2days	N2
94	20190328	N2	2days	230	12.8	1.39	0.33	11.9	0.0556522	0.00604348	0.00143478	0.0517391	6444	230	1176	230	452	10188	230	2days	0.0556522	0.00143478	0.0517391	0.00604348	no	N2_2days	N2
95	20190328	N2	2days	328	26	2.95	1.15	7.16	0.0792683	0.0089939	0.0035061	0.0218293	8032	328	1036	328	756	4592	328	2days	0.0792683	0.0035061	0.0218293	0.0089939	no	N2_2days	N2
96	20190328	N2	2days	430	40.6	3.75	2.01	34.3	0.0944186	0.00872093	0.00467442	0.0797674	9284	430	1184	430	960	10684	430	2days	0.0944186	0.00467442	0.0797674	0.00872093	no	N2_2days	N2
97	20190328	N2	2days	176	9.66	1.32	0.46	5.73	0.0548864	0.0075	0.00261364	0.0325568	4904	176	992	176	496	6864	176	2days	0.0548864	0.00261364	0.0325568	0.0075	no	N2_2days	N2
98	20190328	N2	2days	314	22.6	2.43	1.17	4.99	0.0719745	0.00773885	0.00372611	0.0158917	9568	314	1408	314	992	3364	314	2days	0.0719745	0.00372611	0.0158917	0.00773885	no	N2_2days	N2
99	20190328	N2	2days	144	12.6	1.61	0.45	8.66	0.0875	0.0111806	0.003125	0.0601389	12280	144	1596	144	640	9348	144	2days	0.0875	0.003125	0.0601389	0.0111806	no	N2_2days	N2
100	20190328	N2	2days	448	39.5	5.05	2.73	15.4	0.0881696	0.0112723	0.00609375	0.034375	8940	448	1408	448	1124	6316	448	2days	0.0881696	0.00609375	0.034375	0.0112723	no	N2_2days	N2
101	20190328	N2	2days	370	26.9	2.5	1.18	8.77	0.0727027	0.00675676	0.00318919	0.0237027	7272	370	896	370	664	4952	370	2days	0.0727027	0.00318919	0.0237027	0.00675676	no	N2_2days	N2
102	20190328	N2	2days	216	17.9	3.3	1.31	17.6	0.0828704	0.0152778	0.00606481	0.0814815	10244	216	1664	216	904	11288	216	2days	0.0828704	0.00606481	0.0814815	0.0152778	no	N2_2days	N2
103	20190328	N2	2days	304	19.3	1.76	1.05	3.33	0.0634868	0.00578947	0.00345395	0.0109539	6452	304	904	304	664	2088	304	2days	0.0634868	0.00345395	0.0109539	0.00578947	no	N2_2days	N2
104	20190328	N2	2days	258	17.1	1.81	0.66	9.77	0.0662791	0.0070155	0.00255814	0.0378682	6264	258	844	258	612	3676	258	2days	0.0662791	0.00255814	0.0378682	0.0070155	no	N2_2days	N2
105	20190328	N2	2days	214	15.6	1.88	0.7	6.39	0.0728972	0.00878505	0.00327103	0.0298598	7388	214	1224	214	620	5132	214	2days	0.0728972	0.00327103	0.0298598	0.00878505	no	N2_2days	N2
106	20190328	N2	2days	320	26.9	3.33	1.47	5.1	0.0840625	0.0104063	0.00459375	0.0159375	8952	320	1404	320	808	2892	320	2days	0.0840625	0.00459375	0.0159375	0.0104063	no	N2_2days	N2
107	20190328	N2	2days	244	20	1.86	0.8	16.2	0.0819672	0.00762295	0.00327869	0.0663934	8256	244	1564	244	812	10600	244	2days	0.0819672	0.00327869	0.0663934	0.00762295	no	N2_2days	N2
108	20190328	N2	2days	238	20.5	2.55	1.12	4.56	0.0861345	0.0107143	0.00470588	0.0191597	11368	238	1392	238	884	3080	238	2days	0.0861345	0.00470588	0.0191597	0.0107143	no	N2_2days	N2
109	20190328	N2	2days	226	13.6	1.42	0.56	10.8	0.060177	0.00628319	0.00247788	0.0477876	5624	226	732	226	620	5900	226	2days	0.060177	0.00247788	0.0477876	0.00628319	no	N2_2days	N2
110	20190328	N2	2days	220	17	1.95	0.62	4.08	0.0772727	0.00886364	0.00281818	0.0185455	8208	220	1188	220	744	2496	220	2days	0.0772727	0.00281818	0.0185455	0.00886364	no	N2_2days	N2
111	20190328	N2	2days	260	23.4	2.5	1	5.73	0.09	0.00961538	0.00384615	0.0220385	8832	260	1092	260	736	4636	260	2days	0.09	0.00384615	0.0220385	0.00961538	no	N2_2days	N2
112	20190328	N2	2days	390	26.2	2.92	1.03	8.99	0.0671795	0.00748718	0.00264103	0.0230513	7396	390	1252	390	888	5096	388	2days	0.0671795	0.00264103	0.0230513	0.00748718	no	N2_2days	N2
113	20190328	N2	2days	248	26.9	4.1	1.3	29.6	0.108468	0.0165323	0.00524194	0.119355	11864	248	1944	248	992	17140	248	2days	0.108468	0.00524194	0.119355	0.0165323	no	N2_2days	N2
114	20190328	N2	2days	394	26.5	2.61	1.24	16.2	0.0672589	0.00662437	0.00314721	0.0411168	7696	394	1104	394	768	9072	394	2days	0.0672589	0.00314721	0.0411168	0.00662437	no	N2_2days	N2
115	20190328	N2	2days	340	21.5	1.85	0.98	5.36	0.0632353	0.00544118	0.00288235	0.0157647	6004	340	660	340	680	3044	340	2days	0.0632353	0.00288235	0.0157647	0.00544118	no	N2_2days	N2
116	20190328	N2	2days	126	11	1.24	0.85	1.83	0.0873016	0.00984127	0.00674603	0.0145238	8784	126	1088	126	924	2120	126	2days	0.0873016	0.00674603	0.0145238	0.00984127	no	N2_2days	N2
117	20190328	N2	2days	224	19.5	2.08	0.93	2.88	0.0870536	0.00928571	0.00415179	0.0128571	9664	224	1104	224	920	2028	224	2days	0.0870536	0.00415179	0.0128571	0.00928571	no	N2_2days	N2
119	20190328	N2	2days	338	25	3.9	1.74	14.8	0.0739645	0.0115385	0.00514793	0.043787	9672	338	1568	338	944	7400	338	2days	0.0739645	0.00514793	0.043787	0.0115385	no	N2_2days	N2
120	20190328	N2	2days	214	18.7	3.44	1.42	7.22	0.0873832	0.0160748	0.00663551	0.0337383	9028	214	2160	214	1116	5252	214	2days	0.0873832	0.00663551	0.0337383	0.0160748	no	N2_2days	N2
121	20190328	N2	2days	216	14.4	1.5	0.73	4.1	0.0666667	0.00694444	0.00337963	0.0189815	6096	216	1112	216	608	3168	216	2days	0.0666667	0.00337963	0.0189815	0.00694444	no	N2_2days	N2
122	20190328	N2	2days	334	23.9	2.6	1.14	3.1	0.0715569	0.00778443	0.00341317	0.00928144	7108	334	1056	334	788	1692	334	2days	0.0715569	0.00341317	0.00928144	0.00778443	no	N2_2days	N2
123	20190328	N2	2days	174	14.6	1.81	0.61	1.37	0.083908	0.0104023	0.00350575	0.00787356	9120	174	1164	174	688	1068	174	2days	0.083908	0.00350575	0.00787356	0.0104023	no	N2_2days	N2
124	20190328	N2	2days	222	17.6	1.57	0.71	7.58	0.0792793	0.00707207	0.0031982	0.0341441	7656	222	912	222	720	5808	222	2days	0.0792793	0.0031982	0.0341441	0.00707207	no	N2_2days	N2
125	20190328	N2	2days	362	37.2	4.08	1.89	9.35	0.102762	0.0112707	0.00522099	0.0258287	11096	362	1556	362	932	4016	362	2days	0.102762	0.00522099	0.0258287	0.0112707	no	N2_2days	N2
126	20190328	N2	2days	372	36.7	5.34	2.48	6.82	0.0986559	0.0143548	0.00666667	0.0183333	9432	372	1568	372	948	2996	372	2days	0.0986559	0.00666667	0.0183333	0.0143548	no	N2_2days	N2
127	20190328	N2	2days	254	14.1	2.71	0.83	8.79	0.0555118	0.0106693	0.00326772	0.0346063	7808	254	1368	254	652	4572	254	2days	0.0555118	0.00326772	0.0346063	0.0106693	no	N2_2days	N2
129	20190328	N2	2days	104	6.34	0.56	0.18	0.55	0.0609615	0.00538462	0.00173077	0.00528846	6440	104	692	104	420	1076	96	2days	0.0609615	0.00173077	0.00528846	0.00538462	no	N2_2days	N2
130	20190328	N2	2days	226	20.7	3.62	1.34	17	0.0915929	0.0160177	0.0059292	0.0752212	11380	226	1660	226	896	12900	226	2days	0.0915929	0.0059292	0.0752212	0.0160177	no	N2_2days	N2
131	20190328	N2	2days	296	17	1.88	0.78	8.83	0.0574324	0.00635135	0.00263514	0.0298311	5496	296	812	296	664	3716	296	2days	0.0574324	0.00263514	0.0298311	0.00635135	no	N2_2days	N2
132	20190328	N2	2days	332	23.3	4.34	2.05	6.96	0.0701807	0.0130723	0.0061747	0.0209639	9884	332	1736	332	1208	3476	332	2days	0.0701807	0.0061747	0.0209639	0.0130723	no	N2_2days	N2
133	20190328	N2	2days	198	15.9	1.92	0.72	1.47	0.080303	0.00969697	0.00363636	0.00742424	8960	198	1316	198	952	952	198	2days	0.080303	0.00363636	0.00742424	0.00969697	no	N2_2days	N2
134	20190328	N2	2days	198	16.6	2.2	1.05	9.03	0.0838384	0.0111111	0.00530303	0.0456061	10320	198	1416	198	744	5500	198	2days	0.0838384	0.00530303	0.0456061	0.0111111	no	N2_2days	N2
135	20190328	N2	2days	150	15.5	2.48	0.98	4.89	0.103333	0.0165333	0.00653333	0.0326	13004	150	1692	150	888	3684	150	2days	0.103333	0.00653333	0.0326	0.0165333	no	N2_2days	N2
136	20190328	N2	2days	362	21	2.23	0.87	9.88	0.058011	0.00616022	0.00240331	0.0272928	6452	362	1016	362	720	3496	362	2days	0.058011	0.00240331	0.0272928	0.00616022	no	N2_2days	N2
137	20190328	N2	2days	160	11.4	0.73	0.35	1	0.07125	0.0045625	0.0021875	0.00625	7364	160	752	150	468	1672	160	2days	0.07125	0.0021875	0.00625	0.0045625	no	N2_2days	N2
138	20190328	N2	2days	332	22.6	2.28	1.06	2.77	0.0680723	0.00686747	0.00319277	0.00834337	9128	332	1064	332	784	1464	332	2days	0.0680723	0.00319277	0.00834337	0.00686747	no	N2_2days	N2
139	20190328	N2	2days	360	25.2	2.83	0.94	13	0.07	0.00786111	0.00261111	0.0361111	7820	360	1192	360	600	4544	360	2days	0.07	0.00261111	0.0361111	0.00786111	no	N2_2days	N2
140	20190328	N2	2days	310	23.7	2.46	0.92	5.57	0.0764516	0.00793548	0.00296774	0.0179677	7552	310	1012	310	836	4108	310	2days	0.0764516	0.00296774	0.0179677	0.00793548	no	N2_2days	N2
141	20190328	N2	2days	218	19.1	1.55	0.7	2.13	0.0876147	0.00711009	0.00321101	0.00977064	8804	218	984	218	752	2080	218	2days	0.0876147	0.00321101	0.00977064	0.00711009	no	N2_2days	N2
142	20190328	N2	2days	432	32.6	2.81	1.4	16.7	0.075463	0.00650463	0.00324074	0.0386574	7668	432	944	432	692	6404	432	2days	0.075463	0.00324074	0.0386574	0.00650463	no	N2_2days	N2
143	20190328	N2	2days	188	10.5	0.99	0.52	3.6	0.0558511	0.00526596	0.00276596	0.0191489	5100	188	740	188	676	3080	188	2days	0.0558511	0.00276596	0.0191489	0.00526596	no	N2_2days	N2
144	20190328	N2	2days	198	12	1.37	0.55	10.2	0.0606061	0.00691919	0.00277778	0.0515152	9764	186	1056	198	848	9228	198	2days	0.0606061	0.00277778	0.0515152	0.00691919	no	N2_2days	N2
145	20190328	N2	2days	392	39.3	3.94	2.03	6.68	0.100255	0.010051	0.00517857	0.0170408	10780	392	1368	392	916	3112	392	2days	0.100255	0.00517857	0.0170408	0.010051	no	N2_2days	N2
146	20190328	N2	2days	208	22.8	2.11	0.71	6.17	0.109615	0.0101442	0.00341346	0.0296635	10532	208	1616	208	648	6732	208	2days	0.109615	0.00341346	0.0296635	0.0101442	no	N2_2days	N2
147	20190328	N2	2days	216	14.7	1.65	0.78	21.8	0.0680556	0.00763889	0.00361111	0.100926	6096	216	1032	216	856	17064	216	2days	0.0680556	0.00361111	0.100926	0.00763889	no	N2_2days	N2
148	20190328	N2	2days	124	8.41	1.15	0.56	5.8	0.0678226	0.00927419	0.00451613	0.0467742	7516	124	1108	124	720	5308	124	2days	0.0678226	0.00451613	0.0467742	0.00927419	no	N2_2days	N2
149	20190328	N2	2days	268	25.4	3.87	1.88	8.46	0.0947761	0.0144403	0.00701493	0.0315672	11156	268	1604	268	1140	4516	268	2days	0.0947761	0.00701493	0.0315672	0.0144403	no	N2_2days	N2
150	20190328	N2	2days	234	18.6	1.91	0.82	1.9	0.0794872	0.00816239	0.00350427	0.00811966	7744	234	1124	234	692	2864	234	2days	0.0794872	0.00350427	0.00811966	0.00816239	no	N2_2days	N2
151	20190328	N2	2days	252	25.4	3.56	1.55	11.1	0.100794	0.014127	0.00615079	0.0440476	11508	252	1604	252	952	8012	252	2days	0.100794	0.00615079	0.0440476	0.014127	no	N2_2days	N2
152	20190328	N2	2days	132	12.3	2.36	0.88	3.83	0.0931818	0.0178788	0.00666667	0.0290152	11740	132	1788	132	896	3224	132	2days	0.0931818	0.00666667	0.0290152	0.0178788	no	N2_2days	N2
153	20190328	N2	2days	104	5.3	0.4	0.24	0.56	0.0509615	0.00384615	0.00230769	0.00538462	4520	104	520	104	404	1768	104	2days	0.0509615	0.00230769	0.00538462	0.00384615	no	N2_2days	N2
154	20190328	N2	2days	180	13.9	1.52	0.59	1.59	0.0772222	0.00844444	0.00327778	0.00883333	7600	180	1028	180	632	1128	180	2days	0.0772222	0.00327778	0.00883333	0.00844444	no	N2_2days	N2
155	20190328	N2	2days	210	14.2	1.45	0.62	2.94	0.067619	0.00690476	0.00295238	0.014	6812	210	1148	210	620	2308	210	2days	0.067619	0.00295238	0.014	0.00690476	no	N2_2days	N2
156	20190328	N2	2days	250	19.4	2.25	1	12.1	0.0776	0.009	0.004	0.0484	7988	250	1112	250	888	5428	250	2days	0.0776	0.004	0.0484	0.009	no	N2_2days	N2
157	20190328	N2	2days	126	6.93	0.75	0.4	4.66	0.055	0.00595238	0.0031746	0.0369841	5192	126	684	126	616	4432	126	2days	0.055	0.0031746	0.0369841	0.00595238	no	N2_2days	N2
158	20190328	N2	2days	294	23.9	3.44	1.59	6.41	0.0812925	0.0117007	0.00540816	0.0218027	12836	294	1940	294	968	4064	294	2days	0.0812925	0.00540816	0.0218027	0.0117007	no	N2_2days	N2
159	20190328	N2	2days	424	35.5	3.59	2.17	21.5	0.0837264	0.00846698	0.00511792	0.0507075	8992	424	1028	424	888	6188	424	2days	0.0837264	0.00511792	0.0507075	0.00846698	no	N2_2days	N2
160	20190328	N2	2days	426	38.6	4.02	2.12	14.7	0.0906103	0.00943662	0.00497653	0.034507	9228	426	1132	426	1056	5612	424	2days	0.0906103	0.00497653	0.034507	0.00943662	no	N2_2days	N2
161	20190328	N2	2days	120	6.76	0.43	0.24	1.91	0.0563333	0.00358333	0.002	0.0159167	5108	120	448	120	544	3864	120	2days	0.0563333	0.002	0.0159167	0.00358333	no	N2_2days	N2
163	20190328	N2	2days	200	15.5	1.63	0.55	4.09	0.0775	0.00815	0.00275	0.02045	7880	200	1372	200	804	5052	200	2days	0.0775	0.00275	0.02045	0.00815	no	N2_2days	N2
164	20190328	N2	2days	190	13.2	1.57	0.57	14.5	0.0694737	0.00826316	0.003	0.0763158	6576	190	1000	190	672	7480	190	2days	0.0694737	0.003	0.0763158	0.00826316	no	N2_2days	N2
165	20190328	N2	2days	184	18.7	3.17	1.32	8.89	0.10163	0.0172283	0.00717391	0.0483152	12852	184	1684	184	1020	6252	184	2days	0.10163	0.00717391	0.0483152	0.0172283	no	N2_2days	N2
166	20190328	N2	2days	298	21	2.52	1.12	6	0.0704698	0.00845638	0.00375839	0.0201342	7048	298	1104	298	804	2948	298	2days	0.0704698	0.00375839	0.0201342	0.00845638	no	N2_2days	N2
167	20190328	N2	2days	342	32.1	3.63	1.74	24.4	0.0938596	0.010614	0.00508772	0.071345	8812	342	1496	342	904	7780	342	2days	0.0938596	0.00508772	0.071345	0.010614	no	N2_2days	N2
168	20190328	N2	2days	362	32.3	4.05	1.85	3.15	0.0892265	0.0111878	0.0051105	0.00870166	9284	362	1452	362	936	1416	362	2days	0.0892265	0.0051105	0.00870166	0.0111878	no	N2_2days	N2
169	20190328	N2	2days	364	29.2	3.4	1.56	6.75	0.0802198	0.00934066	0.00428571	0.018544	7744	364	1060	364	768	3828	364	2days	0.0802198	0.00428571	0.018544	0.00934066	no	N2_2days	N2
170	20190328	N2	2days	246	17.9	1.54	0.63	5.13	0.0727642	0.00626016	0.00256098	0.0208537	7204	246	904	246	744	3600	246	2days	0.0727642	0.00256098	0.0208537	0.00626016	no	N2_2days	N2
171	20190328	N2	2days	224	21.1	3.04	1.21	3.8	0.0941964	0.0135714	0.00540179	0.0169643	10560	224	1456	224	952	2012	224	2days	0.0941964	0.00540179	0.0169643	0.0135714	no	N2_2days	N2
172	20190328	N2	2days	366	31	3.57	1.78	2.63	0.0846995	0.0097541	0.00486339	0.00718579	8444	366	1412	366	1088	1344	366	2days	0.0846995	0.00486339	0.00718579	0.0097541	no	N2_2days	N2
173	20190328	N2	2days	240	12.2	1.21	0.78	1.41	0.0508333	0.00504167	0.00325	0.005875	4704	240	568	240	744	1068	240	2days	0.0508333	0.00325	0.005875	0.00504167	no	N2_2days	N2
174	20190328	N2	2days	194	18.8	2.13	1.03	2.7	0.0969072	0.0109794	0.00530928	0.0139175	10196	194	1532	194	1092	1744	194	2days	0.0969072	0.00530928	0.0139175	0.0109794	no	N2_2days	N2
175	20190328	N2	2days	294	24.3	2.53	1.14	6.07	0.0826531	0.00860544	0.00387755	0.0206463	8388	294	1112	294	736	3744	294	2days	0.0826531	0.00387755	0.0206463	0.00860544	no	N2_2days	N2
176	20190328	N2	2days	288	20.5	2.96	1.27	6.2	0.0711806	0.0102778	0.00440972	0.0215278	8992	288	1280	288	792	6816	288	2days	0.0711806	0.00440972	0.0215278	0.0102778	no	N2_2days	N2
177	20190328	N2	2days	222	19.3	2.26	0.74	3.59	0.0869369	0.0101802	0.00333333	0.0161712	8864	222	1060	222	684	4000	222	2days	0.0869369	0.00333333	0.0161712	0.0101802	no	N2_2days	N2
178	20190328	N2	2days	326	25	2.56	1.13	3.57	0.0766871	0.00785276	0.00346626	0.0109509	9380	326	1132	326	708	1664	326	2days	0.0766871	0.00346626	0.0109509	0.00785276	no	N2_2days	N2
179	20190328	N2	2days	284	18.2	3.79	1.81	3.68	0.0640845	0.0133451	0.00637324	0.0129577	9496	284	1760	284	1168	2596	284	2days	0.0640845	0.00637324	0.0129577	0.0133451	no	N2_2days	N2
180	20190328	N2	2days	326	27.5	2.79	1.46	6.24	0.0843558	0.00855828	0.00447853	0.0191411	7908	326	1148	326	868	3332	326	2days	0.0843558	0.00447853	0.0191411	0.00855828	no	N2_2days	N2
181	20190328	N2	2days	166	11.2	1.27	0.38	5.34	0.0674699	0.0076506	0.00228916	0.0321687	7108	166	956	166	536	4228	166	2days	0.0674699	0.00228916	0.0321687	0.0076506	no	N2_2days	N2
182	20190328	N2	2days	296	15.1	1.58	0.84	3.37	0.0510135	0.00533784	0.00283784	0.0113851	4320	296	912	296	576	2676	296	2days	0.0510135	0.00283784	0.0113851	0.00533784	no	N2_2days	N2
183	20190328	N2	2days	286	19.3	1.7	0.86	4.38	0.0674825	0.00594406	0.00300699	0.0153147	6580	286	780	286	636	2440	286	2days	0.0674825	0.00300699	0.0153147	0.00594406	no	N2_2days	N2
184	20190328	N2	2days	330	29	3	2.14	17.8	0.0878788	0.00909091	0.00648485	0.0539394	8788	330	1328	330	1088	8912	330	2days	0.0878788	0.00648485	0.0539394	0.00909091	no	N2_2days	N2
185	20190328	N2	2days	152	9.8	0.95	0.45	0.87	0.0644737	0.00625	0.00296053	0.00572368	6192	152	740	152	588	788	152	2days	0.0644737	0.00296053	0.00572368	0.00625	no	N2_2days	N2
189	20190328	N2	2days	274	29.2	3.31	1.32	5.23	0.106569	0.0120803	0.00481752	0.0190876	10912	274	1512	274	984	4908	274	2days	0.106569	0.00481752	0.0190876	0.0120803	no	N2_2days	N2
190	20190328	N2	2days	266	15	1.73	1	3.08	0.056391	0.00650376	0.0037594	0.0115789	5172	266	716	266	764	1624	266	2days	0.056391	0.0037594	0.0115789	0.00650376	no	N2_2days	N2
191	20190328	N2	2days	210	19.6	4	1.83	11.7	0.0933333	0.0190476	0.00871429	0.0557143	13096	210	1908	210	1120	11072	210	2days	0.0933333	0.00871429	0.0557143	0.0190476	no	N2_2days	N2
192	20190328	N2	2days	262	17.9	3.46	1.4	6.51	0.0683206	0.0132061	0.00534351	0.0248473	6936	262	1680	262	1068	3864	262	2days	0.0683206	0.00534351	0.0248473	0.0132061	no	N2_2days	N2
193	20190328	N2	2days	242	17.3	1.61	0.9	3.29	0.0714876	0.00665289	0.00371901	0.013595	6588	242	944	242	744	2548	242	2days	0.0714876	0.00371901	0.013595	0.00665289	no	N2_2days	N2
194	20190328	N2	2days	354	25.3	2.59	1.12	17.1	0.0714689	0.00731638	0.00316384	0.0483051	6844	354	924	354	556	6052	354	2days	0.0714689	0.00316384	0.0483051	0.00731638	no	N2_2days	N2
195	20190328	N2	2days	114	9.69	0.83	0.35	5.05	0.085	0.0072807	0.00307018	0.0442982	8320	114	960	114	568	8256	114	2days	0.085	0.00307018	0.0442982	0.0072807	no	N2_2days	N2
196	20190328	N2	2days	426	30.7	5.66	2.79	4.18	0.0720657	0.0132864	0.0065493	0.00981221	8408	426	1860	426	1116	2020	426	2days	0.0720657	0.0065493	0.00981221	0.0132864	no	N2_2days	N2
197	20190328	N2	2days	216	18.8	1.63	0.8	5.28	0.087037	0.0075463	0.0037037	0.0244444	8468	216	1356	216	616	4512	216	2days	0.087037	0.0037037	0.0244444	0.0075463	no	N2_2days	N2
198	20190328	N2	2days	256	20	2.43	1.07	16.9	0.078125	0.00949219	0.00417969	0.0660156	7620	256	1132	256	724	7152	256	2days	0.078125	0.00417969	0.0660156	0.00949219	no	N2_2days	N2
199	20190328	N2	2days	126	11.7	1.58	0.63	11.1	0.0928571	0.0125397	0.005	0.0880952	9920	126	1340	126	732	10408	126	2days	0.0928571	0.005	0.0880952	0.0125397	no	N2_2days	N2
200	20190328	N2	2days	340	21.8	2.16	0.7	5.19	0.0641176	0.00635294	0.00205882	0.0152647	6584	340	1268	340	524	2448	338	2days	0.0641176	0.00205882	0.0152647	0.00635294	no	N2_2days	N2
201	20190328	N2	2days	266	19.9	2.6	1.03	3.21	0.074812	0.00977444	0.00387218	0.0120677	8004	266	1072	266	832	1768	266	2days	0.074812	0.00387218	0.0120677	0.00977444	no	N2_2days	N2
202	20190328	N2	2days	408	34.8	4.21	2.11	35.8	0.0852941	0.0103186	0.00517157	0.0877451	8268	408	1216	408	1012	10584	408	2days	0.0852941	0.00517157	0.0877451	0.0103186	no	N2_2days	N2
203	20190328	N2	2days	146	8.05	0.89	0.33	1.77	0.055137	0.00609589	0.00226027	0.0121233	5064	146	720	146	480	1560	146	2days	0.055137	0.00226027	0.0121233	0.00609589	no	N2_2days	N2
204	20190328	N2	2days	208	15.8	1.59	0.42	6.37	0.0759615	0.00764423	0.00201923	0.030625	7596	208	1320	208	496	6776	208	2days	0.0759615	0.00201923	0.030625	0.00764423	no	N2_2days	N2
205	20190328	N2	2days	294	27.7	3.85	1.75	20	0.0942177	0.0130952	0.00595238	0.0680272	9836	294	1576	294	1040	13116	294	2days	0.0942177	0.00595238	0.0680272	0.0130952	no	N2_2days	N2
206	20190328	N2	2days	224	19.7	4.39	1.48	8.53	0.0879464	0.0195982	0.00660714	0.0380804	12920	224	3236	224	1144	4600	224	2days	0.0879464	0.00660714	0.0380804	0.0195982	no	N2_2days	N2
207	20190328	N2	2days	322	31.5	3.15	1.36	12.9	0.0978261	0.00978261	0.0042236	0.0400621	9980	322	1240	322	1068	6388	322	2days	0.0978261	0.0042236	0.0400621	0.00978261	no	N2_2days	N2
208	20190328	N2	2days	176	15.6	1.36	0.46	9.18	0.0886364	0.00772727	0.00261364	0.0521591	9948	176	1048	176	664	7196	176	2days	0.0886364	0.00261364	0.0521591	0.00772727	no	N2_2days	N2
209	20190328	N2	2days	230	12.1	1.42	0.84	5.77	0.0526087	0.00617391	0.00365217	0.025087	5332	230	812	230	752	3940	230	2days	0.0526087	0.00365217	0.025087	0.00617391	no	N2_2days	N2
210	20190328	N2	2days	346	18.5	2.1	0.53	9.76	0.0534682	0.00606936	0.00153179	0.0282081	4904	346	812	346	596	5124	346	2days	0.0534682	0.00153179	0.0282081	0.00606936	no	N2_2days	N2
211	20190328	N2	2days	338	28.3	5.01	2.56	12.2	0.0837278	0.0148225	0.00757396	0.0360947	10028	338	1684	338	1212	7236	338	2days	0.0837278	0.00757396	0.0360947	0.0148225	no	N2_2days	N2
212	20190328	N2	2days	142	11.5	1.75	0.54	4.18	0.0809859	0.0123239	0.00380282	0.0294366	9504	142	1288	142	804	3312	142	2days	0.0809859	0.00380282	0.0294366	0.0123239	no	N2_2days	N2
214	20190328	N2	2days	300	22.6	1.72	1.26	1.78	0.0753333	0.00573333	0.0042	0.00593333	7876	300	848	300	972	1212	300	2days	0.0753333	0.0042	0.00593333	0.00573333	no	N2_2days	N2
215	20190328	N2	2days	190	12.5	1.38	0.59	18.5	0.0657895	0.00726316	0.00310526	0.0973684	6380	190	964	190	612	12436	190	2days	0.0657895	0.00310526	0.0973684	0.00726316	no	N2_2days	N2
216	20190328	N2	2days	138	11.3	1.22	0.56	5.11	0.0818841	0.00884058	0.00405797	0.037029	8876	138	1200	138	1008	5940	138	2days	0.0818841	0.00405797	0.037029	0.00884058	no	N2_2days	N2
217	20190328	N2	2days	102	9.18	1.34	0.57	2.55	0.09	0.0131373	0.00558824	0.025	10440	102	1752	102	848	2500	102	2days	0.09	0.00558824	0.025	0.0131373	no	N2_2days	N2
219	20190328	N2	2days	176	9.18	0.92	0.45	5.31	0.0521591	0.00522727	0.00255682	0.0301705	4988	176	672	176	516	4412	176	2days	0.0521591	0.00255682	0.0301705	0.00522727	no	N2_2days	N2
222	20190328	N2	2days	240	18.5	1.89	0.78	7.01	0.0770833	0.007875	0.00325	0.0292083	7592	240	960	240	700	4228	240	2days	0.0770833	0.00325	0.0292083	0.007875	no	N2_2days	N2
223	20190328	N2	2days	340	29.9	190	1.7	29.3	0.0879412	0.558824	0.005	0.0861765	15100	340	65532	340	1336	18680	340	2days	0.0879412	0.005	0.0861765	0.558824	no	N2_2days	N2
224	20190328	N2	2days	224	18	2.1	0.75	9.64	0.0803571	0.009375	0.00334821	0.0430357	8268	224	1280	224	920	8128	224	2days	0.0803571	0.00334821	0.0430357	0.009375	no	N2_2days	N2
225	20190328	N2	2days	248	20.6	3.01	1.25	7.52	0.0830645	0.0121371	0.00504032	0.0303226	8232	248	1400	248	912	3944	248	2days	0.0830645	0.00504032	0.0303226	0.0121371	no	N2_2days	N2
226	20190328	N2	2days	314	19.3	1.78	0.88	4.2	0.061465	0.00566879	0.00280255	0.0133758	5900	314	808	314	656	1956	314	2days	0.061465	0.00280255	0.0133758	0.00566879	no	N2_2days	N2
227	20190328	N2	2days	272	29.3	3.85	2.03	10.7	0.107721	0.0141544	0.00746324	0.0393382	12396	272	1844	272	1272	5816	272	2days	0.107721	0.00746324	0.0393382	0.0141544	no	N2_2days	N2
229	20190328	N2	2days	360	26.1	3.06	1.33	14.9	0.0725	0.0085	0.00369444	0.0413889	7152	360	1040	360	640	5368	360	2days	0.0725	0.00369444	0.0413889	0.0085	no	N2_2days	N2
230	20190328	N2	2days	316	16.2	1.62	0.56	18.4	0.0512658	0.00512658	0.00177215	0.0582278	5168	316	632	316	572	7040	316	2days	0.0512658	0.00177215	0.0582278	0.00512658	no	N2_2days	N2
231	20190328	N2	2days	118	7	0.78	0.38	0.58	0.059322	0.00661017	0.00322034	0.00491525	6044	118	1364	118	660	1416	118	2days	0.059322	0.00322034	0.00491525	0.00661017	no	N2_2days	N2
232	20190328	N2	2days	274	16.8	1.72	0.73	4.1	0.0613139	0.00627737	0.00266423	0.0149635	6120	274	764	274	796	2532	274	2days	0.0613139	0.00266423	0.0149635	0.00627737	no	N2_2days	N2
233	20190328	N2	2days	326	25.7	3.13	1.31	3.3	0.0788344	0.00960123	0.0040184	0.0101227	7688	326	1236	326	868	1680	326	2days	0.0788344	0.0040184	0.0101227	0.00960123	no	N2_2days	N2
234	20190328	N2	2days	168	15.3	1.61	0.46	4.08	0.0910714	0.00958333	0.0027381	0.0242857	11740	168	1476	168	764	5372	168	2days	0.0910714	0.0027381	0.0242857	0.00958333	no	N2_2days	N2
236	20190328	N2	2days	228	17.9	1.76	0.63	7.17	0.0785088	0.0077193	0.00276316	0.0314474	8476	228	1020	228	740	5404	228	2days	0.0785088	0.00276316	0.0314474	0.0077193	no	N2_2days	N2
237	20190328	N2	2days	256	21.1	2.41	1.07	6.05	0.0824219	0.00941406	0.00417969	0.0236328	7888	256	1300	256	884	4176	256	2days	0.0824219	0.00417969	0.0236328	0.00941406	no	N2_2days	N2
238	20190328	N2	2days	114	11.1	1.86	0.63	6.71	0.0973684	0.0163158	0.00552632	0.0588596	11768	114	1576	114	844	5824	114	2days	0.0973684	0.00552632	0.0588596	0.0163158	no	N2_2days	N2
239	20190328	N2	2days	186	12.5	1.79	0.52	8.58	0.0672043	0.00962366	0.0027957	0.046129	12348	186	1484	186	616	10220	186	2days	0.0672043	0.0027957	0.046129	0.00962366	no	N2_2days	N2
240	20190328	N2	2days	170	12.7	1.43	0.68	14	0.0747059	0.00841176	0.004	0.0823529	7812	170	1272	170	612	16448	170	2days	0.0747059	0.004	0.0823529	0.00841176	no	N2_2days	N2
241	20190328	N2	2days	216	14.8	1.59	0.83	8.15	0.0685185	0.00736111	0.00384259	0.0377315	6820	216	912	216	764	4236	216	2days	0.0685185	0.00384259	0.0377315	0.00736111	no	N2_2days	N2
242	20190328	N2	2days	374	31.1	3.6	1.93	16.3	0.0831551	0.00962567	0.00516043	0.0435829	8100	374	1152	374	1056	6128	374	2days	0.0831551	0.00516043	0.0435829	0.00962567	no	N2_2days	N2
243	20190328	N2	2days	134	12.3	1.76	0.54	9.18	0.091791	0.0131343	0.00402985	0.0685075	10152	134	1308	134	760	8188	134	2days	0.091791	0.00402985	0.0685075	0.0131343	no	N2_2days	N2
244	20190328	N2	2days	294	27.3	3.47	1.38	31.6	0.0928571	0.0118027	0.00469388	0.107483	9248	294	1592	294	884	18880	294	2days	0.0928571	0.00469388	0.107483	0.0118027	no	N2_2days	N2
245	20190328	N2	2days	306	18.3	1.88	0.68	7.96	0.0598039	0.00614379	0.00222222	0.0260131	5668	306	832	306	600	4264	306	2days	0.0598039	0.00222222	0.0260131	0.00614379	no	N2_2days	N2
246	20190328	N2	2days	174	12	1.89	0.72	7.56	0.0689655	0.0108621	0.00413793	0.0434483	7848	174	1316	174	728	5492	174	2days	0.0689655	0.00413793	0.0434483	0.0108621	no	N2_2days	N2
247	20190328	N2	2days	274	23.2	2.41	0.79	4.44	0.0846715	0.00879562	0.00288321	0.0162044	9296	274	1160	274	540	4328	274	2days	0.0846715	0.00288321	0.0162044	0.00879562	no	N2_2days	N2
248	20190328	N2	2days	280	24.4	2.2	1.25	5.07	0.0871429	0.00785714	0.00446429	0.0181071	9004	280	1072	280	788	2584	280	2days	0.0871429	0.00446429	0.0181071	0.00785714	no	N2_2days	N2
249	20190328	N2	2days	292	24.7	2.37	0.88	5.9	0.084589	0.00811644	0.0030137	0.0202055	8804	292	1168	292	680	3640	292	2days	0.084589	0.0030137	0.0202055	0.00811644	no	N2_2days	N2
250	20190328	N2	2days	382	28.7	2.52	1.09	2.47	0.0751309	0.00659686	0.0028534	0.00646597	7840	382	976	382	560	1368	380	2days	0.0751309	0.0028534	0.00646597	0.00659686	no	N2_2days	N2
252	20190328	N2	2days	184	15.1	1.11	0.33	2.72	0.0820652	0.00603261	0.00179348	0.0147826	7472	184	868	184	424	3268	184	2days	0.0820652	0.00179348	0.0147826	0.00603261	no	N2_2days	N2
253	20190328	N2	2days	134	7.11	1.02	0.51	2.91	0.0530597	0.00761194	0.00380597	0.0217164	4560	134	1116	134	708	2784	134	2days	0.0530597	0.00380597	0.0217164	0.00761194	no	N2_2days	N2
254	20190328	N2	2days	258	18.5	1.69	0.73	2.77	0.0717054	0.00655039	0.00282946	0.0107364	6816	258	872	258	680	1916	258	2days	0.0717054	0.00282946	0.0107364	0.00655039	no	N2_2days	N2
255	20190328	N2	2days	218	22.8	2.15	1.06	5.7	0.104587	0.00986239	0.00486239	0.0261468	11008	218	1472	218	832	4580	218	2days	0.104587	0.00486239	0.0261468	0.00986239	no	N2_2days	N2
256	20190328	N2	2days	284	19.6	2.44	0.98	9.96	0.0690141	0.00859155	0.0034507	0.0350704	7400	284	1004	284	748	5316	284	2days	0.0690141	0.0034507	0.0350704	0.00859155	no	N2_2days	N2
257	20190328	N2	2days	200	16.9	2.4	0.83	16.7	0.0845	0.012	0.00415	0.0835	8408	200	2068	200	664	12428	200	2days	0.0845	0.00415	0.0835	0.012	no	N2_2days	N2
258	20190328	N2	2days	172	14.7	1.6	0.8	1.06	0.0854651	0.00930233	0.00465116	0.00616279	9584	172	1248	172	848	912	172	2days	0.0854651	0.00465116	0.00616279	0.00930233	no	N2_2days	N2
259	20190328	N2	2days	326	29.6	3.74	1.97	9.15	0.0907975	0.0114724	0.00604294	0.0280675	8824	326	1424	326	980	3904	326	2days	0.0907975	0.00604294	0.0280675	0.0114724	no	N2_2days	N2
260	20190328	N2	2days	110	5.65	0.56	0.21	0.35	0.0513636	0.00509091	0.00190909	0.00318182	4356	110	568	110	448	476	110	2days	0.0513636	0.00190909	0.00318182	0.00509091	no	N2_2days	N2
261	20190328	N2	2days	154	9.16	0.99	0.33	2.23	0.0594805	0.00642857	0.00214286	0.0144805	5464	154	780	154	596	2936	154	2days	0.0594805	0.00214286	0.0144805	0.00642857	no	N2_2days	N2
262	20190328	N2	2days	236	22.9	2.46	1.03	5.6	0.0970339	0.0104237	0.00436441	0.0237288	9872	236	1364	236	892	3652	236	2days	0.0970339	0.00436441	0.0237288	0.0104237	no	N2_2days	N2
263	20190328	N2	2days	354	26.7	3.23	1.41	5.38	0.0754237	0.00912429	0.00398305	0.0151977	7876	354	1044	354	788	2748	354	2days	0.0754237	0.00398305	0.0151977	0.00912429	no	N2_2days	N2
264	20190328	N2	2days	120	6.69	0.6	0.31	1.22	0.05575	0.005	0.00258333	0.0101667	5176	120	628	120	620	1480	118	2days	0.05575	0.00258333	0.0101667	0.005	no	N2_2days	N2
265	20190328	N2	2days	198	17.7	1.84	0.71	10.6	0.0893939	0.00929293	0.00358586	0.0535354	8900	198	1524	198	596	10452	198	2days	0.0893939	0.00358586	0.0535354	0.00929293	no	N2_2days	N2
266	20190328	N2	2days	436	37.6	3.92	2.31	3.93	0.0862385	0.00899083	0.00529817	0.00901376	8760	436	1124	436	920	1928	436	2days	0.0862385	0.00529817	0.00901376	0.00899083	no	N2_2days	N2
267	20190328	N2	2days	200	14.2	2.03	0.68	1.55	0.071	0.01015	0.0034	0.00775	7504	200	1116	200	608	1140	200	2days	0.071	0.0034	0.00775	0.01015	no	N2_2days	N2
268	20190328	N2	2days	304	22.5	4.28	1.64	20.3	0.0740132	0.0140789	0.00539474	0.0667763	7368	304	1564	304	844	6792	304	2days	0.0740132	0.00539474	0.0667763	0.0140789	no	N2_2days	N2
269	20190328	N2	2days	302	20.3	2.14	0.91	5.55	0.0672185	0.00708609	0.00301325	0.0183775	7736	302	1336	302	664	3488	302	2days	0.0672185	0.00301325	0.0183775	0.00708609	no	N2_2days	N2
270	20190328	N2	2days	176	15.4	1.82	0.96	3.07	0.0875	0.0103409	0.00545455	0.0174432	9068	176	1248	176	908	2056	174	2days	0.0875	0.00545455	0.0174432	0.0103409	no	N2_2days	N2
271	20190328	N2	2days	132	7.65	0.8	0.25	5.83	0.0579545	0.00606061	0.00189394	0.0441667	5360	132	1040	132	468	5440	132	2days	0.0579545	0.00189394	0.0441667	0.00606061	no	N2_2days	N2
272	20190328	N2	2days	250	14.8	1.47	0.54	3.94	0.0592	0.00588	0.00216	0.01576	5532	250	700	250	604	2532	250	2days	0.0592	0.00216	0.01576	0.00588	no	N2_2days	N2
273	20190328	N2	2days	160	13.5	2.38	0.94	2.78	0.084375	0.014875	0.005875	0.017375	10432	160	1536	160	1012	2012	160	2days	0.084375	0.005875	0.017375	0.014875	no	N2_2days	N2
275	20190328	N2	2days	348	30.5	3.8	1.64	4.39	0.0876437	0.0109195	0.00471264	0.0126149	8780	348	1392	348	888	2044	348	2days	0.0876437	0.00471264	0.0126149	0.0109195	no	N2_2days	N2
276	20190328	N2	2days	400	30.4	5.43	2.77	9.78	0.076	0.013575	0.006925	0.02445	8208	400	1500	400	1456	4484	400	2days	0.076	0.006925	0.02445	0.013575	no	N2_2days	N2
277	20190328	N2	2days	288	15.6	1.91	0.85	7.74	0.0541667	0.00663194	0.00295139	0.026875	7004	288	912	288	700	5512	288	2days	0.0541667	0.00295139	0.026875	0.00663194	no	N2_2days	N2
278	20190328	N2	2days	168	13.8	2.73	1.37	8.46	0.0821429	0.01625	0.00815476	0.0503571	10120	168	1632	168	1288	6120	168	2days	0.0821429	0.00815476	0.0503571	0.01625	no	N2_2days	N2
279	20190328	N2	2days	218	14.7	1.5	0.77	5.88	0.0674312	0.00688073	0.00353211	0.0269725	6660	218	912	218	660	3256	218	2days	0.0674312	0.00353211	0.0269725	0.00688073	no	N2_2days	N2
280	20190328	N2	2days	286	17.2	1.42	0.73	6.75	0.0601399	0.00496503	0.00255245	0.0236014	5396	286	604	286	684	3164	286	2days	0.0601399	0.00255245	0.0236014	0.00496503	no	N2_2days	N2
281	20190328	N2	2days	350	21.2	2.14	1.19	3.48	0.0605714	0.00611429	0.0034	0.00994286	5516	350	868	350	652	2020	350	2days	0.0605714	0.0034	0.00994286	0.00611429	no	N2_2days	N2
282	20190328	N2	2days	206	14.9	1.34	0.6	5.3	0.0723301	0.00650485	0.00291262	0.0257282	7220	206	848	206	664	4356	206	2days	0.0723301	0.00291262	0.0257282	0.00650485	no	N2_2days	N2
283	20190328	N2	2days	198	11.6	1.98	0.68	12.1	0.0585859	0.01	0.00343434	0.0611111	11664	198	1444	198	680	11848	198	2days	0.0585859	0.00343434	0.0611111	0.01	no	N2_2days	N2
284	20190328	N2	2days	290	23.3	2.73	1.11	7.06	0.0803448	0.00941379	0.00382759	0.0243448	7992	290	1116	290	700	4048	290	2days	0.0803448	0.00382759	0.0243448	0.00941379	no	N2_2days	N2
285	20190328	N2	2days	116	10.1	1.16	0.31	9.69	0.087069	0.01	0.00267241	0.0835345	9348	116	1296	116	608	12228	116	2days	0.087069	0.00267241	0.0835345	0.01	no	N2_2days	N2
286	20190328	N2	2days	168	13.9	1.93	0.42	3.26	0.0827381	0.0114881	0.0025	0.0194048	11008	168	1268	168	536	2928	168	2days	0.0827381	0.0025	0.0194048	0.0114881	no	N2_2days	N2
287	20190328	N2	2days	242	19.7	2.22	1.21	5.77	0.081405	0.00917355	0.005	0.023843	8232	242	1024	242	836	3288	242	2days	0.081405	0.005	0.023843	0.00917355	no	N2_2days	N2
288	20190328	N2	2days	162	8.97	1.11	0.47	6.22	0.0553704	0.00685185	0.00290123	0.0383951	4876	162	888	162	760	4184	162	2days	0.0553704	0.00290123	0.0383951	0.00685185	no	N2_2days	N2
289	20190328	N2	2days	258	17.1	1.55	0.62	5.42	0.0662791	0.00600775	0.0024031	0.0210078	6480	258	864	258	588	3124	258	2days	0.0662791	0.0024031	0.0210078	0.00600775	no	N2_2days	N2
290	20190328	N2	2days	236	13.2	0.94	0.56	1.85	0.0559322	0.00398305	0.00237288	0.00783898	5212	236	532	236	500	1488	236	2days	0.0559322	0.00237288	0.00783898	0.00398305	no	N2_2days	N2
291	20190328	N2	2days	268	19.9	2.04	0.83	9.75	0.0742537	0.00761194	0.00309701	0.0363806	7636	268	1052	268	688	5264	268	2days	0.0742537	0.00309701	0.0363806	0.00761194	no	N2_2days	N2
292	20190328	N2	2days	268	25	2.89	1.3	13.5	0.0932836	0.0107836	0.00485075	0.0503731	8376	268	1140	268	776	9604	268	2days	0.0932836	0.00485075	0.0503731	0.0107836	no	N2_2days	N2
293	20190328	N2	2days	168	11.2	0.84	0.27	2.81	0.0666667	0.005	0.00160714	0.0167262	6880	168	708	168	544	3516	166	2days	0.0666667	0.00160714	0.0167262	0.005	no	N2_2days	N2
294	20190328	N2	2days	252	18	1.87	0.75	15.8	0.0714286	0.00742063	0.00297619	0.0626984	7308	252	1180	252	716	9520	252	2days	0.0714286	0.00297619	0.0626984	0.00742063	no	N2_2days	N2
295	20190328	N2	2days	258	23.3	2.06	0.83	8.7	0.0903101	0.0079845	0.00321705	0.0337209	9120	258	1044	258	712	5624	258	2days	0.0903101	0.00321705	0.0337209	0.0079845	no	N2_2days	N2
296	20190328	N2	2days	320	25.3	3.86	1.66	19.5	0.0790625	0.0120625	0.0051875	0.0609375	8816	320	1476	320	928	8700	320	2days	0.0790625	0.0051875	0.0609375	0.0120625	no	N2_2days	N2
297	20190328	N2	2days	298	15	1.42	0.57	5.69	0.0503356	0.0047651	0.00191275	0.019094	4572	298	640	298	572	3208	298	2days	0.0503356	0.00191275	0.019094	0.0047651	no	N2_2days	N2
299	20190328	N2	2days	290	22.1	4.93	2.26	30.3	0.0762069	0.017	0.0077931	0.104483	12008	290	1788	290	1256	18972	290	2days	0.0762069	0.0077931	0.104483	0.017	no	N2_2days	N2
300	20190328	N2	2days	298	22.6	2.62	0.94	8.2	0.0758389	0.00879195	0.00315436	0.0275168	8188	298	1224	298	836	3984	298	2days	0.0758389	0.00315436	0.0275168	0.00879195	no	N2_2days	N2
301	20190328	N2	2days	258	19.3	2.39	1.09	8.1	0.0748062	0.00926357	0.00422481	0.0313953	8172	258	1272	258	772	4944	258	2days	0.0748062	0.00422481	0.0313953	0.00926357	no	N2_2days	N2
302	20190328	N2	2days	108	8.96	0.7	0.56	3.76	0.082963	0.00648148	0.00518519	0.0348148	7920	108	940	108	660	6336	108	2days	0.082963	0.00518519	0.0348148	0.00648148	no	N2_2days	N2
303	20190328	N2	2days	230	15.8	1.6	0.55	2.65	0.0686957	0.00695652	0.0023913	0.0115217	6800	230	1132	230	612	2356	230	2days	0.0686957	0.0023913	0.0115217	0.00695652	no	N2_2days	N2
304	20190328	N2	2days	168	13	1.18	0.47	4.92	0.077381	0.00702381	0.00279762	0.0292857	7808	168	804	168	640	6532	168	2days	0.077381	0.00279762	0.0292857	0.00702381	no	N2_2days	N2
305	20190328	N2	2days	212	16.2	2.9	1.44	7.18	0.0764151	0.0136792	0.00679245	0.0338679	8276	212	1552	212	1060	4752	212	2days	0.0764151	0.00679245	0.0338679	0.0136792	no	N2_2days	N2
306	20190328	N2	2days	138	7.83	0.69	0.35	4.89	0.0567391	0.005	0.00253623	0.0354348	5440	138	600	138	508	5696	138	2days	0.0567391	0.00253623	0.0354348	0.005	no	N2_2days	N2
307	20190328	N2	2days	110	11	1.57	0.69	6.44	0.1	0.0142727	0.00627273	0.0585455	12260	110	1620	110	864	7944	110	2days	0.1	0.00627273	0.0585455	0.0142727	no	N2_2days	N2
308	20190328	N2	2days	278	15	1.89	0.94	11.2	0.0539568	0.00679856	0.00338129	0.0402878	5544	278	1148	278	656	5848	278	2days	0.0539568	0.00338129	0.0402878	0.00679856	no	N2_2days	N2
309	20190328	N2	2days	338	24.2	2.79	1.09	17.3	0.0715976	0.00825444	0.00322485	0.0511834	7024	338	1016	338	676	6396	338	2days	0.0715976	0.00322485	0.0511834	0.00825444	no	N2_2days	N2
310	20190328	N2	2days	136	11.3	2.07	0.96	10.8	0.0830882	0.0152206	0.00705882	0.0794118	9768	136	1636	136	872	8484	136	2days	0.0830882	0.00705882	0.0794118	0.0152206	no	N2_2days	N2
311	20190328	N2	2days	272	22.5	3.8	1.14	13.6	0.0827206	0.0139706	0.00419118	0.05	8896	272	1336	272	772	8520	272	2days	0.0827206	0.00419118	0.05	0.0139706	no	N2_2days	N2
313	20190328	N2	2days	136	9.42	0.71	0.33	3.38	0.0692647	0.00522059	0.00242647	0.0248529	6904	136	596	136	588	6016	136	2days	0.0692647	0.00242647	0.0248529	0.00522059	no	N2_2days	N2
314	20190328	N2	2days	352	19	2.01	1.03	3.85	0.0539773	0.00571023	0.00292614	0.0109375	5484	352	752	352	828	2488	352	2days	0.0539773	0.00292614	0.0109375	0.00571023	no	N2_2days	N2
315	20190328	N2	2days	138	10.1	1.36	0.72	6.04	0.0731884	0.00985507	0.00521739	0.0437681	8360	138	1016	138	848	6364	138	2days	0.0731884	0.00521739	0.0437681	0.00985507	no	N2_2days	N2
316	20190328	N2	2days	234	14.6	3.36	0.64	21.9	0.0623932	0.014359	0.00273504	0.0935897	6492	234	1912	234	616	14232	234	2days	0.0623932	0.00273504	0.0935897	0.014359	no	N2_2days	N2
317	20190328	N2	2days	214	13.6	3.48	1.54	7.24	0.0635514	0.0162617	0.00719626	0.0338318	9484	214	1664	214	1128	5404	214	2days	0.0635514	0.00719626	0.0338318	0.0162617	no	N2_2days	N2
318	20190328	N2	2days	118	8	0.65	0.2	1.19	0.0677966	0.00550847	0.00169492	0.0100847	7048	118	788	118	396	1708	118	2days	0.0677966	0.00169492	0.0100847	0.00550847	no	N2_2days	N2
319	20190328	N2	2days	248	19.5	3.97	1.67	18.1	0.078629	0.0160081	0.00673387	0.0729839	9224	248	1640	248	928	8116	248	2days	0.078629	0.00673387	0.0729839	0.0160081	no	N2_2days	N2
320	20190328	N2	2days	234	21.3	1.85	0.67	13.6	0.0910256	0.00790598	0.00286325	0.0581197	9132	234	1224	234	616	8636	234	2days	0.0910256	0.00286325	0.0581197	0.00790598	no	N2_2days	N2
321	20190328	N2	2days	134	14.5	2.61	1.04	8.09	0.108209	0.0194776	0.00776119	0.0603731	14064	134	2252	134	1088	7084	134	2days	0.108209	0.00776119	0.0603731	0.0194776	no	N2_2days	N2
322	20190328	N2	2days	310	16.4	1.77	0.73	11.9	0.0529032	0.00570968	0.00235484	0.0383871	4600	310	800	310	560	4520	310	2days	0.0529032	0.00235484	0.0383871	0.00570968	no	N2_2days	N2
323	20190328	N2	2days	372	29.9	3.43	1.63	5.3	0.0803763	0.00922043	0.00438172	0.0142473	7392	372	1088	372	800	2416	372	2days	0.0803763	0.00438172	0.0142473	0.00922043	no	N2_2days	N2
324	20190328	N2	2days	300	22.2	3.74	1.76	18.9	0.074	0.0124667	0.00586667	0.063	9664	300	1728	300	944	8732	300	2days	0.074	0.00586667	0.063	0.0124667	no	N2_2days	N2
325	20190328	N2	2days	352	31.6	3.78	1.78	8.33	0.0897727	0.0107386	0.00505682	0.0236648	9436	352	1448	352	976	4112	352	2days	0.0897727	0.00505682	0.0236648	0.0107386	no	N2_2days	N2
326	20190328	N2	2days	258	23.3	2.53	1.39	5.07	0.0903101	0.0098062	0.0053876	0.0196512	9260	258	1412	258	1028	3680	258	2days	0.0903101	0.0053876	0.0196512	0.0098062	no	N2_2days	N2
327	20190328	N2	2days	224	20.8	2.37	0.76	2.56	0.0928571	0.0105804	0.00339286	0.0114286	11092	224	1536	224	788	2300	224	2days	0.0928571	0.00339286	0.0114286	0.0105804	no	N2_2days	N2
328	20190328	N2	2days	408	24.6	2.44	1.1	15.8	0.0602941	0.00598039	0.00269608	0.0387255	5636	408	832	408	696	5180	408	2days	0.0602941	0.00269608	0.0387255	0.00598039	no	N2_2days	N2
329	20190328	N2	2days	330	18	2.01	0.72	5.17	0.0545455	0.00609091	0.00218182	0.0156667	5180	330	760	330	592	2616	330	2days	0.0545455	0.00218182	0.0156667	0.00609091	no	N2_2days	N2
330	20190328	N2	2days	450	40.4	5.21	2.36	4.35	0.0897778	0.0115778	0.00524444	0.00966667	8392	450	1616	450	956	1656	450	2days	0.0897778	0.00524444	0.00966667	0.0115778	no	N2_2days	N2
331	20190328	N2	2days	254	16.2	1.67	0.62	2.94	0.0637795	0.0065748	0.00244094	0.0115748	6972	254	928	254	596	1768	254	2days	0.0637795	0.00244094	0.0115748	0.0065748	no	N2_2days	N2
332	20190328	N2	2days	302	17.9	1.83	0.71	3.05	0.0592715	0.0060596	0.00235099	0.0100993	6024	302	864	302	548	1872	302	2days	0.0592715	0.00235099	0.0100993	0.0060596	no	N2_2days	N2
333	20190328	N2	2days	168	16.9	2.01	0.75	12	0.100595	0.0119643	0.00446429	0.0714286	11292	168	1476	168	832	11080	168	2days	0.100595	0.00446429	0.0714286	0.0119643	no	N2_2days	N2
335	20190328	N2	2days	174	10.6	1.13	0.51	4.08	0.0609195	0.00649425	0.00293103	0.0234483	5872	174	892	174	480	2548	174	2days	0.0609195	0.00293103	0.0234483	0.00649425	no	N2_2days	N2
336	20190328	N2	2days	154	13.1	1.57	0.62	4	0.0850649	0.0101948	0.00402597	0.025974	9012	154	1296	154	840	2912	154	2days	0.0850649	0.00402597	0.025974	0.0101948	no	N2_2days	N2
337	20190328	N2	2days	260	17.4	3.42	1.57	2.84	0.0669231	0.0131538	0.00603846	0.0109231	9768	260	1344	260	944	2300	260	2days	0.0669231	0.00603846	0.0109231	0.0131538	no	N2_2days	N2
338	20190328	N2	2days	370	26.7	3.12	1.3	10.5	0.0721622	0.00843243	0.00351351	0.0283784	7944	370	1176	370	736	4288	370	2days	0.0721622	0.00351351	0.0283784	0.00843243	no	N2_2days	N2
339	20190328	N2	2days	238	18.1	2.31	0.97	7.76	0.0760504	0.00970588	0.00407563	0.032605	7512	238	1112	238	760	4556	238	2days	0.0760504	0.00407563	0.032605	0.00970588	no	N2_2days	N2
340	20190328	N2	2days	108	6.11	0.48	0.29	1.55	0.0565741	0.00444444	0.00268519	0.0143519	5352	108	636	104	576	2576	108	2days	0.0565741	0.00268519	0.0143519	0.00444444	no	N2_2days	N2
341	20190328	N2	2days	318	23.3	2.6	1.01	7.56	0.0732704	0.0081761	0.0031761	0.0237736	6924	318	948	318	648	3436	318	2days	0.0732704	0.0031761	0.0237736	0.0081761	no	N2_2days	N2
342	20190328	N2	2days	248	21.5	2.16	0.78	3.34	0.0866935	0.00870968	0.00314516	0.0134677	8352	248	1180	248	600	2472	246	2days	0.0866935	0.00314516	0.0134677	0.00870968	no	N2_2days	N2
343	20190328	N2	2days	234	20.3	1.97	0.84	6.95	0.0867521	0.0084188	0.00358974	0.0297009	8760	234	1292	234	736	5564	234	2days	0.0867521	0.00358974	0.0297009	0.0084188	no	N2_2days	N2
344	20190328	N2	2days	278	19.2	3.78	1.9	25.2	0.0690647	0.0135971	0.00683453	0.0906475	8248	278	1820	278	1236	10284	278	2days	0.0690647	0.00683453	0.0906475	0.0135971	no	N2_2days	N2
345	20190328	N2	2days	266	22.4	3.19	1.53	13	0.0842105	0.0119925	0.00575188	0.0488722	9636	266	1788	266	1200	6900	266	2days	0.0842105	0.00575188	0.0488722	0.0119925	no	N2_2days	N2
346	20190328	N2	2days	180	16	1.86	0.68	3.06	0.0888889	0.0103333	0.00377778	0.017	9044	180	1196	180	952	2712	180	2days	0.0888889	0.00377778	0.017	0.0103333	no	N2_2days	N2
347	20190328	N2	2days	158	14.6	1.3	0.53	7.37	0.0924051	0.00822785	0.00335443	0.0466456	9652	158	1136	158	716	6980	158	2days	0.0924051	0.00335443	0.0466456	0.00822785	no	N2_2days	N2
348	20190328	N2	2days	158	8.65	1.1	0.51	2.1	0.0547468	0.00696203	0.00322785	0.0132911	4928	158	948	158	668	2172	158	2days	0.0547468	0.00322785	0.0132911	0.00696203	no	N2_2days	N2
349	20190328	N2	2days	350	21	4.52	2.23	3.82	0.06	0.0129143	0.00637143	0.0109143	8192	350	1476	350	948	1576	350	2days	0.06	0.00637143	0.0109143	0.0129143	no	N2_2days	N2
350	20190328	N2	2days	126	11.2	1.64	0.63	7.76	0.0888889	0.0130159	0.005	0.0615873	10360	126	2044	126	868	8548	126	2days	0.0888889	0.005	0.0615873	0.0130159	no	N2_2days	N2
352	20190328	N2	2days	162	8.44	0.66	0.36	1.03	0.0520988	0.00407407	0.00222222	0.00635802	5020	162	584	162	496	952	162	2days	0.0520988	0.00222222	0.00635802	0.00407407	no	N2_2days	N2
354	20190328	N2	2days	282	19	1.99	0.73	7.09	0.0673759	0.00705674	0.00258865	0.0251418	5996	282	868	282	648	5132	282	2days	0.0673759	0.00258865	0.0251418	0.00705674	no	N2_2days	N2
355	20190328	N2	2days	178	15.4	1.51	0.6	1.73	0.0865169	0.00848315	0.00337079	0.0097191	9072	178	1512	178	668	2304	178	2days	0.0865169	0.00337079	0.0097191	0.00848315	no	N2_2days	N2
356	20190328	N2	2days	138	12.6	2.53	1.5	7.94	0.0913043	0.0183333	0.0108696	0.0575362	11900	138	1872	138	1348	8788	138	2days	0.0913043	0.0108696	0.0575362	0.0183333	no	N2_2days	N2
357	20190328	N2	2days	424	35	3.92	2.01	17.6	0.0825472	0.00924528	0.00474057	0.0415094	8388	424	1248	424	920	7428	424	2days	0.0825472	0.00474057	0.0415094	0.00924528	no	N2_2days	N2
358	20190328	N2	2days	158	9.73	1.34	0.38	2.43	0.0615823	0.00848101	0.00240506	0.0153797	6208	158	944	158	624	1740	158	2days	0.0615823	0.00240506	0.0153797	0.00848101	no	N2_2days	N2
359	20190328	N2	2days	372	19.5	1.73	1.16	12.6	0.0524194	0.00465054	0.00311828	0.033871	5976	372	636	372	688	4544	372	2days	0.0524194	0.00311828	0.033871	0.00465054	no	N2_2days	N2
360	20190328	N2	2days	364	25.5	3.33	1.52	15.7	0.0700549	0.00914835	0.00417582	0.0431319	6600	364	1080	364	880	5572	364	2days	0.0700549	0.00417582	0.0431319	0.00914835	no	N2_2days	N2
361	20190328	N2	2days	398	34.2	3.27	1.81	7.69	0.0859296	0.00821608	0.00454774	0.0193216	8280	398	1080	398	836	3664	398	2days	0.0859296	0.00454774	0.0193216	0.00821608	no	N2_2days	N2
362	20190328	N2	2days	180	12.8	1.03	0.37	2.29	0.0711111	0.00572222	0.00205556	0.0127222	6256	180	844	180	440	3192	180	2days	0.0711111	0.00205556	0.0127222	0.00572222	no	N2_2days	N2
363	20190328	N2	2days	172	10.8	1.02	0.33	4.19	0.0627907	0.00593023	0.0019186	0.0243605	8712	172	968	172	496	4396	172	2days	0.0627907	0.0019186	0.0243605	0.00593023	no	N2_2days	N2
364	20190328	N2	2days	412	31.1	3.45	1.92	3.51	0.0754854	0.00837379	0.00466019	0.00851942	7176	412	1096	412	804	1764	412	2days	0.0754854	0.00466019	0.00851942	0.00837379	no	N2_2days	N2
365	20190328	N2	2days	270	23.1	2.75	1.04	10.7	0.0855556	0.0101852	0.00385185	0.0396296	10012	270	1316	270	904	6592	270	2days	0.0855556	0.00385185	0.0396296	0.0101852	no	N2_2days	N2
366	20190328	N2	2days	176	16.6	1.97	0.62	12.7	0.0943182	0.0111932	0.00352273	0.0721591	8768	176	1164	176	608	10132	176	2days	0.0943182	0.00352273	0.0721591	0.0111932	no	N2_2days	N2
367	20190328	N2	2days	328	29	3.29	1.64	5.32	0.0884146	0.0100305	0.005	0.0162195	8496	328	1336	328	984	2796	326	2days	0.0884146	0.005	0.0162195	0.0100305	no	N2_2days	N2
369	20190328	N2	2days	322	29.1	3.77	1.61	7.67	0.0903727	0.0117081	0.005	0.0238199	8772	322	1504	322	892	3512	322	2days	0.0903727	0.005	0.0238199	0.0117081	no	N2_2days	N2
370	20190328	N2	2days	288	17.9	2.52	1.02	6.39	0.0621528	0.00875	0.00354167	0.0221875	8192	288	1200	288	796	3728	288	2days	0.0621528	0.00354167	0.0221875	0.00875	no	N2_2days	N2
372	20190328	N2	2days	354	28.8	3.58	1.87	8.16	0.0813559	0.010113	0.00528249	0.0230508	9292	354	1560	354	956	4480	354	2days	0.0813559	0.00528249	0.0230508	0.010113	no	N2_2days	N2
373	20190328	N2	2days	162	10.5	1.12	0.56	7.15	0.0648148	0.00691358	0.00345679	0.0441358	6076	162	1176	162	652	6024	162	2days	0.0648148	0.00345679	0.0441358	0.00691358	no	N2_2days	N2
374	20190328	N2	2days	230	16.9	1.83	0.87	17	0.0734783	0.00795652	0.00378261	0.073913	8332	230	1348	230	820	13516	230	2days	0.0734783	0.00378261	0.073913	0.00795652	no	N2_2days	N2
375	20190328	N2	2days	250	12.8	1.45	0.8	4.91	0.0512	0.0058	0.0032	0.01964	4568	250	680	250	596	3104	250	2days	0.0512	0.0032	0.01964	0.0058	no	N2_2days	N2
376	20190328	N2	2days	160	12.5	1.33	0.67	3.27	0.078125	0.0083125	0.0041875	0.0204375	7644	160	1048	160	932	4108	160	2days	0.078125	0.0041875	0.0204375	0.0083125	no	N2_2days	N2
377	20190328	N2	2days	154	8.73	0.74	0.34	2.28	0.0566883	0.00480519	0.00220779	0.0148052	5352	154	584	154	512	2564	154	2days	0.0566883	0.00220779	0.0148052	0.00480519	no	N2_2days	N2
378	20190328	N2	2days	338	28.6	2.59	1.27	8.55	0.0846154	0.00766272	0.0037574	0.0252959	7952	338	1292	338	684	4224	338	2days	0.0846154	0.0037574	0.0252959	0.00766272	no	N2_2days	N2
379	20190328	N2	2days	338	18.4	1.73	1.03	2.52	0.0544379	0.00511834	0.00304734	0.00745562	4988	338	596	338	736	1156	338	2days	0.0544379	0.00304734	0.00745562	0.00511834	no	N2_2days	N2
380	20190328	N2	2days	390	27.7	2.7	1.44	11.2	0.0710256	0.00692308	0.00369231	0.0287179	6624	390	880	390	740	5436	390	2days	0.0710256	0.00369231	0.0287179	0.00692308	no	N2_2days	N2
381	20190328	N2	2days	168	8.54	0.89	0.26	9.92	0.0508333	0.00529762	0.00154762	0.0590476	4516	168	628	168	476	6300	168	2days	0.0508333	0.00154762	0.0590476	0.00529762	no	N2_2days	N2
382	20190328	N2	2days	284	22.7	2.33	0.94	10.1	0.0799296	0.00820423	0.00330986	0.0355634	8580	284	1108	284	1004	5652	284	2days	0.0799296	0.00330986	0.0355634	0.00820423	no	N2_2days	N2
383	20190328	N2	2days	412	32.9	4.02	1.69	4.5	0.0798544	0.00975728	0.00410194	0.0109223	8560	412	1320	412	1064	1668	412	2days	0.0798544	0.00410194	0.0109223	0.00975728	no	N2_2days	N2
384	20190328	N2	2days	216	20.8	2.54	1.2	6.61	0.0962963	0.0117593	0.00555556	0.0306019	9892	216	1268	216	932	5460	216	2days	0.0962963	0.00555556	0.0306019	0.0117593	no	N2_2days	N2
385	20190328	N2	2days	272	21.3	2.48	0.93	6.81	0.0783088	0.00911765	0.00341912	0.0250368	8024	272	1164	272	796	3836	272	2days	0.0783088	0.00341912	0.0250368	0.00911765	no	N2_2days	N2
386	20190328	N2	2days	212	16.5	4.11	1.97	6.97	0.0778302	0.0193868	0.00929245	0.0328774	13256	212	3860	212	1836	6248	212	2days	0.0778302	0.00929245	0.0328774	0.0193868	no	N2_2days	N2
387	20190328	N2	2days	322	26.9	3.59	1.66	4.5	0.0835404	0.0111491	0.00515528	0.0139752	9868	322	1660	322	956	2316	322	2days	0.0835404	0.00515528	0.0139752	0.0111491	no	N2_2days	N2
389	20190328	N2	2days	182	13.2	1.39	0.51	4.36	0.0725275	0.00763736	0.0028022	0.023956	7052	182	1172	182	612	4644	182	2days	0.0725275	0.0028022	0.023956	0.00763736	no	N2_2days	N2
390	20190328	N2	2days	222	11.2	0.94	0.52	1.13	0.0504505	0.00423423	0.00234234	0.00509009	4940	222	480	222	576	968	222	2days	0.0504505	0.00234234	0.00509009	0.00423423	no	N2_2days	N2
391	20190328	N2	2days	116	11.2	2.23	0.63	5.27	0.0965517	0.0192241	0.00543103	0.045431	13172	116	1908	116	768	4448	116	2days	0.0965517	0.00543103	0.045431	0.0192241	no	N2_2days	N2
392	20190328	N2	2days	306	20.4	2.12	1.07	6.02	0.0666667	0.0069281	0.00349673	0.0196732	6400	306	888	306	588	3296	306	2days	0.0666667	0.00349673	0.0196732	0.0069281	no	N2_2days	N2
393	20190328	N2	2days	196	19.3	2.69	1.04	3.01	0.0984694	0.0137245	0.00530612	0.0153571	10968	196	1372	196	900	2652	196	2days	0.0984694	0.00530612	0.0153571	0.0137245	no	N2_2days	N2
394	20190328	N2	2days	208	18.5	1.66	0.6	7.28	0.0889423	0.00798077	0.00288462	0.035	9084	208	1240	208	644	6856	208	2days	0.0889423	0.00288462	0.035	0.00798077	no	N2_2days	N2
395	20190328	N2	2days	290	16.6	1.48	0.82	3.5	0.0572414	0.00510345	0.00282759	0.012069	5036	290	592	290	560	2260	290	2days	0.0572414	0.00282759	0.012069	0.00510345	no	N2_2days	N2
396	20190328	N2	2days	316	20.9	2.32	1.02	6.39	0.0661392	0.00734177	0.00322785	0.0202215	6440	316	972	316	604	3528	316	2days	0.0661392	0.00322785	0.0202215	0.00734177	no	N2_2days	N2
397	20190328	N2	2days	296	18.3	2.05	1.04	8.76	0.0618243	0.00692568	0.00351351	0.0295946	5788	296	768	296	692	4380	296	2days	0.0618243	0.00351351	0.0295946	0.00692568	no	N2_2days	N2
398	20190328	N2	2days	186	9.87	1.4	0.48	2.7	0.0530645	0.00752688	0.00258065	0.0145161	4768	186	1320	186	668	4492	186	2days	0.0530645	0.00258065	0.0145161	0.00752688	no	N2_2days	N2
399	20190328	N2	2days	284	17.1	1.8	0.84	7.99	0.0602113	0.00633803	0.00295775	0.0281338	5652	284	780	284	840	4860	284	2days	0.0602113	0.00295775	0.0281338	0.00633803	no	N2_2days	N2
400	20190328	N2	2days	124	12.5	1.81	0.49	11.6	0.100806	0.0145968	0.00395161	0.0935484	11028	124	1724	124	696	11604	124	2days	0.100806	0.00395161	0.0935484	0.0145968	no	N2_2days	N2
401	20190328	N2	2days	346	25.6	3.2	1.44	9.36	0.0739884	0.00924855	0.00416185	0.027052	7676	346	1140	346	704	4748	346	2days	0.0739884	0.00416185	0.027052	0.00924855	no	N2_2days	N2
402	20190328	N2	2days	174	14.1	1.96	0.53	6.99	0.0810345	0.0112644	0.00304598	0.0401724	8892	174	1348	174	760	4412	174	2days	0.0810345	0.00304598	0.0401724	0.0112644	no	N2_2days	N2
403	20190328	N2	2days	328	23.1	2.8	1.39	7.53	0.0704268	0.00853659	0.0042378	0.0229573	6744	328	1056	328	784	3580	328	2days	0.0704268	0.0042378	0.0229573	0.00853659	no	N2_2days	N2
404	20190328	N2	2days	142	13.5	2.02	0.74	1.84	0.0950704	0.0142254	0.00521127	0.0129577	11940	142	1752	142	776	1688	142	2days	0.0950704	0.00521127	0.0129577	0.0142254	no	N2_2days	N2
405	20190328	N2	2days	316	24.4	3.79	1.68	22.6	0.0772152	0.0119937	0.00531646	0.071519	8128	316	1516	316	900	8048	316	2days	0.0772152	0.00531646	0.071519	0.0119937	no	N2_2days	N2
406	20190328	N2	2days	118	6.63	0.45	0.27	2.75	0.0561864	0.00381356	0.00228814	0.0233051	5012	118	476	118	536	2892	118	2days	0.0561864	0.00228814	0.0233051	0.00381356	no	N2_2days	N2
407	20190328	N2	2days	288	22.5	2.23	0.96	6.09	0.078125	0.00774306	0.00333333	0.0211458	8532	288	988	288	636	3780	288	2days	0.078125	0.00333333	0.0211458	0.00774306	no	N2_2days	N2
408	20190328	N2	2days	304	20	2.72	1.22	6.86	0.0657895	0.00894737	0.00401316	0.0225658	7584	304	1124	304	744	4092	304	2days	0.0657895	0.00401316	0.0225658	0.00894737	no	N2_2days	N2
409	20190328	N2	2days	292	24.4	2.64	1.1	7.77	0.0835616	0.0090411	0.00376712	0.0266096	8836	292	1216	292	832	3688	292	2days	0.0835616	0.00376712	0.0266096	0.0090411	no	N2_2days	N2
410	20190328	N2	2days	102	9.58	1.11	0.46	5.43	0.0939216	0.0108824	0.0045098	0.0532353	10680	102	1208	102	892	6848	102	2days	0.0939216	0.0045098	0.0532353	0.0108824	no	N2_2days	N2
411	20190328	N2	2days	204	17.1	1.9	0.66	14.2	0.0838235	0.00931373	0.00323529	0.0696078	7816	204	1448	204	668	13108	204	2days	0.0838235	0.00323529	0.0696078	0.00931373	no	N2_2days	N2
412	20190328	N2	2days	102	5.45	0.34	0.11	0.56	0.0534314	0.00333333	0.00107843	0.0054902	4656	102	464	102	404	1292	102	2days	0.0534314	0.00107843	0.0054902	0.00333333	no	N2_2days	N2
413	20190328	N2	2days	230	12.5	1.25	0.7	11.1	0.0543478	0.00543478	0.00304348	0.0482609	5088	230	760	230	628	6264	230	2days	0.0543478	0.00304348	0.0482609	0.00543478	no	N2_2days	N2
414	20190328	N2	2days	422	27.7	2.79	1.45	9.41	0.0656398	0.00661137	0.00343602	0.0222986	6164	422	856	422	760	3812	422	2days	0.0656398	0.00343602	0.0222986	0.00661137	no	N2_2days	N2
415	20190328	N2	2days	284	24.4	2.31	0.87	8.06	0.0859155	0.0081338	0.00306338	0.0283803	8192	284	988	284	712	3792	284	2days	0.0859155	0.00306338	0.0283803	0.0081338	no	N2_2days	N2
416	20190328	N2	2days	106	6.34	0.74	0.18	5.29	0.0598113	0.00698113	0.00169811	0.0499057	5952	106	892	106	532	4932	106	2days	0.0598113	0.00169811	0.0499057	0.00698113	no	N2_2days	N2
417	20190328	N2	2days	336	31.1	5.1	1.91	17.8	0.0925595	0.0151786	0.00568452	0.0529762	10772	336	2628	336	976	7452	336	2days	0.0925595	0.00568452	0.0529762	0.0151786	no	N2_2days	N2
419	20190328	N2	2days	238	21.3	3.03	1.32	11.8	0.0894958	0.0127311	0.00554622	0.0495798	10580	238	1624	238	996	6768	238	2days	0.0894958	0.00554622	0.0495798	0.0127311	no	N2_2days	N2
420	20190328	N2	2days	200	14.9	1.13	0.5	4.4	0.0745	0.00565	0.0025	0.022	6972	200	1076	200	668	7304	200	2days	0.0745	0.0025	0.022	0.00565	no	N2_2days	N2
421	20190328	N2	2days	124	10.6	1.95	0.63	2.59	0.0854839	0.0157258	0.00508065	0.0208871	9356	124	1720	124	920	2580	124	2days	0.0854839	0.00508065	0.0208871	0.0157258	no	N2_2days	N2
422	20190328	N2	2days	110	8.42	1.93	0.69	2.67	0.0765455	0.0175455	0.00627273	0.0242727	8972	110	2756	110	1128	2960	110	2days	0.0765455	0.00627273	0.0242727	0.0175455	no	N2_2days	N2
423	20190328	N2	2days	254	18.7	1.6	0.69	3.74	0.073622	0.00629921	0.00271654	0.0147244	7864	254	816	254	728	2836	254	2days	0.073622	0.00271654	0.0147244	0.00629921	no	N2_2days	N2
424	20190328	N2	2days	208	16.1	2.57	0.97	5.75	0.0774038	0.0123558	0.00466346	0.0276442	8852	208	1424	208	876	6200	208	2days	0.0774038	0.00466346	0.0276442	0.0123558	no	N2_2days	N2
425	20190328	N2	2days	158	13.6	1.73	1.03	1.8	0.0860759	0.0109494	0.00651899	0.0113924	9168	158	1112	158	944	2284	158	2days	0.0860759	0.00651899	0.0113924	0.0109494	no	N2_2days	N2
426	20190328	N2	2days	360	18.6	1.93	0.68	7.03	0.0516667	0.00536111	0.00188889	0.0195278	5056	360	628	360	540	3672	360	2days	0.0516667	0.00188889	0.0195278	0.00536111	no	N2_2days	N2
427	20190328	N2	2days	262	17.7	1.94	0.84	9.36	0.0675573	0.00740458	0.00320611	0.0357252	6720	262	904	262	612	4436	262	2days	0.0675573	0.00320611	0.0357252	0.00740458	no	N2_2days	N2
428	20190328	N2	2days	358	30.7	3.69	2.05	6.91	0.0857542	0.0103073	0.00572626	0.0193017	8208	358	1228	358	968	3620	354	2days	0.0857542	0.00572626	0.0193017	0.0103073	no	N2_2days	N2
429	20190328	N2	2days	470	33.9	2.77	1.34	10.7	0.0721277	0.00589362	0.00285106	0.022766	7508	470	764	470	760	4060	470	2days	0.0721277	0.00285106	0.022766	0.00589362	no	N2_2days	N2
430	20190328	N2	2days	132	9.33	0.85	0.29	8.84	0.0706818	0.00643939	0.00219697	0.0669697	7604	132	996	132	424	9528	132	2days	0.0706818	0.00219697	0.0669697	0.00643939	no	N2_2days	N2
431	20190328	N2	2days	276	25.7	3.4	1.48	6.25	0.0931159	0.0123188	0.00536232	0.0226449	9424	276	1296	276	884	6300	276	2days	0.0931159	0.00536232	0.0226449	0.0123188	no	N2_2days	N2
432	20190328	N2	2days	130	12.1	1.84	0.81	7.86	0.0930769	0.0141538	0.00623077	0.0604615	10596	130	1508	130	908	6488	130	2days	0.0930769	0.00623077	0.0604615	0.0141538	no	N2_2days	N2
433	20190328	N2	2days	280	17.5	2.76	0.75	14.9	0.0625	0.00985714	0.00267857	0.0532143	10452	280	1572	280	548	9364	280	2days	0.0625	0.00267857	0.0532143	0.00985714	no	N2_2days	N2
434	20190328	N2	2days	344	27.3	3.31	1.67	18.7	0.0793605	0.00962209	0.00485465	0.0543605	8084	344	1124	344	884	6988	344	2days	0.0793605	0.00485465	0.0543605	0.00962209	no	N2_2days	N2
435	20190328	N2	2days	286	20.1	2.91	1.44	7.11	0.0702797	0.0101748	0.00503497	0.0248601	7380	286	1072	286	908	3628	286	2days	0.0702797	0.00503497	0.0248601	0.0101748	no	N2_2days	N2
436	20190328	N2	2days	256	21.8	2.68	1.41	7.2	0.0851563	0.0104688	0.00550781	0.028125	8720	256	1180	256	956	3908	256	2days	0.0851563	0.00550781	0.028125	0.0104688	no	N2_2days	N2
437	20190328	N2	2days	250	21.9	2.49	1.03	9.25	0.0876	0.00996	0.00412	0.037	9012	250	1208	250	1300	5504	250	2days	0.0876	0.00412	0.037	0.00996	no	N2_2days	N2
438	20190328	N2	2days	126	10.4	0.91	0.27	5.36	0.0825397	0.00722222	0.00214286	0.0425397	8860	126	980	126	552	5612	126	2days	0.0825397	0.00214286	0.0425397	0.00722222	no	N2_2days	N2
439	20190328	N2	2days	128	7.12	0.6	0.26	3.54	0.055625	0.0046875	0.00203125	0.0276563	5232	128	544	128	416	3940	128	2days	0.055625	0.00203125	0.0276563	0.0046875	no	N2_2days	N2
440	20190328	N2	2days	106	11.7	2.01	0.95	5.76	0.110377	0.0189623	0.00896226	0.0543396	14452	106	1808	106	1180	6136	106	2days	0.110377	0.00896226	0.0543396	0.0189623	no	N2_2days	N2
441	20190328	N2	2days	190	13.9	1.32	0.61	7.88	0.0731579	0.00694737	0.00321053	0.0414737	7364	190	716	190	640	7760	190	2days	0.0731579	0.00321053	0.0414737	0.00694737	no	N2_2days	N2
442	20190328	N2	2days	334	18.2	1.62	0.97	5.32	0.054491	0.0048503	0.00290419	0.0159281	5148	334	644	334	716	2348	334	2days	0.054491	0.00290419	0.0159281	0.0048503	no	N2_2days	N2
443	20190328	N2	2days	204	15.8	1.67	0.58	3.39	0.077451	0.00818627	0.00284314	0.0166176	8076	204	1092	204	620	2608	204	2days	0.077451	0.00284314	0.0166176	0.00818627	no	N2_2days	N2
444	20190328	N2	2days	202	16.5	1.56	0.71	5.79	0.0816832	0.00772277	0.00351485	0.0286634	8364	202	1412	202	648	5744	202	2days	0.0816832	0.00351485	0.0286634	0.00772277	no	N2_2days	N2
445	20190328	N2	2days	244	24	2.44	1.07	5.19	0.0983607	0.01	0.00438525	0.0212705	10448	244	1732	244	792	3808	244	2days	0.0983607	0.00438525	0.0212705	0.01	no	N2_2days	N2
447	20190328	N2	2days	182	15.6	2.33	1.12	6	0.0857143	0.0128022	0.00615385	0.032967	9400	182	1868	182	1176	4456	182	2days	0.0857143	0.00615385	0.032967	0.0128022	no	N2_2days	N2
448	20190328	N2	2days	134	7.3	0.48	0.19	1.68	0.0544776	0.00358209	0.00141791	0.0125373	4892	134	448	134	412	3252	134	2days	0.0544776	0.00141791	0.0125373	0.00358209	no	N2_2days	N2
449	20190328	N2	2days	270	17.5	1.77	0.95	5.9	0.0648148	0.00655556	0.00351852	0.0218519	6552	270	768	270	708	3372	270	2days	0.0648148	0.00351852	0.0218519	0.00655556	no	N2_2days	N2
450	20190328	N2	2days	106	9.64	1.11	0.41	11.8	0.0909434	0.0104717	0.00386792	0.111321	9776	106	1128	106	668	15680	106	2days	0.0909434	0.00386792	0.111321	0.0104717	no	N2_2days	N2
451	20190328	N2	2days	290	15.6	1.78	0.95	11.2	0.0537931	0.00613793	0.00327586	0.0386207	4856	290	724	290	672	5300	290	2days	0.0537931	0.00327586	0.0386207	0.00613793	no	N2_2days	N2
452	20190328	N2	2days	328	26.8	3.93	1.75	16	0.0817073	0.0119817	0.00533537	0.0487805	8852	328	2712	328	1140	6888	328	2days	0.0817073	0.00533537	0.0487805	0.0119817	no	N2_2days	N2
453	20190328	N2	2days	104	6.76	0.53	0.2	1.24	0.065	0.00509615	0.00192308	0.0119231	6236	104	760	104	632	1932	102	2days	0.065	0.00192308	0.0119231	0.00509615	no	N2_2days	N2
454	20190328	N2	2days	156	8.83	0.75	0.41	4.06	0.0566026	0.00480769	0.00262821	0.0260256	5088	156	524	156	660	4404	156	2days	0.0566026	0.00262821	0.0260256	0.00480769	no	N2_2days	N2
455	20190328	N2	2days	240	19.8	3.38	1.34	5.3	0.0825	0.0140833	0.00558333	0.0220833	8772	240	1560	240	992	3108	240	2days	0.0825	0.00558333	0.0220833	0.0140833	no	N2_2days	N2
456	20190328	N2	2days	216	11.4	1.28	0.56	6.17	0.0527778	0.00592593	0.00259259	0.0285648	4764	216	624	216	564	3784	216	2days	0.0527778	0.00259259	0.0285648	0.00592593	no	N2_2days	N2
457	20190328	N2	2days	372	32.7	4.07	2.25	5.49	0.0879032	0.0109409	0.00604839	0.0147581	9184	372	1528	372	1008	2656	372	2days	0.0879032	0.00604839	0.0147581	0.0109409	no	N2_2days	N2
458	20190328	N2	2days	130	9.61	0.73	0.35	1.48	0.0739231	0.00561538	0.00269231	0.0113846	7736	130	668	130	576	1292	130	2days	0.0739231	0.00269231	0.0113846	0.00561538	no	N2_2days	N2
459	20190328	N2	2days	164	10.2	0.78	0.38	1.88	0.0621951	0.0047561	0.00231707	0.0114634	6200	164	608	164	532	2560	164	2days	0.0621951	0.00231707	0.0114634	0.0047561	no	N2_2days	N2
460	20190328	N2	2days	150	12	2.23	0.9	7.53	0.08	0.0148667	0.006	0.0502	10632	150	1712	150	992	7020	150	2days	0.08	0.006	0.0502	0.0148667	no	N2_2days	N2
461	20190328	N2	2days	414	38.8	5.09	2.8	12.7	0.0937198	0.0122947	0.00676329	0.0306763	9648	414	1668	414	1224	6648	414	2days	0.0937198	0.00676329	0.0306763	0.0122947	no	N2_2days	N2
462	20190328	N2	2days	228	11.9	1.23	0.56	3.69	0.052193	0.00539474	0.00245614	0.0161842	4808	228	664	228	468	2280	228	2days	0.052193	0.00245614	0.0161842	0.00539474	no	N2_2days	N2
463	20190328	N2	2days	298	24.2	2.4	0.96	3.29	0.0812081	0.00805369	0.00322148	0.0110403	8184	298	1016	298	692	1884	298	2days	0.0812081	0.00322148	0.0110403	0.00805369	no	N2_2days	N2
464	20190328	N2	2days	126	7.78	0.76	0.35	3.01	0.061746	0.00603175	0.00277778	0.0238889	6000	126	732	126	516	2784	126	2days	0.061746	0.00277778	0.0238889	0.00603175	no	N2_2days	N2
465	20190328	N2	2days	280	23.5	3.08	1.87	7.7	0.0839286	0.011	0.00667857	0.0275	9176	280	1404	280	1140	3024	280	2days	0.0839286	0.00667857	0.0275	0.011	no	N2_2days	N2
466	20190328	N2	2days	314	23.1	2.69	1.54	5.56	0.0735669	0.00856688	0.00490446	0.017707	7588	314	1004	314	788	2628	314	2days	0.0735669	0.00490446	0.017707	0.00856688	no	N2_2days	N2
467	20190328	N2	2days	400	29.7	2.69	1.37	4.18	0.07425	0.006725	0.003425	0.01045	6808	400	872	400	848	1940	400	2days	0.07425	0.003425	0.01045	0.006725	no	N2_2days	N2
468	20190328	N2	2days	340	28	3.63	1.66	8.41	0.0823529	0.0106765	0.00488235	0.0247353	8056	340	1280	340	968	3976	340	2days	0.0823529	0.00488235	0.0247353	0.0106765	no	N2_2days	N2
469	20190328	N2	2days	180	13.3	2.06	0.73	4.31	0.0738889	0.0114444	0.00405556	0.0239444	7820	180	1532	180	808	2860	180	2days	0.0738889	0.00405556	0.0239444	0.0114444	no	N2_2days	N2
470	20190328	N2	2days	314	24.2	5.35	2.43	8.51	0.0770701	0.0170382	0.00773885	0.0271019	11300	314	2280	314	1400	3528	314	2days	0.0770701	0.00773885	0.0271019	0.0170382	no	N2_2days	N2
471	20190328	N2	2days	290	18.4	1.83	0.97	11.9	0.0634483	0.00631034	0.00334483	0.0410345	6192	290	784	290	800	5672	290	2days	0.0634483	0.00334483	0.0410345	0.00631034	no	N2_2days	N2
472	20190328	N2	2days	218	12.6	1.26	0.46	7.51	0.0577982	0.00577982	0.00211009	0.0344495	5212	218	728	218	688	5248	218	2days	0.0577982	0.00211009	0.0344495	0.00577982	no	N2_2days	N2
473	20190328	N2	2days	110	10.2	1.18	0.41	8.23	0.0927273	0.0107273	0.00372727	0.0748182	9936	110	1192	110	520	11624	110	2days	0.0927273	0.00372727	0.0748182	0.0107273	no	N2_2days	N2
475	20190328	N2	2days	134	7.78	0.85	0.26	5.37	0.0580597	0.00634328	0.0019403	0.0400746	5568	134	848	134	596	8216	134	2days	0.0580597	0.0019403	0.0400746	0.00634328	no	N2_2days	N2
476	20190328	N2	2days	142	11.1	1.34	0.58	2.5	0.078169	0.00943662	0.00408451	0.0176056	7724	142	1024	142	620	2364	142	2days	0.078169	0.00408451	0.0176056	0.00943662	no	N2_2days	N2
477	20190328	N2	2days	158	13.8	1.35	0.53	3.86	0.0873418	0.0085443	0.00335443	0.0244304	9992	158	1396	158	696	5216	158	2days	0.0873418	0.00335443	0.0244304	0.0085443	no	N2_2days	N2
478	20190328	N2	2days	162	12	1.45	0.58	15.4	0.0740741	0.00895062	0.00358025	0.0950617	6992	162	1416	162	780	15260	162	2days	0.0740741	0.00358025	0.0950617	0.00895062	no	N2_2days	N2
479	20190328	N2	2days	102	7.43	1.24	0.44	2	0.0728431	0.0121569	0.00431373	0.0196078	7296	102	1424	102	732	1832	102	2days	0.0728431	0.00431373	0.0196078	0.0121569	no	N2_2days	N2
480	20190328	N2	2days	346	23.3	2.27	1.04	8.99	0.067341	0.00656069	0.00300578	0.0259827	6784	346	960	346	664	3928	346	2days	0.067341	0.00300578	0.0259827	0.00656069	no	N2_2days	N2
481	20190328	N2	2days	226	18.9	2.5	0.95	6.43	0.0836283	0.0110619	0.00420354	0.0284513	8284	226	1364	226	720	7312	226	2days	0.0836283	0.00420354	0.0284513	0.0110619	no	N2_2days	N2
482	20190328	N2	2days	128	11.3	1.98	0.65	5.34	0.0882813	0.0154687	0.00507813	0.0417187	9496	128	1460	128	1060	4044	128	2days	0.0882813	0.00507813	0.0417187	0.0154687	no	N2_2days	N2
484	20190328	N2	2days	352	27	2.6	1.03	16.6	0.0767045	0.00738636	0.00292614	0.0471591	7092	352	868	352	840	5964	352	2days	0.0767045	0.00292614	0.0471591	0.00738636	no	N2_2days	N2
485	20190328	N2	2days	308	25.8	2.39	0.91	10.3	0.0837662	0.00775974	0.00295455	0.0334416	8748	308	880	308	744	5320	308	2days	0.0837662	0.00295455	0.0334416	0.00775974	no	N2_2days	N2
486	20190328	N2	2days	316	23	3.79	1.52	3.03	0.0727848	0.0119937	0.00481013	0.00958861	7576	316	1260	316	748	1720	316	2days	0.0727848	0.00481013	0.00958861	0.0119937	no	N2_2days	N2
487	20190328	N2	2days	296	26	3.23	1.51	10.6	0.0878378	0.0109122	0.00510135	0.0358108	9232	296	1292	296	920	5864	296	2days	0.0878378	0.00510135	0.0358108	0.0109122	no	N2_2days	N2
488	20190328	N2	2days	110	10.4	1.27	0.54	7.8	0.0945455	0.0115455	0.00490909	0.0709091	10112	110	1368	110	904	8392	110	2days	0.0945455	0.00490909	0.0709091	0.0115455	no	N2_2days	N2
489	20190328	N2	2days	224	18.3	3.21	1.65	15.9	0.0816964	0.0143304	0.00736607	0.0709821	10308	224	1612	224	1032	9372	224	2days	0.0816964	0.00736607	0.0709821	0.0143304	no	N2_2days	N2
490	20190328	N2	2days	182	14	2.16	0.67	2.12	0.0769231	0.0118681	0.00368132	0.0116484	7472	182	1488	182	916	1600	182	2days	0.0769231	0.00368132	0.0116484	0.0118681	no	N2_2days	N2
491	20190328	N2	2days	300	26.7	2.99	1.52	6.29	0.089	0.00996667	0.00506667	0.0209667	9656	300	1416	300	880	5376	300	2days	0.089	0.00506667	0.0209667	0.00996667	no	N2_2days	N2
492	20190328	N2	2days	180	9.52	1.11	0.74	9.33	0.0528889	0.00616667	0.00411111	0.0518333	4812	180	676	180	724	5508	180	2days	0.0528889	0.00411111	0.0518333	0.00616667	no	N2_2days	N2
493	20190328	N2	2days	214	17.3	1.96	1.03	3.19	0.0808411	0.00915888	0.00481308	0.0149065	9004	214	1436	214	800	2928	214	2days	0.0808411	0.00481308	0.0149065	0.00915888	no	N2_2days	N2
494	20190328	N2	2days	312	17.3	2.09	0.94	4.62	0.0554487	0.00669872	0.00301282	0.0148077	5016	312	884	312	752	2236	312	2days	0.0554487	0.00301282	0.0148077	0.00669872	no	N2_2days	N2
495	20190328	N2	2days	296	18.7	2	1.02	10.4	0.0631757	0.00675676	0.00344595	0.0351351	6164	296	840	296	904	5168	296	2days	0.0631757	0.00344595	0.0351351	0.00675676	no	N2_2days	N2
497	20190328	N2	2days	156	13.1	1.83	0.45	7.87	0.0839744	0.0117308	0.00288462	0.0504487	11788	156	1540	156	688	8884	156	2days	0.0839744	0.00288462	0.0504487	0.0117308	no	N2_2days	N2
498	20190328	N2	2days	348	23.1	2.59	1.24	9.47	0.0663793	0.00744253	0.00356322	0.0272126	6992	348	888	348	624	4424	348	2days	0.0663793	0.00356322	0.0272126	0.00744253	no	N2_2days	N2
499	20190328	N2	2days	238	16.6	2.05	0.95	10.2	0.0697479	0.00861345	0.0039916	0.0428571	7180	238	1260	238	908	6092	238	2days	0.0697479	0.0039916	0.0428571	0.00861345	no	N2_2days	N2
500	20190328	N2	2days	262	17.5	2.9	1.33	4.04	0.0667939	0.0110687	0.00507634	0.0154198	7884	262	1476	262	880	2720	262	2days	0.0667939	0.00507634	0.0154198	0.0110687	no	N2_2days	N2
501	20190328	N2	2days	222	17.1	2.07	0.7	3.24	0.077027	0.00932432	0.00315315	0.0145946	7236	222	1604	222	696	3460	222	2days	0.077027	0.00315315	0.0145946	0.00932432	no	N2_2days	N2
502	20190328	N2	2days	122	8.53	1.38	0.46	3.68	0.069918	0.0113115	0.00377049	0.0301639	6648	122	1544	122	656	3916	122	2days	0.069918	0.00377049	0.0301639	0.0113115	no	N2_2days	N2
503	20190328	N2	2days	452	34.3	3.15	1.39	11.9	0.075885	0.00696903	0.00307522	0.0263274	7016	452	924	452	676	3912	452	2days	0.075885	0.00307522	0.0263274	0.00696903	no	N2_2days	N2
504	20190328	N2	2days	168	14.8	2.24	0.66	2.27	0.0880952	0.0133333	0.00392857	0.0135119	9208	168	1280	168	824	2268	168	2days	0.0880952	0.00392857	0.0135119	0.0133333	no	N2_2days	N2
505	20190328	N2	2days	332	23.2	2.5	1.29	5.07	0.0698795	0.00753012	0.00388554	0.0152711	6636	332	872	332	732	3272	332	2days	0.0698795	0.00388554	0.0152711	0.00753012	no	N2_2days	N2
506	20190328	N2	2days	244	20.8	3.92	1.61	15.4	0.0852459	0.0160656	0.00659836	0.0631148	10088	244	1812	244	1008	9208	244	2days	0.0852459	0.00659836	0.0631148	0.0160656	no	N2_2days	N2
508	20190328	N2	2days	408	27.5	3.15	1.31	28	0.067402	0.00772059	0.00321078	0.0686275	6752	408	976	408	660	8296	408	2days	0.067402	0.00321078	0.0686275	0.00772059	no	N2_2days	N2
509	20190328	N2	2days	282	18.9	1.99	0.96	3.48	0.0670213	0.00705674	0.00340426	0.0123404	6256	282	868	282	672	2008	282	2days	0.0670213	0.00340426	0.0123404	0.00705674	no	N2_2days	N2
510	20190328	N2	2days	360	25.5	2.39	1.3	8.82	0.0708333	0.00663889	0.00361111	0.0245	7880	360	916	360	764	4100	360	2days	0.0708333	0.00361111	0.0245	0.00663889	no	N2_2days	N2
511	20190328	N2	2days	166	11.9	1.32	0.68	4.31	0.0716867	0.00795181	0.00409639	0.0259639	7092	166	1128	166	808	2904	166	2days	0.0716867	0.00409639	0.0259639	0.00795181	no	N2_2days	N2
512	20190328	N2	2days	144	12.8	1.88	0.91	2.12	0.0888889	0.0130556	0.00631944	0.0147222	10232	144	1448	144	1052	1672	144	2days	0.0888889	0.00631944	0.0147222	0.0130556	no	N2_2days	N2
513	20190328	N2	2days	112	9.83	1.54	0.67	5.23	0.0877679	0.01375	0.00598214	0.0466964	10156	112	1492	112	868	4536	112	2days	0.0877679	0.00598214	0.0466964	0.01375	no	N2_2days	N2
514	20190328	N2	2days	240	13.7	1.39	0.54	8.34	0.0570833	0.00579167	0.00225	0.03475	5480	240	680	240	780	3756	240	2days	0.0570833	0.00225	0.03475	0.00579167	no	N2_2days	N2
515	20190328	N2	2days	294	15.5	1.58	0.67	10	0.0527211	0.00537415	0.00227891	0.0340136	4912	294	616	294	608	4640	294	2days	0.0527211	0.00227891	0.0340136	0.00537415	no	N2_2days	N2
516	20190328	N2	2days	110	8.23	1.11	0.3	6.64	0.0748182	0.0100909	0.00272727	0.0603636	8072	110	1168	110	788	6096	110	2days	0.0748182	0.00272727	0.0603636	0.0100909	no	N2_2days	N2
517	20190328	N2	2days	228	16.5	1.44	0.65	5.65	0.0723684	0.00631579	0.00285088	0.0247807	7808	228	896	228	520	3340	228	2days	0.0723684	0.00285088	0.0247807	0.00631579	no	N2_2days	N2
518	20190328	N2	2days	276	16.6	1.67	0.79	10.1	0.0601449	0.00605072	0.00286232	0.0365942	6220	276	740	276	568	5064	276	2days	0.0601449	0.00286232	0.0365942	0.00605072	no	N2_2days	N2
519	20190328	N2	2days	230	20.7	1.99	0.98	2.51	0.09	0.00865217	0.00426087	0.010913	9224	230	1140	230	888	2428	230	2days	0.09	0.00426087	0.010913	0.00865217	no	N2_2days	N2
520	20190328	N2	2days	150	8.91	1.79	0.44	8.4	0.0594	0.0119333	0.00293333	0.056	9028	150	1344	150	472	6868	150	2days	0.0594	0.00293333	0.056	0.0119333	no	N2_2days	N2
521	20190328	N2	2days	150	8.59	0.83	0.82	7.75	0.0572667	0.00553333	0.00546667	0.0516667	5232	150	672	150	900	5984	150	2days	0.0572667	0.00546667	0.0516667	0.00553333	no	N2_2days	N2
523	20190328	N2	2days	148	13	1.89	0.62	5.42	0.0878378	0.0127703	0.00418919	0.0366216	9548	148	1304	148	752	3908	148	2days	0.0878378	0.00418919	0.0366216	0.0127703	no	N2_2days	N2
524	20190328	N2	2days	172	16.4	2.46	0.89	6.31	0.0953488	0.0143023	0.00517442	0.036686	11628	172	1568	172	904	4608	172	2days	0.0953488	0.00517442	0.036686	0.0143023	no	N2_2days	N2
525	20190328	N2	2days	258	27.1	2.76	1.34	4.91	0.105039	0.0106977	0.0051938	0.019031	11224	258	1568	258	984	3620	258	2days	0.105039	0.0051938	0.019031	0.0106977	no	N2_2days	N2
526	20190328	N2	2days	222	19.2	1.94	0.82	22.2	0.0864865	0.00873874	0.00369369	0.1	8852	222	1220	222	760	18624	222	2days	0.0864865	0.00369369	0.1	0.00873874	no	N2_2days	N2
527	20190328	N2	2days	308	30.1	3.07	1.5	15.8	0.0977273	0.00996753	0.00487013	0.0512987	10812	308	1260	308	936	8188	308	2days	0.0977273	0.00487013	0.0512987	0.00996753	no	N2_2days	N2
528	20190328	N2	2days	288	17.4	1.55	0.7	6.5	0.0604167	0.00538194	0.00243056	0.0225694	6376	288	700	288	596	4608	288	2days	0.0604167	0.00243056	0.0225694	0.00538194	no	N2_2days	N2
530	20190328	N2	2days	354	27.5	3.33	1.64	5.96	0.0776836	0.00940678	0.00463277	0.0168362	7868	354	1356	354	816	2940	354	2days	0.0776836	0.00463277	0.0168362	0.00940678	no	N2_2days	N2
531	20190328	N2	2days	292	17.9	2.02	0.94	10.2	0.0613014	0.00691781	0.00321918	0.0349315	5444	292	836	292	544	4224	292	2days	0.0613014	0.00321918	0.0349315	0.00691781	no	N2_2days	N2
532	20190328	N2	2days	124	10.2	1.53	0.6	2.19	0.0822581	0.0123387	0.00483871	0.0176613	9424	124	1616	124	976	1740	124	2days	0.0822581	0.00483871	0.0176613	0.0123387	no	N2_2days	N2
533	20190328	N2	2days	230	13.4	1.22	0.6	2.78	0.0582609	0.00530435	0.0026087	0.012087	5228	230	696	230	512	1852	230	2days	0.0582609	0.0026087	0.012087	0.00530435	no	N2_2days	N2
534	20190328	N2	2days	190	15.4	1.76	0.59	20.6	0.0810526	0.00926316	0.00310526	0.108421	8136	190	1460	190	576	18472	190	2days	0.0810526	0.00310526	0.108421	0.00926316	no	N2_2days	N2
535	20190328	N2	2days	134	9.75	1.33	0.42	4.87	0.0727612	0.00992537	0.00313433	0.0363433	7736	134	1740	134	860	6160	134	2days	0.0727612	0.00313433	0.0363433	0.00992537	no	N2_2days	N2
536	20190328	N2	2days	186	14.6	1.46	0.46	16.1	0.0784946	0.00784946	0.00247312	0.0865591	7908	186	1204	186	772	15356	186	2days	0.0784946	0.00247312	0.0865591	0.00784946	no	N2_2days	N2
537	20190328	N2	2days	292	23.1	2.82	1.59	17.4	0.0791096	0.00965753	0.00544521	0.059589	9036	292	1388	292	1032	9124	292	2days	0.0791096	0.00544521	0.059589	0.00965753	no	N2_2days	N2
538	20190328	N2	2days	144	9.59	0.95	0.34	4.7	0.0665972	0.00659722	0.00236111	0.0326389	6856	144	856	144	576	5344	144	2days	0.0665972	0.00236111	0.0326389	0.00659722	no	N2_2days	N2
539	20190328	N2	2days	140	8.67	1	0.37	7.31	0.0619286	0.00714286	0.00264286	0.0522143	6072	140	928	140	560	5276	140	2days	0.0619286	0.00264286	0.0522143	0.00714286	no	N2_2days	N2
540	20190328	N2	2days	258	14.8	1.5	0.89	2.7	0.0573643	0.00581395	0.00344961	0.0104651	5312	258	1012	258	668	2900	258	2days	0.0573643	0.00344961	0.0104651	0.00581395	no	N2_2days	N2
541	20190328	N2	2days	318	29.6	3.46	1.23	9.94	0.0930818	0.0108805	0.00386792	0.0312579	9804	318	1752	318	772	9476	318	2days	0.0930818	0.00386792	0.0312579	0.0108805	no	N2_2days	N2
542	20190328	N2	2days	214	15.8	2.35	0.71	2.64	0.0738318	0.0109813	0.00331776	0.0123364	7604	214	1440	214	556	1512	214	2days	0.0738318	0.00331776	0.0123364	0.0109813	no	N2_2days	N2
543	20190328	N2	2days	244	18.5	2.57	0.86	4.62	0.0758197	0.0105328	0.00352459	0.0189344	9900	244	1380	244	704	2968	244	2days	0.0758197	0.00352459	0.0189344	0.0105328	no	N2_2days	N2
544	20190328	N2	2days	192	17.3	2.16	0.75	14.6	0.0901042	0.01125	0.00390625	0.0760417	11164	192	1320	192	676	10620	192	2days	0.0901042	0.00390625	0.0760417	0.01125	no	N2_2days	N2
545	20190328	N2	2days	172	13.3	1.3	0.65	6.97	0.0773256	0.00755814	0.00377907	0.0405233	7596	172	1020	172	716	4688	172	2days	0.0773256	0.00377907	0.0405233	0.00755814	no	N2_2days	N2
546	20190328	N2	2days	112	10.2	1.64	0.52	3.24	0.0910714	0.0146429	0.00464286	0.0289286	11400	112	1464	112	608	2876	112	2days	0.0910714	0.00464286	0.0289286	0.0146429	no	N2_2days	N2
547	20190328	N2	2days	316	18.3	2.26	0.77	2.06	0.0579114	0.0071519	0.00243671	0.00651899	5524	316	964	316	748	1248	316	2days	0.0579114	0.00243671	0.00651899	0.0071519	no	N2_2days	N2
548	20190328	N2	2days	252	21.4	2.13	0.96	9.04	0.0849206	0.00845238	0.00380952	0.035873	8340	252	1048	252	828	8276	252	2days	0.0849206	0.00380952	0.035873	0.00845238	no	N2_2days	N2
549	20190328	N2	2days	200	19.7	2.63	0.89	14	0.0985	0.01315	0.00445	0.07	12660	200	1596	200	744	11196	200	2days	0.0985	0.00445	0.07	0.01315	no	N2_2days	N2
550	20190328	N2	2days	334	25.2	2.6	1.14	13.5	0.0754491	0.00778443	0.00341317	0.0404192	7508	334	932	334	780	5500	334	2days	0.0754491	0.00341317	0.0404192	0.00778443	no	N2_2days	N2
551	20190328	N2	2days	214	16.9	1.72	0.59	8.97	0.078972	0.00803738	0.00275701	0.0419159	8196	214	1020	214	580	5508	214	2days	0.078972	0.00275701	0.0419159	0.00803738	no	N2_2days	N2
552	20190328	N2	2days	112	10.1	1.88	0.87	4.31	0.0901786	0.0167857	0.00776786	0.0384821	11052	112	1688	112	1032	4200	112	2days	0.0901786	0.00776786	0.0384821	0.0167857	no	N2_2days	N2
553	20190328	N2	2days	400	24.3	2.22	1.31	7.04	0.06075	0.00555	0.003275	0.0176	6252	400	700	400	700	3992	400	2days	0.06075	0.003275	0.0176	0.00555	no	N2_2days	N2
554	20190328	N2	2days	316	22.8	2.51	1.21	5.04	0.0721519	0.00794304	0.00382911	0.0159494	7300	316	1100	316	892	2388	316	2days	0.0721519	0.00382911	0.0159494	0.00794304	no	N2_2days	N2
555	20190328	N2	2days	202	18.3	1.69	1.02	6.61	0.0905941	0.00836634	0.0050495	0.0327228	9436	202	1036	202	968	6040	202	2days	0.0905941	0.0050495	0.0327228	0.00836634	no	N2_2days	N2
556	20190328	N2	2days	114	10.2	1.81	0.68	3.04	0.0894737	0.0158772	0.00596491	0.0266667	10876	114	1564	114	1208	2472	114	2days	0.0894737	0.00596491	0.0266667	0.0158772	no	N2_2days	N2
557	20190328	N2	2days	142	12.9	1.51	0.42	4.7	0.0908451	0.0106338	0.00295775	0.0330986	8976	142	1084	142	720	6208	142	2days	0.0908451	0.00295775	0.0330986	0.0106338	no	N2_2days	N2
558	20190328	N2	2days	390	30.9	3.56	1.52	2.24	0.0792308	0.00912821	0.00389744	0.00574359	8336	390	1176	390	684	1208	390	2days	0.0792308	0.00389744	0.00574359	0.00912821	no	N2_2days	N2
559	20190328	N2	2days	220	18.3	2.47	0.86	9.88	0.0831818	0.0112273	0.00390909	0.0449091	8676	220	1232	220	648	8328	220	2days	0.0831818	0.00390909	0.0449091	0.0112273	no	N2_2days	N2
561	20190328	N2	2days	312	22.2	1.48	0.98	2.1	0.0711538	0.00474359	0.00314103	0.00673077	6548	312	628	312	648	1612	312	2days	0.0711538	0.00314103	0.00673077	0.00474359	no	N2_2days	N2
562	20190328	N2	2days	182	14.3	2.65	1.09	9.47	0.0785714	0.0145604	0.00598901	0.052033	8588	182	1736	182	968	7400	182	2days	0.0785714	0.00598901	0.052033	0.0145604	no	N2_2days	N2
563	20190328	N2	2days	238	23.4	2.48	0.98	2.45	0.0983193	0.0104202	0.00411765	0.0102941	10076	238	1612	238	700	2924	236	2days	0.0983193	0.00411765	0.0102941	0.0104202	no	N2_2days	N2
564	20190328	N2	2days	368	29.2	2.69	1.35	4.87	0.0793478	0.00730978	0.00366848	0.0132337	8104	368	1108	368	904	2516	366	2days	0.0793478	0.00366848	0.0132337	0.00730978	no	N2_2days	N2
565	20190328	N2	2days	350	27.9	2.57	1.41	5.91	0.0797143	0.00734286	0.00402857	0.0168857	8564	350	1044	350	748	3028	350	2days	0.0797143	0.00402857	0.0168857	0.00734286	no	N2_2days	N2
566	20190328	N2	2days	106	6.98	0.75	0.13	2.65	0.0658491	0.00707547	0.00122642	0.025	6992	106	912	106	344	2720	106	2days	0.0658491	0.00122642	0.025	0.00707547	no	N2_2days	N2
567	20190328	N2	2days	130	12.1	2.16	0.67	11.5	0.0930769	0.0166154	0.00515385	0.0884615	11792	130	1620	130	808	11176	130	2days	0.0930769	0.00515385	0.0884615	0.0166154	no	N2_2days	N2
568	20190328	N2	2days	108	5.68	0.54	0.29	6.24	0.0525926	0.005	0.00268519	0.0577778	6256	108	648	108	704	8224	108	2days	0.0525926	0.00268519	0.0577778	0.005	no	N2_2days	N2
569	20190328	N2	2days	174	13.6	2.46	0.91	11	0.0781609	0.0141379	0.00522989	0.0632184	10052	174	1288	174	872	8008	174	2days	0.0781609	0.00522989	0.0632184	0.0141379	no	N2_2days	N2
570	20190328	N2	2days	136	9.56	1.55	0.57	7.97	0.0702941	0.0113971	0.00419118	0.0586029	7612	136	1336	136	704	5524	136	2days	0.0702941	0.00419118	0.0586029	0.0113971	no	N2_2days	N2
572	20190328	N2	2days	178	11.9	1.46	0.6	16.8	0.0668539	0.00820225	0.00337079	0.094382	6196	178	1236	178	596	16000	178	2days	0.0668539	0.00337079	0.094382	0.00820225	no	N2_2days	N2
573	20190328	N2	2days	186	10.8	1.43	0.63	4.09	0.0580645	0.00768817	0.0033871	0.0219892	6848	186	1108	186	664	3128	186	2days	0.0580645	0.0033871	0.0219892	0.00768817	no	N2_2days	N2
575	20190328	N2	2days	306	17.8	1.47	0.82	3.58	0.0581699	0.00480392	0.00267974	0.0116993	5256	306	580	306	604	2552	306	2days	0.0581699	0.00267974	0.0116993	0.00480392	no	N2_2days	N2
576	20190328	N2	2days	158	12.3	1.45	0.51	3.44	0.0778481	0.00917722	0.00322785	0.0217722	8312	158	1108	158	560	2976	158	2days	0.0778481	0.00322785	0.0217722	0.00917722	no	N2_2days	N2
577	20190328	N2	2days	288	25.6	2.6	1.19	5.72	0.0888889	0.00902778	0.00413194	0.0198611	8820	288	1220	288	728	3444	288	2days	0.0888889	0.00413194	0.0198611	0.00902778	no	N2_2days	N2
579	20190328	N2	2days	140	10	1.11	0.33	2.06	0.0714286	0.00792857	0.00235714	0.0147143	6764	140	1028	140	500	2960	140	2days	0.0714286	0.00235714	0.0147143	0.00792857	no	N2_2days	N2
580	20190328	N2	2days	206	18.9	2.09	0.63	6.5	0.0917476	0.0101456	0.00305825	0.0315534	8688	206	1264	206	576	5116	206	2days	0.0917476	0.00305825	0.0315534	0.0101456	no	N2_2days	N2
581	20190328	N2	2days	146	13.3	1.59	0.65	6.09	0.0910959	0.0108904	0.00445205	0.0417123	10644	146	1020	146	772	6172	146	2days	0.0910959	0.00445205	0.0417123	0.0108904	no	N2_2days	N2
582	20190328	N2	2days	228	11.5	1.07	0.56	3.66	0.0504386	0.00469298	0.00245614	0.0160526	4452	228	556	228	640	2396	228	2days	0.0504386	0.00245614	0.0160526	0.00469298	no	N2_2days	N2
583	20190328	N2	2days	158	13.5	1.68	0.63	8.55	0.085443	0.0106329	0.00398734	0.0541139	8900	158	1288	158	680	6864	158	2days	0.085443	0.00398734	0.0541139	0.0106329	no	N2_2days	N2
584	20190328	N2	2days	168	14.8	1.49	0.63	2.37	0.0880952	0.00886905	0.00375	0.0141071	9852	168	1104	168	856	3120	168	2days	0.0880952	0.00375	0.0141071	0.00886905	no	N2_2days	N2
586	20190328	N2	2days	380	27	2.93	1.41	9.37	0.0710526	0.00771053	0.00371053	0.0246579	7128	380	1028	380	892	4324	380	2days	0.0710526	0.00371053	0.0246579	0.00771053	no	N2_2days	N2
587	20190328	N2	2days	116	10.2	1.17	0.31	11.4	0.087931	0.0100862	0.00267241	0.0982759	8980	116	1160	116	544	14540	116	2days	0.087931	0.00267241	0.0982759	0.0100862	no	N2_2days	N2
588	20190328	N2	2days	142	12.7	1.25	0.41	3.86	0.0894366	0.00880282	0.00288732	0.0271831	8328	142	920	142	620	3096	142	2days	0.0894366	0.00288732	0.0271831	0.00880282	no	N2_2days	N2
589	20190328	N2	2days	266	19.4	2.11	1.04	13.3	0.0729323	0.00793233	0.00390977	0.05	7288	266	1016	266	740	5720	266	2days	0.0729323	0.00390977	0.05	0.00793233	no	N2_2days	N2
591	20190328	N2	2days	150	13.3	2.07	0.91	8.06	0.0886667	0.0138	0.00606667	0.0537333	8532	150	1920	150	1004	5672	150	2days	0.0886667	0.00606667	0.0537333	0.0138	no	N2_2days	N2
592	20190328	N2	2days	174	15.3	1.55	0.47	2.77	0.087931	0.00890805	0.00270115	0.0159195	9464	174	1376	174	540	3084	174	2days	0.087931	0.00270115	0.0159195	0.00890805	no	N2_2days	N2
593	20190328	N2	2days	116	8.8	0.68	0.2	1.48	0.0758621	0.00586207	0.00172414	0.0127586	8572	116	936	116	496	1420	116	2days	0.0758621	0.00172414	0.0127586	0.00586207	no	N2_2days	N2
595	20190328	N2	2days	146	13.2	2.48	1.07	13.3	0.090411	0.0169863	0.00732877	0.0910959	11492	146	1680	146	1008	10844	146	2days	0.090411	0.00732877	0.0910959	0.0169863	no	N2_2days	N2
596	20190328	N2	2days	142	12.8	1.62	0.73	6.26	0.0901408	0.0114085	0.00514085	0.0440845	11004	142	1472	142	880	5820	142	2days	0.0901408	0.00514085	0.0440845	0.0114085	no	N2_2days	N2
597	20190328	N2	2days	190	10.4	1.31	0.41	11.6	0.0547368	0.00689474	0.00215789	0.0610526	5396	190	956	190	524	9664	190	2days	0.0547368	0.00215789	0.0610526	0.00689474	no	N2_2days	N2
598	20190328	N2	2days	224	18.2	2.98	1.49	2.38	0.08125	0.0133036	0.00665179	0.010625	8284	224	1720	224	1068	1240	224	2days	0.08125	0.00665179	0.010625	0.0133036	no	N2_2days	N2
599	20190328	N2	2days	224	18.5	1.95	0.74	3.16	0.0825893	0.00870536	0.00330357	0.0141071	8220	224	1052	224	860	2524	224	2days	0.0825893	0.00330357	0.0141071	0.00870536	no	N2_2days	N2
600	20190328	N2	2days	166	14.2	2.28	0.86	16.1	0.0855422	0.0137349	0.00518072	0.096988	9872	166	1484	166	880	17584	166	2days	0.0855422	0.00518072	0.096988	0.0137349	no	N2_2days	N2
601	20190328	N2	2days	268	18	2.66	1.19	10.2	0.0671642	0.00992537	0.0044403	0.0380597	7740	268	2116	268	1004	4756	268	2days	0.0671642	0.0044403	0.0380597	0.00992537	no	N2_2days	N2
602	20190328	N2	2days	386	28.9	2.8	1.17	14.6	0.0748705	0.00725389	0.00303109	0.0378238	7032	386	900	386	680	6028	386	2days	0.0748705	0.00303109	0.0378238	0.00725389	no	N2_2days	N2
603	20190328	N2	2days	124	8.83	0.73	0.3	3.7	0.0712097	0.0058871	0.00241935	0.0298387	6820	124	648	124	708	5628	124	2days	0.0712097	0.00241935	0.0298387	0.0058871	no	N2_2days	N2
604	20190328	N2	2days	310	21	2.03	0.73	5.97	0.0677419	0.00654839	0.00235484	0.0192581	6964	310	864	310	604	3856	310	2days	0.0677419	0.00235484	0.0192581	0.00654839	no	N2_2days	N2
605	20190328	N2	2days	194	18	2.77	1.05	14	0.0927835	0.0142784	0.00541237	0.0721649	12100	194	1752	194	740	12748	194	2days	0.0927835	0.00541237	0.0721649	0.0142784	no	N2_2days	N2
606	20190328	N2	2days	228	15.7	2.27	0.71	9.17	0.0688596	0.00995614	0.00311404	0.0402193	8184	228	1184	228	692	4380	228	2days	0.0688596	0.00311404	0.0402193	0.00995614	no	N2_2days	N2
607	20190328	N2	2days	174	9.3	1.08	0.45	6.03	0.0534483	0.0062069	0.00258621	0.0346552	5184	174	952	174	608	8276	174	2days	0.0534483	0.00258621	0.0346552	0.0062069	no	N2_2days	N2
608	20190328	N2	2days	250	16.6	1.74	0.76	9.14	0.0664	0.00696	0.00304	0.03656	6452	250	852	250	556	6400	250	2days	0.0664	0.00304	0.03656	0.00696	no	N2_2days	N2
609	20190328	N2	2days	336	23.6	2.73	1.33	5.04	0.0702381	0.008125	0.00395833	0.015	8080	336	1116	336	752	2508	336	2days	0.0702381	0.00395833	0.015	0.008125	no	N2_2days	N2
610	20190328	N2	2days	122	6.79	0.59	0.21	0.43	0.0556557	0.00483607	0.00172131	0.00352459	5116	122	680	122	540	580	122	2days	0.0556557	0.00172131	0.00352459	0.00483607	no	N2_2days	N2
611	20190328	N2	2days	184	10.9	1.14	0.38	9.1	0.0592391	0.00619565	0.00206522	0.0494565	5768	184	772	184	564	6032	184	2days	0.0592391	0.00206522	0.0494565	0.00619565	no	N2_2days	N2
612	20190328	N2	2days	108	9.81	1.76	0.74	3.97	0.0908333	0.0162963	0.00685185	0.0367593	11348	108	1476	108	932	5528	108	2days	0.0908333	0.00685185	0.0367593	0.0162963	no	N2_2days	N2
613	20190328	N2	2days	254	15.9	1.4	0.8	3.47	0.0625984	0.00551181	0.00314961	0.0136614	6128	254	748	254	584	2836	254	2days	0.0625984	0.00314961	0.0136614	0.00551181	no	N2_2days	N2
614	20190328	N2	2days	316	21.1	2.56	0.88	5.83	0.0667722	0.00810127	0.00278481	0.0184494	7644	316	1096	316	708	3068	316	2days	0.0667722	0.00278481	0.0184494	0.00810127	no	N2_2days	N2
615	20190328	N2	2days	344	27.7	3.37	1.25	16	0.0805233	0.00979651	0.00363372	0.0465116	8492	344	1508	344	764	6092	344	2days	0.0805233	0.00363372	0.0465116	0.00979651	no	N2_2days	N2
616	20190328	N2	2days	298	31.1	3.01	0.89	12	0.104362	0.0101007	0.00298658	0.0402685	13388	298	1596	298	648	6784	298	2days	0.104362	0.00298658	0.0402685	0.0101007	no	N2_2days	N2
617	20190328	N2	2days	172	12.1	1.08	0.54	4.97	0.0703488	0.00627907	0.00313953	0.0288953	7408	172	728	172	552	3652	172	2days	0.0703488	0.00313953	0.0288953	0.00627907	no	N2_2days	N2
618	20190328	N2	2days	444	37.9	4.07	2.02	11.3	0.0853604	0.00916667	0.00454955	0.0254505	8824	444	1296	444	940	4904	444	2days	0.0853604	0.00454955	0.0254505	0.00916667	no	N2_2days	N2
619	20190328	N2	2days	260	26	2.36	1.03	11.9	0.1	0.00907692	0.00396154	0.0457692	10240	260	1256	260	896	9440	260	2days	0.1	0.00396154	0.0457692	0.00907692	no	N2_2days	N2
620	20190328	N2	2days	194	20.6	2.25	0.8	7.4	0.106186	0.0115979	0.00412371	0.0381443	13448	194	1716	194	704	7056	194	2days	0.106186	0.00412371	0.0381443	0.0115979	no	N2_2days	N2
3473	20190328	NL5901	2days	288	14.8	14.9	0.61	23.9	0.0513889	0.0517361	0.00211806	0.0829861	4936	288	7944	288	584	11076	288	2days	0.0513889	0.00211806	0.0829861	0.0517361	yes	NL5901_2days	N2
3474	20190328	NL5901	2days	312	25.2	31.7	0.99	7.74	0.0807692	0.101603	0.00317308	0.0248077	7860	312	17896	312	652	3476	312	2days	0.0807692	0.00317308	0.0248077	0.101603	yes	NL5901_2days	N2
3475	20190328	NL5901	2days	216	14.9	12.5	0.7	19.1	0.0689815	0.0578704	0.00324074	0.0884259	6872	216	7220	216	740	14336	216	2days	0.0689815	0.00324074	0.0884259	0.0578704	yes	NL5901_2days	N2
3476	20190328	NL5901	2days	418	37.9	48.9	1.55	7.59	0.0906699	0.116986	0.00370813	0.0181579	8476	418	21668	418	772	2712	418	2days	0.0906699	0.00370813	0.0181579	0.116986	yes	NL5901_2days	N2
3477	20190328	NL5901	2days	218	13.4	13.2	0.84	3.83	0.0614679	0.0605505	0.00385321	0.0175688	5776	218	6740	218	668	2384	218	2days	0.0614679	0.00385321	0.0175688	0.0605505	yes	NL5901_2days	N2
3478	20190328	NL5901	2days	478	44.8	61.8	2.42	16.2	0.0937238	0.129289	0.00506276	0.0338912	9344	478	24764	478	1176	4504	478	2days	0.0937238	0.00506276	0.0338912	0.129289	yes	NL5901_2days	N2
3479	20190328	NL5901	2days	164	11.9	21	0.61	5.66	0.072561	0.128049	0.00371951	0.0345122	11508	164	18840	164	704	7344	164	2days	0.072561	0.00371951	0.0345122	0.128049	yes	NL5901_2days	N2
3480	20190328	NL5901	2days	424	33	20.6	4.44	70.6	0.0778302	0.0485849	0.0104717	0.166509	12384	424	8620	424	1860	25412	424	2days	0.0778302	0.0104717	0.166509	0.0485849	yes	NL5901_2days	N2
3481	20190328	NL5901	2days	114	7.37	5.5	0.43	5.47	0.0646491	0.0482456	0.00377193	0.0479825	5928	114	4808	114	604	5944	114	2days	0.0646491	0.00377193	0.0479825	0.0482456	yes	NL5901_2days	N2
3482	20190328	NL5901	2days	258	22.1	17.6	1.17	16	0.0856589	0.0682171	0.00453488	0.0620155	8808	258	7844	258	780	6872	258	2days	0.0856589	0.00453488	0.0620155	0.0682171	yes	NL5901_2days	N2
3483	20190328	NL5901	2days	350	30.9	35.1	2.09	22	0.0882857	0.100286	0.00597143	0.0628571	9460	350	12896	350	940	6608	350	2days	0.0882857	0.00597143	0.0628571	0.100286	yes	NL5901_2days	N2
3484	20190328	NL5901	2days	270	19.5	43.3	0.88	3.05	0.0722222	0.16037	0.00325926	0.0112963	8572	270	24460	270	664	1448	270	2days	0.0722222	0.00325926	0.0112963	0.16037	yes	NL5901_2days	N2
3485	20190328	NL5901	2days	260	20.3	9.19	0.88	69.7	0.0780769	0.0353462	0.00338462	0.268077	8644	260	6772	260	720	32308	260	2days	0.0780769	0.00338462	0.268077	0.0353462	yes	NL5901_2days	N2
3486	20190328	NL5901	2days	220	12.8	40.9	0.57	5.65	0.0581818	0.185909	0.00259091	0.0256818	7320	220	65532	220	680	7188	220	2days	0.0581818	0.00259091	0.0256818	0.185909	yes	NL5901_2days	N2
3487	20190328	NL5901	2days	204	17.2	33.1	0.45	7.67	0.0843137	0.162255	0.00220588	0.037598	9468	204	17328	204	668	5468	204	2days	0.0843137	0.00220588	0.037598	0.162255	yes	NL5901_2days	N2
3488	20190328	NL5901	2days	112	6.99	1.79	0.15	0.43	0.0624107	0.0159821	0.00133929	0.00383929	6112	112	1740	112	328	532	112	2days	0.0624107	0.00133929	0.00383929	0.0159821	yes	NL5901_2days	N2
3489	20190328	NL5901	2days	338	25.3	43.8	1.07	38.2	0.0748521	0.129586	0.00316568	0.113018	7336	338	22676	338	664	19084	338	2days	0.0748521	0.00316568	0.113018	0.129586	yes	NL5901_2days	N2
3490	20190328	NL5901	2days	130	12.3	10.2	0.53	8.02	0.0946154	0.0784615	0.00407692	0.0616923	10432	130	8416	130	816	7808	130	2days	0.0946154	0.00407692	0.0616923	0.0784615	yes	NL5901_2days	N2
3491	20190328	NL5901	2days	248	15.3	19.6	0.62	20.2	0.0616935	0.0790323	0.0025	0.0814516	7232	248	7880	248	592	12628	248	2days	0.0616935	0.0025	0.0814516	0.0790323	yes	NL5901_2days	N2
3492	20190328	NL5901	2days	256	21.5	33.7	0.84	51	0.0839844	0.131641	0.00328125	0.199219	8824	256	17460	256	752	32904	256	2days	0.0839844	0.00328125	0.199219	0.131641	yes	NL5901_2days	N2
3493	20190328	NL5901	2days	198	17	41.5	0.94	3.06	0.0858586	0.209596	0.00474747	0.0154545	8008	198	23132	198	752	1736	198	2days	0.0858586	0.00474747	0.0154545	0.209596	yes	NL5901_2days	N2
3494	20190328	NL5901	2days	246	17.4	27.9	0.74	7.07	0.0707317	0.113415	0.00300813	0.0287398	9612	246	20396	246	680	4348	246	2days	0.0707317	0.00300813	0.0287398	0.113415	yes	NL5901_2days	N2
3496	20190328	NL5901	2days	162	14.8	68.2	0.58	5.57	0.091358	0.420988	0.00358025	0.0343827	10044	162	55880	162	640	4332	162	2days	0.091358	0.00358025	0.0343827	0.420988	yes	NL5901_2days	N2
3497	20190328	NL5901	2days	122	6.44	28.6	0.21	19.9	0.0527869	0.234426	0.00172131	0.163115	8552	122	47304	122	640	24872	122	2days	0.0527869	0.00172131	0.163115	0.234426	yes	NL5901_2days	N2
3499	20190328	NL5901	2days	212	24.1	37.4	1.39	11.2	0.113679	0.176415	0.0065566	0.0528302	11560	212	27368	212	1072	9344	212	2days	0.113679	0.0065566	0.0528302	0.176415	yes	NL5901_2days	N2
3500	20190328	NL5901	2days	258	16.7	19.3	0.6	7.21	0.0647287	0.0748062	0.00232558	0.0279457	6348	258	7516	258	576	3968	258	2days	0.0647287	0.00232558	0.0279457	0.0748062	yes	NL5901_2days	N2
3501	20190328	NL5901	2days	230	12.1	9.67	0.68	16.7	0.0526087	0.0420435	0.00295652	0.0726087	4972	230	4412	230	712	6788	230	2days	0.0526087	0.00295652	0.0726087	0.0420435	yes	NL5901_2days	N2
3502	20190328	NL5901	2days	206	14.7	10.5	0.4	1.25	0.0713592	0.0509709	0.00194175	0.00606796	7040	206	6324	206	564	816	200	2days	0.0713592	0.00194175	0.00606796	0.0509709	yes	NL5901_2days	N2
3503	20190328	NL5901	2days	450	36.2	80.1	1.7	28.4	0.0804444	0.178	0.00377778	0.0631111	7824	450	33840	450	788	7868	450	2days	0.0804444	0.00377778	0.0631111	0.178	yes	NL5901_2days	N2
3504	20190328	NL5901	2days	106	5.96	4.53	0.18	1.01	0.0562264	0.0427358	0.00169811	0.0095283	5292	106	4736	106	448	1788	106	2days	0.0562264	0.00169811	0.0095283	0.0427358	yes	NL5901_2days	N2
3505	20190328	NL5901	2days	154	16.5	18	1.27	1.57	0.107143	0.116883	0.00824675	0.0101948	13988	154	12504	154	988	1500	154	2days	0.107143	0.00824675	0.0101948	0.116883	yes	NL5901_2days	N2
3506	20190328	NL5901	2days	158	10.9	11.6	0.54	2.22	0.0689873	0.0734177	0.00341772	0.0140506	6892	158	7536	158	524	1476	158	2days	0.0689873	0.00341772	0.0140506	0.0734177	yes	NL5901_2days	N2
3507	20190328	NL5901	2days	166	10.4	7.25	0.39	10.4	0.0626506	0.0436747	0.0023494	0.0626506	5996	166	5868	166	540	9748	166	2days	0.0626506	0.0023494	0.0626506	0.0436747	yes	NL5901_2days	N2
3508	20190328	NL5901	2days	248	21.6	31.1	0.75	7.19	0.0870968	0.125403	0.00302419	0.0289919	10524	248	13788	248	612	3752	248	2days	0.0870968	0.00302419	0.0289919	0.125403	yes	NL5901_2days	N2
3509	20190328	NL5901	2days	264	20.1	20.9	0.7	4.69	0.0761364	0.0791667	0.00265152	0.0177652	7748	264	8228	264	688	2256	264	2days	0.0761364	0.00265152	0.0177652	0.0791667	yes	NL5901_2days	N2
3510	20190328	NL5901	2days	396	30.2	49	1.81	6.66	0.0762626	0.123737	0.00457071	0.0168182	7664	396	18076	396	868	1936	396	2days	0.0762626	0.00457071	0.0168182	0.123737	yes	NL5901_2days	N2
3511	20190328	NL5901	2days	188	11.9	15.8	0.34	2.12	0.0632979	0.0840426	0.00180851	0.0112766	6320	188	8004	188	492	1496	188	2days	0.0632979	0.00180851	0.0112766	0.0840426	yes	NL5901_2days	N2
3512	20190328	NL5901	2days	218	18	31.7	0.5	9.07	0.0825688	0.145413	0.00229358	0.0416055	8460	218	17732	218	496	5336	218	2days	0.0825688	0.00229358	0.0416055	0.145413	yes	NL5901_2days	N2
3513	20190328	NL5901	2days	338	25.9	36.2	1.23	22.5	0.0766272	0.107101	0.00363905	0.066568	8072	338	21956	338	756	7956	338	2days	0.0766272	0.00363905	0.066568	0.107101	yes	NL5901_2days	N2
3514	20190328	NL5901	2days	150	7.98	21	0.43	5.81	0.0532	0.14	0.00286667	0.0387333	4828	150	17768	150	440	4816	150	2days	0.0532	0.00286667	0.0387333	0.14	yes	NL5901_2days	N2
3515	20190328	NL5901	2days	266	22.6	40	1.26	3.71	0.0849624	0.150376	0.00473684	0.0139474	7836	266	28492	266	696	1748	266	2days	0.0849624	0.00473684	0.0139474	0.150376	yes	NL5901_2days	N2
3516	20190328	NL5901	2days	220	20.9	40.2	0.98	3.61	0.095	0.182727	0.00445455	0.0164091	11480	220	22592	220	744	1772	220	2days	0.095	0.00445455	0.0164091	0.182727	yes	NL5901_2days	N2
3517	20190328	NL5901	2days	194	19.2	38.2	0.61	2.6	0.0989691	0.196907	0.00314433	0.0134021	9580	194	25964	194	560	1520	194	2days	0.0989691	0.00314433	0.0134021	0.196907	yes	NL5901_2days	N2
3518	20190328	NL5901	2days	246	15.8	20	1.08	2.32	0.0642276	0.0813008	0.00439024	0.00943089	9620	246	8944	246	980	1192	246	2days	0.0642276	0.00439024	0.00943089	0.0813008	yes	NL5901_2days	N2
3521	20190328	NL5901	2days	162	15.3	33.2	0.7	18.7	0.0944444	0.204938	0.00432099	0.115432	10044	162	25096	162	708	13880	162	2days	0.0944444	0.00432099	0.115432	0.204938	yes	NL5901_2days	N2
3522	20190328	NL5901	2days	260	20.9	34.7	1.26	3.51	0.0803846	0.133462	0.00484615	0.0135	8084	260	25444	260	788	1724	260	2days	0.0803846	0.00484615	0.0135	0.133462	yes	NL5901_2days	N2
3523	20190328	NL5901	2days	286	21.9	23.3	1.11	3.15	0.0765734	0.0814685	0.00388112	0.011014	7972	286	14296	286	744	1220	286	2days	0.0765734	0.00388112	0.011014	0.0814685	yes	NL5901_2days	N2
3524	20190328	NL5901	2days	378	35.7	55.3	2.39	62.3	0.0944444	0.146296	0.00632275	0.164815	9992	378	24764	378	1212	19468	378	2days	0.0944444	0.00632275	0.164815	0.146296	yes	NL5901_2days	N2
3525	20190328	NL5901	2days	320	20.3	30.3	0.79	6.61	0.0634375	0.0946875	0.00246875	0.0206563	6800	320	25236	320	616	2200	320	2days	0.0634375	0.00246875	0.0206563	0.0946875	yes	NL5901_2days	N2
3526	20190328	NL5901	2days	360	29.7	14.9	1.04	42.6	0.0825	0.0413889	0.00288889	0.118333	8560	360	4584	360	644	16248	360	2days	0.0825	0.00288889	0.118333	0.0413889	yes	NL5901_2days	N2
3527	20190328	NL5901	2days	300	20.6	30.2	0.97	50.7	0.0686667	0.100667	0.00323333	0.169	6220	300	15348	300	748	17196	300	2days	0.0686667	0.00323333	0.169	0.100667	yes	NL5901_2days	N2
3528	20190328	NL5901	2days	256	13.4	12.5	0.76	6.2	0.0523438	0.0488281	0.00296875	0.0242188	4720	256	8932	256	568	3048	256	2days	0.0523438	0.00296875	0.0242188	0.0488281	yes	NL5901_2days	N2
3529	20190328	NL5901	2days	314	22.5	27.3	0.93	2.56	0.0716561	0.0869427	0.00296178	0.00815287	8108	314	10372	314	756	876	314	2days	0.0716561	0.00296178	0.00815287	0.0869427	yes	NL5901_2days	N2
3530	20190328	NL5901	2days	332	17.9	28.5	0.7	4.82	0.0539157	0.0858434	0.00210843	0.0145181	5808	332	19700	332	516	1668	332	2days	0.0539157	0.00210843	0.0145181	0.0858434	yes	NL5901_2days	N2
3531	20190328	NL5901	2days	204	19.3	45.6	0.47	7.43	0.0946078	0.223529	0.00230392	0.0364216	9716	204	28312	204	472	3968	204	2days	0.0946078	0.00230392	0.0364216	0.223529	yes	NL5901_2days	N2
3532	20190328	NL5901	2days	234	24.7	49.4	0.94	23.8	0.105556	0.211111	0.00401709	0.101709	10464	234	30920	234	780	13576	234	2days	0.105556	0.00401709	0.101709	0.211111	yes	NL5901_2days	N2
3534	20190328	NL5901	2days	382	22.7	28.4	0.95	51.2	0.0594241	0.0743455	0.00248691	0.134031	6616	382	24728	382	632	13720	382	2days	0.0594241	0.00248691	0.134031	0.0743455	yes	NL5901_2days	N2
3536	20190328	NL5901	2days	354	31.2	61.2	1.71	5.4	0.0881356	0.172881	0.00483051	0.0152542	9592	354	29932	354	928	1924	354	2days	0.0881356	0.00483051	0.0152542	0.172881	yes	NL5901_2days	N2
3537	20190328	NL5901	2days	332	20.8	36	0.93	46.6	0.0626506	0.108434	0.0028012	0.140361	6244	332	18344	332	616	14416	332	2days	0.0626506	0.0028012	0.140361	0.108434	yes	NL5901_2days	N2
3538	20190328	NL5901	2days	396	38.9	57.6	2.22	7.87	0.0982323	0.145455	0.00560606	0.0198737	11280	396	31924	396	1184	4868	396	2days	0.0982323	0.00560606	0.0198737	0.145455	yes	NL5901_2days	N2
3539	20190328	NL5901	2days	188	10.3	8.87	0.46	1.89	0.0547872	0.0471809	0.00244681	0.0100532	5088	188	7144	188	552	1548	188	2days	0.0547872	0.00244681	0.0100532	0.0471809	yes	NL5901_2days	N2
3540	20190328	NL5901	2days	266	21.3	45.7	1.08	9.15	0.0800752	0.171805	0.00406015	0.0343985	7996	266	24172	266	836	6272	266	2days	0.0800752	0.00406015	0.0343985	0.171805	yes	NL5901_2days	N2
3542	20190328	NL5901	2days	110	5.84	19.4	0.31	1.88	0.0530909	0.176364	0.00281818	0.0170909	4712	110	22540	110	588	2152	110	2days	0.0530909	0.00281818	0.0170909	0.176364	yes	NL5901_2days	N2
3544	20190328	NL5901	2days	192	13.3	17.2	0.43	4.8	0.0692708	0.0895833	0.00223958	0.025	9356	192	11492	192	680	3720	192	2days	0.0692708	0.00223958	0.025	0.0895833	yes	NL5901_2days	N2
3545	20190328	NL5901	2days	256	15.1	17.2	0.72	11.2	0.0589844	0.0671875	0.0028125	0.04375	5644	256	8676	256	852	4408	256	2days	0.0589844	0.0028125	0.04375	0.0671875	yes	NL5901_2days	N2
3546	20190328	NL5901	2days	124	9.05	10.8	0.27	4.35	0.0729839	0.0870968	0.00217742	0.0350806	7408	124	10780	124	400	4140	124	2days	0.0729839	0.00217742	0.0350806	0.0870968	yes	NL5901_2days	N2
3547	20190328	NL5901	2days	434	34.7	66.3	1.6	4.6	0.0799539	0.152765	0.00368664	0.0105991	7936	434	25068	434	792	1556	434	2days	0.0799539	0.00368664	0.0105991	0.152765	yes	NL5901_2days	N2
3548	20190328	NL5901	2days	290	26.3	37	0.9	2.65	0.0906897	0.127586	0.00310345	0.00913793	9036	290	13652	290	668	1028	290	2days	0.0906897	0.00310345	0.00913793	0.127586	yes	NL5901_2days	N2
3549	20190328	NL5901	2days	238	19.7	32.9	1.16	2.47	0.0827731	0.138235	0.00487395	0.0103782	8348	238	22008	238	936	1196	238	2days	0.0827731	0.00487395	0.0103782	0.138235	yes	NL5901_2days	N2
3550	20190328	NL5901	2days	268	21	41.2	0.9	21.7	0.0783582	0.153731	0.00335821	0.0809701	7920	268	30644	268	612	9960	268	2days	0.0783582	0.00335821	0.0809701	0.153731	yes	NL5901_2days	N2
3551	20190328	NL5901	2days	308	24.3	24.9	1.3	25.2	0.0788961	0.0808442	0.00422078	0.0818182	7836	308	8388	308	712	8228	308	2days	0.0788961	0.00422078	0.0818182	0.0808442	yes	NL5901_2days	N2
3552	20190328	NL5901	2days	144	11.4	32.6	0.41	8.36	0.0791667	0.226389	0.00284722	0.0580556	7568	144	32256	144	536	9624	144	2days	0.0791667	0.00284722	0.0580556	0.226389	yes	NL5901_2days	N2
3553	20190328	NL5901	2days	318	22.1	41.4	0.92	10.2	0.0694969	0.130189	0.00289308	0.0320755	7120	318	27496	318	728	3588	318	2days	0.0694969	0.00289308	0.0320755	0.130189	yes	NL5901_2days	N2
3554	20190328	NL5901	2days	340	19.9	22.1	0.97	20.6	0.0585294	0.065	0.00285294	0.0605882	5636	340	9264	340	600	6276	340	2days	0.0585294	0.00285294	0.0605882	0.065	yes	NL5901_2days	N2
3555	20190328	NL5901	2days	136	11.9	3.58	0.58	8.32	0.0875	0.0263235	0.00426471	0.0611765	8676	136	2904	136	808	8464	136	2days	0.0875	0.00426471	0.0611765	0.0263235	yes	NL5901_2days	N2
3557	20190328	NL5901	2days	186	10.4	16	0.84	2.23	0.055914	0.0860215	0.00451613	0.0119892	9928	186	10232	186	792	1904	186	2days	0.055914	0.00451613	0.0119892	0.0860215	yes	NL5901_2days	N2
3558	20190328	NL5901	2days	222	14	34.4	0.78	5.34	0.0630631	0.154955	0.00351351	0.0240541	7364	222	23080	222	668	2680	222	2days	0.0630631	0.00351351	0.0240541	0.154955	yes	NL5901_2days	N2
3559	20190328	NL5901	2days	208	16.2	27.2	0.44	2.06	0.0778846	0.130769	0.00211538	0.00990385	8312	208	24028	208	436	1564	208	2days	0.0778846	0.00211538	0.00990385	0.130769	yes	NL5901_2days	N2
3560	20190328	NL5901	2days	328	18.6	20.5	0.94	7.13	0.0567073	0.0625	0.00286585	0.0217378	5120	328	10480	328	580	2968	328	2days	0.0567073	0.00286585	0.0217378	0.0625	yes	NL5901_2days	N2
3561	20190328	NL5901	2days	336	30.1	45.3	1.49	63.3	0.0895833	0.134821	0.00443452	0.188393	8792	336	22692	336	892	21640	336	2days	0.0895833	0.00443452	0.188393	0.134821	yes	NL5901_2days	N2
3562	20190328	NL5901	2days	128	11.3	0.44	0.33	1.5	0.0882813	0.0034375	0.00257813	0.0117188	9640	128	448	128	620	1320	128	2days	0.0882813	0.00257813	0.0117188	0.0034375	yes	NL5901_2days	N2
3563	20190328	NL5901	2days	106	9.05	11.2	0.43	4.33	0.0853774	0.10566	0.0040566	0.0408491	11032	106	11348	106	588	4836	106	2days	0.0853774	0.0040566	0.0408491	0.10566	yes	NL5901_2days	N2
3564	20190328	NL5901	2days	144	11.3	10.9	0.41	5.76	0.0784722	0.0756944	0.00284722	0.04	8972	144	8348	144	496	4644	144	2days	0.0784722	0.00284722	0.04	0.0756944	yes	NL5901_2days	N2
3565	20190328	NL5901	2days	222	17	33	0.6	14.6	0.0765766	0.148649	0.0027027	0.0657658	7440	222	22328	222	688	6852	222	2days	0.0765766	0.0027027	0.0657658	0.148649	yes	NL5901_2days	N2
3566	20190328	NL5901	2days	140	14.5	29.9	0.7	4.27	0.103571	0.213571	0.005	0.0305	12000	140	30860	140	848	3688	140	2days	0.103571	0.005	0.0305	0.213571	yes	NL5901_2days	N2
3567	20190328	NL5901	2days	226	18.3	17.5	0.74	2.19	0.0809735	0.0774336	0.00327434	0.00969027	7652	226	9688	226	612	2264	226	2days	0.0809735	0.00327434	0.00969027	0.0774336	yes	NL5901_2days	N2
3568	20190328	NL5901	2days	134	15.2	25.6	1.58	13.7	0.113433	0.191045	0.011791	0.102239	14328	134	19680	134	1512	13348	134	2days	0.113433	0.011791	0.102239	0.191045	yes	NL5901_2days	N2
3569	20190328	NL5901	2days	188	12.1	22.8	0.26	18.5	0.0643617	0.121277	0.00138298	0.0984043	9060	188	27536	188	368	10552	188	2days	0.0643617	0.00138298	0.0984043	0.121277	yes	NL5901_2days	N2
3571	20190328	NL5901	2days	318	26.7	30.9	1.62	13.2	0.0839623	0.0971698	0.00509434	0.0415094	9240	318	15936	318	920	5388	318	2days	0.0839623	0.00509434	0.0415094	0.0971698	yes	NL5901_2days	N2
3572	20190328	NL5901	2days	188	14.1	12.6	0.86	6.2	0.075	0.0670213	0.00457447	0.0329787	7224	188	10160	188	728	4480	188	2days	0.075	0.00457447	0.0329787	0.0670213	yes	NL5901_2days	N2
3573	20190328	NL5901	2days	268	16.2	20.4	0.53	3.35	0.0604478	0.0761194	0.00197761	0.0125	5776	268	10288	268	688	1240	268	2days	0.0604478	0.00197761	0.0125	0.0761194	yes	NL5901_2days	N2
3574	20190328	NL5901	2days	178	15.6	36.4	0.6	3.09	0.0876404	0.204494	0.00337079	0.0173596	9448	178	28444	178	768	1704	178	2days	0.0876404	0.00337079	0.0173596	0.204494	yes	NL5901_2days	N2
3575	20190328	NL5901	2days	222	18.4	20.8	0.57	6.53	0.0828829	0.0936937	0.00256757	0.0294144	8440	222	11512	222	600	4740	222	2days	0.0828829	0.00256757	0.0294144	0.0936937	yes	NL5901_2days	N2
3576	20190328	NL5901	2days	114	8.12	5.68	0.49	9.53	0.0712281	0.0498246	0.00429825	0.0835965	7120	114	7232	114	728	7732	114	2days	0.0712281	0.00429825	0.0835965	0.0498246	yes	NL5901_2days	N2
3577	20190328	NL5901	2days	362	27.4	40.7	1.08	24	0.0756906	0.112431	0.00298343	0.0662983	6824	362	23992	362	628	8808	362	2days	0.0756906	0.00298343	0.0662983	0.112431	yes	NL5901_2days	N2
3578	20190328	NL5901	2days	182	13.5	44.4	0.76	6.89	0.0741758	0.243956	0.00417582	0.0378571	11964	182	26880	182	1040	6080	182	2days	0.0741758	0.00417582	0.0378571	0.243956	yes	NL5901_2days	N2
3579	20190328	NL5901	2days	186	15.5	13.4	0.6	9.87	0.0833333	0.072043	0.00322581	0.0530645	7964	186	8624	186	696	7420	186	2days	0.0833333	0.00322581	0.0530645	0.072043	yes	NL5901_2days	N2
3580	20190328	NL5901	2days	280	17.7	27.2	1.08	2.1	0.0632143	0.0971429	0.00385714	0.0075	6052	280	19296	280	612	1456	280	2days	0.0632143	0.00385714	0.0075	0.0971429	yes	NL5901_2days	N2
3582	20190328	NL5901	2days	240	20.3	39.8	1.12	23.2	0.0845833	0.165833	0.00466667	0.0966667	8900	240	26228	240	784	13900	240	2days	0.0845833	0.00466667	0.0966667	0.165833	yes	NL5901_2days	N2
3583	20190328	NL5901	2days	168	15.7	21.5	1.13	6.65	0.0934524	0.127976	0.00672619	0.0395833	11784	168	15876	168	952	4444	168	2days	0.0934524	0.00672619	0.0395833	0.127976	yes	NL5901_2days	N2
3584	20190328	NL5901	2days	366	22.4	30.8	1.14	13.5	0.0612022	0.084153	0.00311475	0.0368852	5624	366	15644	366	608	4276	366	2days	0.0612022	0.00311475	0.0368852	0.084153	yes	NL5901_2days	N2
3585	20190328	NL5901	2days	352	31.8	60.5	3.19	14.3	0.0903409	0.171875	0.0090625	0.040625	9780	352	36368	352	1464	5136	352	2days	0.0903409	0.0090625	0.040625	0.171875	yes	NL5901_2days	N2
3586	20190328	NL5901	2days	164	14.7	17.1	0.56	36.5	0.0896341	0.104268	0.00341463	0.222561	10132	164	15948	164	624	27412	164	2days	0.0896341	0.00341463	0.222561	0.104268	yes	NL5901_2days	N2
3587	20190328	NL5901	2days	246	16.6	18.9	0.83	31.2	0.0674797	0.0768293	0.00337398	0.126829	6724	246	7864	246	724	12688	246	2days	0.0674797	0.00337398	0.126829	0.0768293	yes	NL5901_2days	N2
3588	20190328	NL5901	2days	176	14.6	33.1	0.57	7.41	0.0829545	0.188068	0.00323864	0.0421023	7416	176	26256	176	608	6184	176	2days	0.0829545	0.00323864	0.0421023	0.188068	yes	NL5901_2days	N2
3589	20190328	NL5901	2days	166	19.9	43.1	0.93	8.95	0.11988	0.259639	0.00560241	0.0539157	13356	166	35480	166	1032	6344	166	2days	0.11988	0.00560241	0.0539157	0.259639	yes	NL5901_2days	N2
3590	20190328	NL5901	2days	452	47.5	83.1	3.39	20.8	0.105088	0.18385	0.0075	0.0460177	11092	452	32488	452	1208	6540	452	2days	0.105088	0.0075	0.0460177	0.18385	yes	NL5901_2days	N2
3591	20190328	NL5901	2days	190	18.4	40.6	0.59	4.16	0.0968421	0.213684	0.00310526	0.0218947	9384	190	27576	190	624	2652	190	2days	0.0968421	0.00310526	0.0218947	0.213684	yes	NL5901_2days	N2
3592	20190328	NL5901	2days	192	15	26.9	0.78	35.7	0.078125	0.140104	0.0040625	0.185938	8240	192	17972	192	772	23136	192	2days	0.078125	0.0040625	0.185938	0.140104	yes	NL5901_2days	N2
3593	20190328	NL5901	2days	302	25	42.3	1.22	16	0.0827815	0.140066	0.00403974	0.0529801	8980	302	16852	302	952	9428	302	2days	0.0827815	0.00403974	0.0529801	0.140066	yes	NL5901_2days	N2
3594	20190328	NL5901	2days	202	16.7	15	0.97	2.28	0.0826733	0.0742574	0.00480198	0.0112871	9204	202	9868	202	776	1716	202	2days	0.0826733	0.00480198	0.0112871	0.0742574	yes	NL5901_2days	N2
3595	20190328	NL5901	2days	272	17.1	22.9	0.97	19.1	0.0628676	0.0841912	0.00356618	0.0702206	7068	272	12432	272	724	8468	272	2days	0.0628676	0.00356618	0.0702206	0.0841912	yes	NL5901_2days	N2
3596	20190328	NL5901	2days	236	17.7	4.07	0.4	6.06	0.075	0.0172458	0.00169492	0.025678	8192	236	2780	236	504	3224	236	2days	0.075	0.00169492	0.025678	0.0172458	yes	NL5901_2days	N2
3597	20190328	NL5901	2days	342	25.2	32.2	1.09	3.1	0.0736842	0.094152	0.00318713	0.00906433	9412	342	15920	342	780	944	342	2days	0.0736842	0.00318713	0.00906433	0.094152	yes	NL5901_2days	N2
3598	20190328	NL5901	2days	186	10.7	12.7	0.49	13.1	0.0575269	0.0682796	0.00263441	0.0704301	7196	186	8008	186	512	8016	186	2days	0.0575269	0.00263441	0.0704301	0.0682796	yes	NL5901_2days	N2
3599	20190328	NL5901	2days	326	31.9	84	2.79	118	0.0978528	0.257669	0.00855828	0.361963	12940	326	44268	326	1492	56480	326	2days	0.0978528	0.00855828	0.361963	0.257669	yes	NL5901_2days	N2
3600	20190328	NL5901	2days	254	13.9	16.1	0.54	2.49	0.0547244	0.0633858	0.00212598	0.00980315	5124	254	7440	254	576	1176	254	2days	0.0547244	0.00212598	0.00980315	0.0633858	yes	NL5901_2days	N2
3601	20190328	NL5901	2days	116	7.81	7.31	0.31	3.3	0.0673276	0.0630172	0.00267241	0.0284483	6876	116	7532	116	540	3404	116	2days	0.0673276	0.00267241	0.0284483	0.0630172	yes	NL5901_2days	N2
3602	20190328	NL5901	2days	276	24.9	34	1.37	17.4	0.0902174	0.123188	0.00496377	0.0630435	10628	276	22928	276	796	8964	276	2days	0.0902174	0.00496377	0.0630435	0.123188	yes	NL5901_2days	N2
3603	20190328	NL5901	2days	218	16.2	17.7	0.58	2.16	0.0743119	0.0811927	0.00266055	0.00990826	7508	218	10620	218	728	1088	218	2days	0.0743119	0.00266055	0.00990826	0.0811927	yes	NL5901_2days	N2
3604	20190328	NL5901	2days	206	12.6	30	1.59	27.4	0.061165	0.145631	0.00771845	0.13301	10900	206	25268	206	1632	23896	206	2days	0.061165	0.00771845	0.13301	0.145631	yes	NL5901_2days	N2
3605	20190328	NL5901	2days	180	17	40.8	0.43	16.3	0.0944444	0.226667	0.00238889	0.0905556	10324	180	29720	180	720	13312	180	2days	0.0944444	0.00238889	0.0905556	0.226667	yes	NL5901_2days	N2
3606	20190328	NL5901	2days	150	10.7	14.2	0.51	13.6	0.0713333	0.0946667	0.0034	0.0906667	7872	150	11072	150	540	10740	150	2days	0.0713333	0.0034	0.0906667	0.0946667	yes	NL5901_2days	N2
3607	20190328	NL5901	2days	274	20.4	23.9	0.76	12.6	0.0744526	0.0872263	0.00277372	0.0459854	8884	274	14640	274	648	6944	274	2days	0.0744526	0.00277372	0.0459854	0.0872263	yes	NL5901_2days	N2
3608	20190328	NL5901	2days	216	11.6	9.23	0.65	9.29	0.0537037	0.0427315	0.00300926	0.0430093	5440	216	4988	216	716	4304	216	2days	0.0537037	0.00300926	0.0430093	0.0427315	yes	NL5901_2days	N2
3609	20190328	NL5901	2days	348	26.5	11.8	1.26	43.4	0.0761494	0.033908	0.00362069	0.124713	9252	348	9596	348	684	20732	348	2days	0.0761494	0.00362069	0.124713	0.033908	yes	NL5901_2days	N2
3610	20190328	NL5901	2days	142	8.77	26.2	0.3	1.51	0.0617606	0.184507	0.00211268	0.0106338	6088	142	26360	142	520	1404	142	2days	0.0617606	0.00211268	0.0106338	0.184507	yes	NL5901_2days	N2
3611	20190328	NL5901	2days	292	27	31.1	1.78	14.5	0.0924658	0.106507	0.00609589	0.0496575	11908	292	13452	292	872	8656	292	2days	0.0924658	0.00609589	0.0496575	0.106507	yes	NL5901_2days	N2
3612	20190328	NL5901	2days	214	14.2	33.5	0.6	4.66	0.0663551	0.156542	0.00280374	0.0217757	6544	214	22976	214	604	2420	214	2days	0.0663551	0.00280374	0.0217757	0.156542	yes	NL5901_2days	N2
3613	20190328	NL5901	2days	168	12.5	7.33	0.68	0.68	0.0744048	0.043631	0.00404762	0.00404762	7392	168	4628	168	796	508	168	2days	0.0744048	0.00404762	0.00404762	0.043631	yes	NL5901_2days	N2
3614	20190328	NL5901	2days	128	11.5	38.2	0.28	2.97	0.0898438	0.298438	0.0021875	0.0232031	8744	128	34820	128	452	2572	128	2days	0.0898438	0.0021875	0.0232031	0.298438	yes	NL5901_2days	N2
3615	20190328	NL5901	2days	318	21.8	36.2	1.17	21.4	0.0685535	0.113836	0.00367925	0.0672956	7264	318	19448	318	676	7340	318	2days	0.0685535	0.00367925	0.0672956	0.113836	yes	NL5901_2days	N2
3616	20190328	NL5901	2days	318	23.5	29.9	1.01	3.32	0.0738994	0.0940252	0.0031761	0.0104403	7960	318	16288	318	736	1328	318	2days	0.0738994	0.0031761	0.0104403	0.0940252	yes	NL5901_2days	N2
3617	20190328	NL5901	2days	112	8.26	8.51	0.33	19.3	0.07375	0.0759821	0.00294643	0.172321	9152	112	9228	112	576	25336	112	2days	0.07375	0.00294643	0.172321	0.0759821	yes	NL5901_2days	N2
3618	20190328	NL5901	2days	252	14.5	12.1	0.77	5.02	0.0575397	0.0480159	0.00305556	0.0199206	5672	252	5064	252	612	2008	252	2days	0.0575397	0.00305556	0.0199206	0.0480159	yes	NL5901_2days	N2
3619	20190328	NL5901	2days	278	23.3	36.5	0.66	22.9	0.0838129	0.131295	0.0023741	0.0823741	7960	278	19280	278	648	11404	278	2days	0.0838129	0.0023741	0.0823741	0.131295	yes	NL5901_2days	N2
3620	20190328	NL5901	2days	146	11.2	10.8	0.49	14.9	0.0767123	0.0739726	0.00335616	0.102055	7760	146	7460	146	560	10852	146	2days	0.0767123	0.00335616	0.102055	0.0739726	yes	NL5901_2days	N2
3621	20190328	NL5901	2days	240	13.7	26.4	0.42	3.03	0.0570833	0.11	0.00175	0.012625	5664	240	23716	240	632	1608	240	2days	0.0570833	0.00175	0.012625	0.11	yes	NL5901_2days	N2
3622	20190328	NL5901	2days	228	20.3	34.9	0.81	37.8	0.0890351	0.15307	0.00355263	0.165789	9412	228	21624	228	816	22328	228	2days	0.0890351	0.00355263	0.165789	0.15307	yes	NL5901_2days	N2
3623	20190328	NL5901	2days	260	21	34.2	0.85	3.97	0.0807692	0.131538	0.00326923	0.0152692	8016	260	18704	260	684	1772	260	2days	0.0807692	0.00326923	0.0152692	0.131538	yes	NL5901_2days	N2
3624	20190328	NL5901	2days	182	12.5	9.81	0.53	0.94	0.0686813	0.0539011	0.00291209	0.00516484	6676	182	5060	182	584	608	182	2days	0.0686813	0.00291209	0.00516484	0.0539011	yes	NL5901_2days	N2
3625	20190328	NL5901	2days	138	8.38	14.6	0.34	13.4	0.0607246	0.105797	0.00246377	0.0971014	6788	138	23500	138	616	9948	138	2days	0.0607246	0.00246377	0.0971014	0.105797	yes	NL5901_2days	N2
3626	20190328	NL5901	2days	204	18.3	30	0.56	82.8	0.0897059	0.147059	0.0027451	0.405882	9452	204	16628	204	592	59812	204	2days	0.0897059	0.0027451	0.405882	0.147059	yes	NL5901_2days	N2
3627	20190328	NL5901	2days	186	14.1	14.8	0.47	1.4	0.0758065	0.0795699	0.00252688	0.00752688	8032	186	8104	186	524	884	186	2days	0.0758065	0.00252688	0.00752688	0.0795699	yes	NL5901_2days	N2
3628	20190328	NL5901	2days	226	13.9	22.8	0.78	7.54	0.0615044	0.100885	0.00345133	0.0333628	6124	226	19084	226	744	4140	226	2days	0.0615044	0.00345133	0.0333628	0.100885	yes	NL5901_2days	N2
3629	20190328	NL5901	2days	316	29	70.8	1.52	7.17	0.0917722	0.224051	0.00481013	0.0226899	9372	316	33384	316	860	2732	316	2days	0.0917722	0.00481013	0.0226899	0.224051	yes	NL5901_2days	N2
3630	20190328	NL5901	2days	224	14.3	29.6	0.84	20.7	0.0638393	0.132143	0.00375	0.0924107	6360	224	17272	224	640	15172	224	2days	0.0638393	0.00375	0.0924107	0.132143	yes	NL5901_2days	N2
3631	20190328	NL5901	2days	292	15.3	25.2	0.74	26	0.0523973	0.0863014	0.00253425	0.0890411	4996	292	21660	292	632	9128	292	2days	0.0523973	0.00253425	0.0890411	0.0863014	yes	NL5901_2days	N2
3632	20190328	NL5901	2days	362	25.6	28.3	1.47	18.5	0.0707182	0.0781768	0.00406077	0.051105	6892	362	16128	362	968	6320	362	2days	0.0707182	0.00406077	0.051105	0.0781768	yes	NL5901_2days	N2
3633	20190328	NL5901	2days	112	7.62	0.17	0.2	0.52	0.0680357	0.00151786	0.00178571	0.00464286	6468	112	260	108	472	720	112	2days	0.0680357	0.00178571	0.00464286	0.00151786	yes	NL5901_2days	N2
3634	20190328	NL5901	2days	306	18.5	19.5	0.91	4.74	0.0604575	0.0637255	0.00297386	0.0154902	5784	306	6708	306	624	2320	306	2days	0.0604575	0.00297386	0.0154902	0.0637255	yes	NL5901_2days	N2
3635	20190328	NL5901	2days	288	21	25.3	0.84	34	0.0729167	0.0878472	0.00291667	0.118056	8620	288	11256	288	908	12840	288	2days	0.0729167	0.00291667	0.118056	0.0878472	yes	NL5901_2days	N2
3637	20190328	NL5901	2days	300	19.1	18.5	0.71	5.11	0.0636667	0.0616667	0.00236667	0.0170333	5820	300	9440	300	532	2564	300	2days	0.0636667	0.00236667	0.0170333	0.0616667	yes	NL5901_2days	N2
3638	20190328	NL5901	2days	128	6.71	5.31	0.3	3.27	0.0524219	0.0414844	0.00234375	0.0255469	4728	128	4672	128	548	3000	128	2days	0.0524219	0.00234375	0.0255469	0.0414844	yes	NL5901_2days	N2
3639	20190328	NL5901	2days	238	16.8	33.1	0.84	18.9	0.0705882	0.139076	0.00352941	0.0794118	7040	238	19860	238	736	7496	238	2days	0.0705882	0.00352941	0.0794118	0.139076	yes	NL5901_2days	N2
3640	20190328	NL5901	2days	128	8.53	2.16	0.25	3.49	0.0666406	0.016875	0.00195312	0.0272656	6940	128	2460	128	436	3556	128	2days	0.0666406	0.00195312	0.0272656	0.016875	yes	NL5901_2days	N2
3641	20190328	NL5901	2days	178	11.6	7.67	0.45	14.1	0.0651685	0.0430899	0.00252809	0.0792135	6220	178	4740	178	628	12256	178	2days	0.0651685	0.00252809	0.0792135	0.0430899	yes	NL5901_2days	N2
3642	20190328	NL5901	2days	106	10.1	32.9	0.3	28.2	0.095283	0.310377	0.00283019	0.266038	9928	106	35096	106	712	35816	106	2days	0.095283	0.00283019	0.266038	0.310377	yes	NL5901_2days	N2
3643	20190328	NL5901	2days	136	10.2	12.8	0.41	7.57	0.075	0.0941176	0.00301471	0.0556618	7572	136	10236	136	572	7928	136	2days	0.075	0.00301471	0.0556618	0.0941176	yes	NL5901_2days	N2
3644	20190328	NL5901	2days	198	12.7	14.3	0.85	31.5	0.0641414	0.0722222	0.00429293	0.159091	6132	198	7564	198	668	14328	198	2days	0.0641414	0.00429293	0.159091	0.0722222	yes	NL5901_2days	N2
3645	20190328	NL5901	2days	178	16.8	36.2	1.08	15.3	0.094382	0.203371	0.00606742	0.0859551	9896	178	33560	178	772	11200	178	2days	0.094382	0.00606742	0.0859551	0.203371	yes	NL5901_2days	N2
3646	20190328	NL5901	2days	140	12.9	25.5	0.53	14.4	0.0921429	0.182143	0.00378571	0.102857	10784	140	26040	140	804	11808	140	2days	0.0921429	0.00378571	0.102857	0.182143	yes	NL5901_2days	N2
3647	20190328	NL5901	2days	308	23.5	36	1.05	49.6	0.0762987	0.116883	0.00340909	0.161039	7696	308	17864	308	668	15756	308	2days	0.0762987	0.00340909	0.161039	0.116883	yes	NL5901_2days	N2
3648	20190328	NL5901	2days	106	6.21	6.08	0.35	9.93	0.0585849	0.0573585	0.00330189	0.0936792	5876	106	5468	106	608	10460	106	2days	0.0585849	0.00330189	0.0936792	0.0573585	yes	NL5901_2days	N2
3649	20190328	NL5901	2days	164	9.87	7.74	0.41	2.23	0.0601829	0.0471951	0.0025	0.0135976	5404	164	5484	164	584	2036	164	2days	0.0601829	0.0025	0.0135976	0.0471951	yes	NL5901_2days	N2
3650	20190328	NL5901	2days	124	10.6	21.3	0.53	14.9	0.0854839	0.171774	0.00427419	0.120161	10424	124	20876	124	716	12852	124	2days	0.0854839	0.00427419	0.120161	0.171774	yes	NL5901_2days	N2
3651	20190328	NL5901	2days	192	12.1	52.4	0.58	5.19	0.0630208	0.272917	0.00302083	0.0270312	8900	192	35352	192	660	3172	192	2days	0.0630208	0.00302083	0.0270312	0.272917	yes	NL5901_2days	N2
3653	20190328	NL5901	2days	280	23.6	58	1.43	44.4	0.0842857	0.207143	0.00510714	0.158571	8628	280	32920	280	904	17256	280	2days	0.0842857	0.00510714	0.158571	0.207143	yes	NL5901_2days	N2
3654	20190328	NL5901	2days	270	19.7	16.3	1.24	6.97	0.072963	0.0603704	0.00459259	0.0258148	15348	270	10200	270	944	5312	270	2days	0.072963	0.00459259	0.0258148	0.0603704	yes	NL5901_2days	N2
3655	20190328	NL5901	2days	134	12.8	31.7	0.41	9.68	0.0955224	0.236567	0.0030597	0.0722388	11396	134	25360	134	632	10556	134	2days	0.0955224	0.0030597	0.0722388	0.236567	yes	NL5901_2days	N2
3656	20190328	NL5901	2days	312	21.1	35.5	1.04	15.3	0.0676282	0.113782	0.00333333	0.0490385	6284	312	21028	312	716	5464	312	2days	0.0676282	0.00333333	0.0490385	0.113782	yes	NL5901_2days	N2
3657	20190328	NL5901	2days	184	19.4	25.4	1.21	2	0.105435	0.138043	0.00657609	0.0108696	12012	184	19216	184	896	1564	184	2days	0.105435	0.00657609	0.0108696	0.138043	yes	NL5901_2days	N2
3658	20190328	NL5901	2days	258	16.9	8.72	0.88	1.15	0.0655039	0.0337984	0.00341085	0.00445736	9140	258	4924	258	644	592	258	2days	0.0655039	0.00341085	0.00445736	0.0337984	yes	NL5901_2days	N2
3659	20190328	NL5901	2days	230	18.4	14.4	0.82	8.79	0.08	0.0626087	0.00356522	0.0382174	8064	230	7656	230	652	4948	230	2days	0.08	0.00356522	0.0382174	0.0626087	yes	NL5901_2days	N2
3660	20190328	NL5901	2days	228	19.7	36.7	0.77	49.6	0.0864035	0.160965	0.00337719	0.217544	8072	228	26224	228	764	26284	228	2days	0.0864035	0.00337719	0.217544	0.160965	yes	NL5901_2days	N2
3661	20190328	NL5901	2days	286	25.6	62.7	1.42	41.1	0.0895105	0.219231	0.00496503	0.143706	11884	286	37828	286	832	21884	286	2days	0.0895105	0.00496503	0.143706	0.219231	yes	NL5901_2days	N2
3662	20190328	NL5901	2days	164	9.41	7.61	0.37	9.29	0.057378	0.0464024	0.0022561	0.0566463	5416	164	6124	164	544	5652	164	2days	0.057378	0.0022561	0.0566463	0.0464024	yes	NL5901_2days	N2
3663	20190328	NL5901	2days	146	14.5	27.4	0.38	7.39	0.0993151	0.187671	0.00260274	0.0506164	11472	146	23404	146	704	7912	146	2days	0.0993151	0.00260274	0.0506164	0.187671	yes	NL5901_2days	N2
3664	20190328	NL5901	2days	212	21.2	24.5	0.82	12.1	0.1	0.115566	0.00386792	0.0570755	10416	212	13644	212	740	8040	212	2days	0.1	0.00386792	0.0570755	0.115566	yes	NL5901_2days	N2
3665	20190328	NL5901	2days	364	26.7	50	1.38	15.3	0.0733516	0.137363	0.00379121	0.042033	9828	364	25928	364	972	5920	364	2days	0.0733516	0.00379121	0.042033	0.137363	yes	NL5901_2days	N2
3666	20190328	NL5901	2days	258	15.1	15.2	0.86	35.7	0.0585271	0.0589147	0.00333333	0.138372	5292	258	7568	258	704	13688	258	2days	0.0585271	0.00333333	0.138372	0.0589147	yes	NL5901_2days	N2
3667	20190328	NL5901	2days	218	23.1	53.2	0.82	27.1	0.105963	0.244037	0.00376147	0.124312	11152	218	33200	218	796	18052	218	2days	0.105963	0.00376147	0.124312	0.244037	yes	NL5901_2days	N2
3668	20190328	NL5901	2days	114	10.6	18	0.57	4.9	0.0929825	0.157895	0.005	0.0429825	11232	114	16804	114	684	5324	114	2days	0.0929825	0.005	0.0429825	0.157895	yes	NL5901_2days	N2
3669	20190328	NL5901	2days	258	23.4	12.1	1.16	29.8	0.0906977	0.0468992	0.00449612	0.115504	12456	258	9948	258	884	21112	258	2days	0.0906977	0.00449612	0.115504	0.0468992	yes	NL5901_2days	N2
3670	20190328	NL5901	2days	232	11.9	11.2	0.36	8.14	0.0512931	0.0482759	0.00155172	0.0350862	4452	232	6412	232	572	3696	232	2days	0.0512931	0.00155172	0.0350862	0.0482759	yes	NL5901_2days	N2
3671	20190328	NL5901	2days	152	18.9	44.1	0.98	67.8	0.124342	0.290132	0.00644737	0.446053	13340	152	49584	152	1204	56728	152	2days	0.124342	0.00644737	0.446053	0.290132	yes	NL5901_2days	N2
3672	20190328	NL5901	2days	264	22.5	99.9	1.17	10.6	0.0852273	0.378409	0.00443182	0.0401515	11128	264	43924	264	992	4300	264	2days	0.0852273	0.00443182	0.0401515	0.378409	yes	NL5901_2days	N2
3673	20190328	NL5901	2days	266	18.7	34.2	0.65	2.35	0.0703008	0.128571	0.00244361	0.00883459	7948	266	14488	266	628	956	266	2days	0.0703008	0.00244361	0.00883459	0.128571	yes	NL5901_2days	N2
3674	20190328	NL5901	2days	160	10.1	13.4	0.31	9.15	0.063125	0.08375	0.0019375	0.0571875	6072	160	16220	160	428	8048	160	2days	0.063125	0.0019375	0.0571875	0.08375	yes	NL5901_2days	N2
3675	20190328	NL5901	2days	318	28.9	19.8	1.19	3.93	0.0908805	0.0622642	0.00374214	0.0123585	9080	318	11784	318	812	2400	318	2days	0.0908805	0.00374214	0.0123585	0.0622642	yes	NL5901_2days	N2
3676	20190328	NL5901	2days	254	15.3	39.9	0.85	3.55	0.0602362	0.157087	0.00334646	0.0139764	9388	254	18812	254	712	1656	254	2days	0.0602362	0.00334646	0.0139764	0.157087	yes	NL5901_2days	N2
3677	20190328	NL5901	2days	348	25.2	42.4	1.39	11.9	0.0724138	0.121839	0.00399425	0.0341954	7540	348	21528	348	808	4072	348	2days	0.0724138	0.00399425	0.0341954	0.121839	yes	NL5901_2days	N2
3678	20190328	NL5901	2days	148	13.4	17.7	0.74	9.08	0.0905405	0.119595	0.005	0.0613514	10852	148	13996	148	748	7552	148	2days	0.0905405	0.005	0.0613514	0.119595	yes	NL5901_2days	N2
3679	20190328	NL5901	2days	210	17.8	39.5	0.43	9.5	0.0847619	0.188095	0.00204762	0.0452381	9000	210	25880	210	588	5372	210	2days	0.0847619	0.00204762	0.0452381	0.188095	yes	NL5901_2days	N2
3680	20190328	NL5901	2days	290	23.4	38.1	1.19	45.7	0.0806897	0.131379	0.00410345	0.157586	8248	290	21164	290	900	15576	290	2days	0.0806897	0.00410345	0.157586	0.131379	yes	NL5901_2days	N2
3681	20190328	NL5901	2days	390	39.9	49.4	1.72	87.6	0.102308	0.126667	0.00441026	0.224615	10236	390	23784	390	816	22624	390	2days	0.102308	0.00441026	0.224615	0.126667	yes	NL5901_2days	N2
3682	20190328	NL5901	2days	176	11.2	6.72	0.47	9.7	0.0636364	0.0381818	0.00267045	0.0551136	6120	176	4676	176	612	7872	176	2days	0.0636364	0.00267045	0.0551136	0.0381818	yes	NL5901_2days	N2
3683	20190328	NL5901	2days	192	18.1	22.3	0.57	9.8	0.0942708	0.116146	0.00296875	0.0510417	9828	192	12684	192	496	8392	192	2days	0.0942708	0.00296875	0.0510417	0.116146	yes	NL5901_2days	N2
3684	20190328	NL5901	2days	236	16.2	21.6	0.46	2.36	0.0686441	0.0915254	0.00194915	0.01	6500	236	14680	236	440	1248	236	2days	0.0686441	0.00194915	0.01	0.0915254	yes	NL5901_2days	N2
3685	20190328	NL5901	2days	308	29.1	45.4	1.68	25.9	0.0944805	0.147403	0.00545455	0.0840909	9496	308	21024	308	768	9028	308	2days	0.0944805	0.00545455	0.0840909	0.147403	yes	NL5901_2days	N2
3686	20190328	NL5901	2days	170	16.8	19.5	0.64	7.63	0.0988235	0.114706	0.00376471	0.0448824	11796	170	15384	170	700	6888	170	2days	0.0988235	0.00376471	0.0448824	0.114706	yes	NL5901_2days	N2
3687	20190328	NL5901	2days	400	26.3	30.3	1.47	29.2	0.06575	0.07575	0.003675	0.073	6072	400	13056	400	860	8956	400	2days	0.06575	0.003675	0.073	0.07575	yes	NL5901_2days	N2
3688	20190328	NL5901	2days	232	17.2	6.12	0.58	4.57	0.0741379	0.0263793	0.0025	0.0196983	7372	232	6264	232	596	2484	232	2days	0.0741379	0.0025	0.0196983	0.0263793	yes	NL5901_2days	N2
3689	20190328	NL5901	2days	358	32.3	46.9	1.41	9.08	0.0902235	0.131006	0.00393855	0.0253631	11664	358	17912	358	832	5640	358	2days	0.0902235	0.00393855	0.0253631	0.131006	yes	NL5901_2days	N2
3690	20190328	NL5901	2days	208	13.8	12.5	0.41	7.46	0.0663462	0.0600962	0.00197115	0.0358654	6388	208	6200	208	548	4096	208	2days	0.0663462	0.00197115	0.0358654	0.0600962	yes	NL5901_2days	N2
3691	20190328	NL5901	2days	372	28.6	33.1	1.45	15.3	0.0768817	0.0889785	0.00389785	0.041129	7972	372	17268	372	1008	5468	372	2days	0.0768817	0.00389785	0.041129	0.0889785	yes	NL5901_2days	N2
3692	20190328	NL5901	2days	242	12.5	14.1	0.44	18.9	0.0516529	0.0582645	0.00181818	0.0780992	4428	242	9424	242	548	7704	242	2days	0.0516529	0.00181818	0.0780992	0.0582645	yes	NL5901_2days	N2
3693	20190328	NL5901	2days	280	23.8	37.7	1.71	36.1	0.085	0.134643	0.00610714	0.128929	8984	280	20408	280	964	17960	280	2days	0.085	0.00610714	0.128929	0.134643	yes	NL5901_2days	N2
3694	20190328	NL5901	2days	180	20.4	31.2	0.66	22.1	0.113333	0.173333	0.00366667	0.122778	11664	180	18540	180	680	15508	180	2days	0.113333	0.00366667	0.122778	0.173333	yes	NL5901_2days	N2
3695	20190328	NL5901	2days	134	9.1	7.19	0.33	2.56	0.0679104	0.0536567	0.00246269	0.0191045	6700	134	5472	134	452	3036	134	2days	0.0679104	0.00246269	0.0191045	0.0536567	yes	NL5901_2days	N2
3696	20190328	NL5901	2days	300	27.9	28.9	1.11	3.64	0.093	0.0963333	0.0037	0.0121333	10372	300	12588	300	752	1800	300	2days	0.093	0.0037	0.0121333	0.0963333	yes	NL5901_2days	N2
3697	20190328	NL5901	2days	226	12.3	32.2	0.39	25.2	0.0544248	0.142478	0.00172566	0.111504	5524	226	17356	226	548	18136	226	2days	0.0544248	0.00172566	0.111504	0.142478	yes	NL5901_2days	N2
3698	20190328	NL5901	2days	266	20.8	18.6	0.62	2.11	0.0781955	0.0699248	0.00233083	0.00793233	8360	266	7072	266	724	932	266	2days	0.0781955	0.00233083	0.00793233	0.0699248	yes	NL5901_2days	N2
3699	20190328	NL5901	2days	220	15.9	15.7	0.65	6.17	0.0722727	0.0713636	0.00295455	0.0280455	7804	220	6796	220	840	3716	220	2days	0.0722727	0.00295455	0.0280455	0.0713636	yes	NL5901_2days	N2
3700	20190328	NL5901	2days	174	8.79	14.5	0.54	1.31	0.0505172	0.0833333	0.00310345	0.00752874	7544	174	9092	174	664	928	174	2days	0.0505172	0.00310345	0.00752874	0.0833333	yes	NL5901_2days	N2
3701	20190328	NL5901	2days	268	24.5	23.8	0.83	8.07	0.0914179	0.088806	0.00309701	0.0301119	10652	268	16380	268	584	7888	268	2days	0.0914179	0.00309701	0.0301119	0.088806	yes	NL5901_2days	N2
3702	20190328	NL5901	2days	296	17	30.7	1.14	6.31	0.0574324	0.103716	0.00385135	0.0213176	5532	296	19328	296	712	2948	296	2days	0.0574324	0.00385135	0.0213176	0.103716	yes	NL5901_2days	N2
3703	20190328	NL5901	2days	328	26.1	40.8	1.04	8.68	0.0795732	0.12439	0.00317073	0.0264634	8040	328	21960	328	716	3496	328	2days	0.0795732	0.00317073	0.0264634	0.12439	yes	NL5901_2days	N2
3704	20190328	NL5901	2days	298	19.3	24.3	0.99	6.32	0.0647651	0.0815436	0.00332215	0.0212081	6244	298	8648	298	724	2584	298	2days	0.0647651	0.00332215	0.0212081	0.0815436	yes	NL5901_2days	N2
3705	20190328	NL5901	2days	408	26.1	28.5	0.74	53	0.0639706	0.0698529	0.00181373	0.129902	6036	408	13800	408	584	13776	408	2days	0.0639706	0.00181373	0.129902	0.0698529	yes	NL5901_2days	N2
3706	20190328	NL5901	2days	240	19.8	23.6	1.03	44.3	0.0825	0.0983333	0.00429167	0.184583	8372	240	13520	240	752	21652	240	2days	0.0825	0.00429167	0.184583	0.0983333	yes	NL5901_2days	N2
3707	20190328	NL5901	2days	202	14.3	48.4	0.91	13.8	0.0707921	0.239604	0.00450495	0.0683168	12476	202	26316	202	900	13008	202	2days	0.0707921	0.00450495	0.0683168	0.239604	yes	NL5901_2days	N2
3708	20190328	NL5901	2days	352	31.3	41.5	1.72	22.1	0.0889205	0.117898	0.00488636	0.0627841	8824	352	16932	352	728	8684	352	2days	0.0889205	0.00488636	0.0627841	0.117898	yes	NL5901_2days	N2
3709	20190328	NL5901	2days	172	12.6	33.9	0.53	3.8	0.0732558	0.197093	0.0030814	0.022093	7060	172	29336	172	668	2500	172	2days	0.0732558	0.0030814	0.022093	0.197093	yes	NL5901_2days	N2
3710	20190328	NL5901	2days	154	12.1	22.1	0.57	2.27	0.0785714	0.143506	0.0037013	0.0147403	8004	154	15556	154	732	2076	154	2days	0.0785714	0.0037013	0.0147403	0.143506	yes	NL5901_2days	N2
3711	20190328	NL5901	2days	246	15	27.8	0.74	33.7	0.0609756	0.113008	0.00300813	0.136992	10704	246	14000	246	652	21584	246	2days	0.0609756	0.00300813	0.136992	0.113008	yes	NL5901_2days	N2
3712	20190328	NL5901	2days	212	16.6	40.4	1.12	6.72	0.0783019	0.190566	0.00528302	0.0316981	14264	212	33904	212	1172	6500	212	2days	0.0783019	0.00528302	0.0316981	0.190566	yes	NL5901_2days	N2
3714	20190328	NL5901	2days	428	35	39.5	1.56	21.4	0.0817757	0.0922897	0.00364486	0.05	7732	428	19508	428	656	6596	428	2days	0.0817757	0.00364486	0.05	0.0922897	yes	NL5901_2days	N2
3715	20190328	NL5901	2days	324	16.8	22.9	0.57	10	0.0518519	0.070679	0.00175926	0.0308642	4880	324	15328	324	500	4232	324	2days	0.0518519	0.00175926	0.0308642	0.070679	yes	NL5901_2days	N2
3716	20190328	NL5901	2days	104	10.3	20.8	0.34	38.9	0.0990385	0.2	0.00326923	0.374038	10304	104	25620	104	776	44240	104	2days	0.0990385	0.00326923	0.374038	0.2	yes	NL5901_2days	N2
3717	20190328	NL5901	2days	130	9.46	26	0.19	4.36	0.0727692	0.2	0.00146154	0.0335385	6680	130	21240	130	424	4340	130	2days	0.0727692	0.00146154	0.0335385	0.2	yes	NL5901_2days	N2
3718	20190328	NL5901	2days	152	9.23	8.63	0.49	5.27	0.0607237	0.0567763	0.00322368	0.0346711	5756	152	6452	152	700	4224	152	2days	0.0607237	0.00322368	0.0346711	0.0567763	yes	NL5901_2days	N2
3719	20190328	NL5901	2days	312	21.4	28.1	0.94	4.11	0.0685897	0.0900641	0.00301282	0.0131731	6044	312	18732	312	576	1536	312	2days	0.0685897	0.00301282	0.0131731	0.0900641	yes	NL5901_2days	N2
3721	20190328	NL5901	2days	276	17.3	41	0.8	25.1	0.0626812	0.148551	0.00289855	0.090942	5816	276	20356	276	652	11184	276	2days	0.0626812	0.00289855	0.090942	0.148551	yes	NL5901_2days	N2
3722	20190328	NL5901	2days	316	25.9	19.1	0.95	2.85	0.081962	0.060443	0.00300633	0.00901899	8764	316	6876	316	644	1240	316	2days	0.081962	0.00300633	0.00901899	0.060443	yes	NL5901_2days	N2
3723	20190328	NL5901	2days	440	44.6	87.9	3.04	45.1	0.101364	0.199773	0.00690909	0.1025	9928	440	35692	440	1320	12384	440	2days	0.101364	0.00690909	0.1025	0.199773	yes	NL5901_2days	N2
3724	20190328	NL5901	2days	182	14.9	4.25	0.48	7.45	0.0818681	0.0233516	0.00263736	0.0409341	8392	182	2588	182	524	6852	182	2days	0.0818681	0.00263736	0.0409341	0.0233516	yes	NL5901_2days	N2
3726	20190328	NL5901	2days	162	9.43	10.3	0.66	6.91	0.0582099	0.0635802	0.00407407	0.0426543	5304	162	7884	162	788	7544	162	2days	0.0582099	0.00407407	0.0426543	0.0635802	yes	NL5901_2days	N2
3727	20190328	NL5901	2days	126	8.47	8.83	0.38	0.76	0.0672222	0.0700794	0.00301587	0.00603175	7384	126	10756	126	608	928	126	2days	0.0672222	0.00301587	0.00603175	0.0700794	yes	NL5901_2days	N2
3728	20190328	NL5901	2days	210	13.4	1.17	0.62	1.88	0.0638095	0.00557143	0.00295238	0.00895238	6568	210	732	210	544	1176	210	2days	0.0638095	0.00295238	0.00895238	0.00557143	yes	NL5901_2days	N2
3729	20190328	NL5901	2days	266	21.5	34.7	0.78	24.8	0.0808271	0.130451	0.00293233	0.0932331	8068	266	21028	266	668	9256	266	2days	0.0808271	0.00293233	0.0932331	0.130451	yes	NL5901_2days	N2
3730	20190328	NL5901	2days	200	13.7	32.9	0.48	2.39	0.0685	0.1645	0.0024	0.01195	6280	200	24780	200	616	1580	200	2days	0.0685	0.0024	0.01195	0.1645	yes	NL5901_2days	N2
3731	20190328	NL5901	2days	352	29.7	61.1	1.12	4.85	0.084375	0.17358	0.00318182	0.0137784	8508	352	31072	352	628	1816	352	2days	0.084375	0.00318182	0.0137784	0.17358	yes	NL5901_2days	N2
3732	20190328	NL5901	2days	270	24.8	54.4	1.28	6.64	0.0918519	0.201481	0.00474074	0.0245926	8912	270	26136	270	776	3456	270	2days	0.0918519	0.00474074	0.0245926	0.201481	yes	NL5901_2days	N2
3733	20190328	NL5901	2days	178	10.4	13.3	0.34	4.42	0.058427	0.0747191	0.00191011	0.0248315	5064	178	9160	178	512	3460	178	2days	0.058427	0.00191011	0.0248315	0.0747191	yes	NL5901_2days	N2
3734	20190328	NL5901	2days	136	7.48	29.4	0.28	22.5	0.055	0.216176	0.00205882	0.165441	5092	136	27116	136	508	19080	136	2days	0.055	0.00205882	0.165441	0.216176	yes	NL5901_2days	N2
3735	20190328	NL5901	2days	164	11.4	13	0.35	23.6	0.0695122	0.0792683	0.00213415	0.143902	6880	164	11072	164	576	17988	164	2days	0.0695122	0.00213415	0.143902	0.0792683	yes	NL5901_2days	N2
3736	20190328	NL5901	2days	122	8.47	11.7	0.59	13.2	0.0694262	0.0959016	0.00483607	0.108197	7292	122	16488	122	980	11304	122	2days	0.0694262	0.00483607	0.108197	0.0959016	yes	NL5901_2days	N2
3737	20190328	NL5901	2days	402	30.6	65.6	1.26	78.6	0.0761194	0.163184	0.00313433	0.195522	8064	402	36820	402	772	28540	402	2days	0.0761194	0.00313433	0.195522	0.163184	yes	NL5901_2days	N2
3738	20190328	NL5901	2days	252	20.2	19.2	0.76	4.68	0.0801587	0.0761905	0.00301587	0.0185714	7800	252	13096	252	540	2764	252	2days	0.0801587	0.00301587	0.0185714	0.0761905	yes	NL5901_2days	N2
3739	20190328	NL5901	2days	222	18.3	30.9	0.96	12.4	0.0824324	0.139189	0.00432432	0.0558559	8436	222	21072	222	784	6420	222	2days	0.0824324	0.00432432	0.0558559	0.139189	yes	NL5901_2days	N2
3740	20190328	NL5901	2days	124	11	20.1	0.54	7.63	0.0887097	0.162097	0.00435484	0.0615323	8896	124	24760	124	708	5944	124	2days	0.0887097	0.00435484	0.0615323	0.162097	yes	NL5901_2days	N2
3741	20190328	NL5901	2days	182	13	14.3	0.33	4.73	0.0714286	0.0785714	0.00181319	0.025989	7352	182	7992	182	448	2996	182	2days	0.0714286	0.00181319	0.025989	0.0785714	yes	NL5901_2days	N2
3742	20190328	NL5901	2days	298	33.3	58.4	1.6	36.6	0.111745	0.195973	0.00536913	0.122819	11080	298	36832	298	1072	24204	298	2days	0.111745	0.00536913	0.122819	0.195973	yes	NL5901_2days	N2
3743	20190328	NL5901	2days	346	25.9	46.4	1.15	49.7	0.0748555	0.134104	0.0033237	0.143642	7068	346	25076	346	648	15576	346	2days	0.0748555	0.0033237	0.143642	0.134104	yes	NL5901_2days	N2
3744	20190328	NL5901	2days	236	14	13	0.54	4.14	0.059322	0.0550847	0.00228814	0.0175424	5244	236	8384	236	524	2464	236	2days	0.059322	0.00228814	0.0175424	0.0550847	yes	NL5901_2days	N2
3745	20190328	NL5901	2days	246	20.8	29.1	1.12	2.39	0.0845528	0.118293	0.00455285	0.00971545	9060	246	14176	246	864	1236	246	2days	0.0845528	0.00455285	0.00971545	0.118293	yes	NL5901_2days	N2
3746	20190328	NL5901	2days	250	15	33.8	0.66	30.3	0.06	0.1352	0.00264	0.1212	7012	250	54112	250	644	11864	250	2days	0.06	0.00264	0.1212	0.1352	yes	NL5901_2days	N2
3747	20190328	NL5901	2days	168	16.6	16.7	0.68	6.37	0.0988095	0.0994048	0.00404762	0.0379167	9852	168	9740	168	876	4540	168	2days	0.0988095	0.00404762	0.0379167	0.0994048	yes	NL5901_2days	N2
3748	20190328	NL5901	2days	144	9.64	9.71	0.33	14.7	0.0669444	0.0674306	0.00229167	0.102083	6632	144	8948	144	500	14476	144	2days	0.0669444	0.00229167	0.102083	0.0674306	yes	NL5901_2days	N2
3749	20190328	NL5901	2days	312	19.2	15.2	0.77	5.03	0.0615385	0.0487179	0.00246795	0.0161218	7604	312	8468	312	648	1656	312	2days	0.0615385	0.00246795	0.0161218	0.0487179	yes	NL5901_2days	N2
3750	20190328	NL5901	2days	104	7.23	24.2	0.18	4.36	0.0695192	0.232692	0.00173077	0.0419231	7464	104	35596	104	460	4732	104	2days	0.0695192	0.00173077	0.0419231	0.232692	yes	NL5901_2days	N2
3751	20190328	NL5901	2days	308	17.7	30.9	1	2.49	0.0574675	0.100325	0.00324675	0.00808442	6064	308	18540	308	620	1160	308	2days	0.0574675	0.00324675	0.00808442	0.100325	yes	NL5901_2days	N2
3752	20190328	NL5901	2days	262	15.9	27.7	0.58	1.81	0.060687	0.105725	0.00221374	0.0069084	5588	262	23900	262	584	1272	262	2days	0.060687	0.00221374	0.0069084	0.105725	yes	NL5901_2days	N2
3753	20190328	NL5901	2days	168	9.71	5.14	0.21	2.61	0.0577976	0.0305952	0.00125	0.0155357	5040	168	3252	168	404	2252	168	2days	0.0577976	0.00125	0.0155357	0.0305952	yes	NL5901_2days	N2
3754	20190328	NL5901	2days	176	9.73	10.9	0.5	1.52	0.0552841	0.0619318	0.00284091	0.00863636	5400	176	6700	176	744	992	176	2days	0.0552841	0.00284091	0.00863636	0.0619318	yes	NL5901_2days	N2
3755	20190328	NL5901	2days	284	19.7	17.2	0.65	5.93	0.0693662	0.0605634	0.00228873	0.0208803	8288	284	9004	284	544	2700	284	2days	0.0693662	0.00228873	0.0208803	0.0605634	yes	NL5901_2days	N2
3756	20190328	NL5901	2days	202	18.7	30.1	0.66	37.2	0.0925743	0.14901	0.00326733	0.184158	9024	202	23396	202	708	26932	202	2days	0.0925743	0.00326733	0.184158	0.14901	yes	NL5901_2days	N2
3757	20190328	NL5901	2days	234	19.4	17	1.23	12	0.082906	0.0726496	0.00525641	0.0512821	9136	234	8696	234	1024	6120	234	2days	0.082906	0.00525641	0.0512821	0.0726496	yes	NL5901_2days	N2
3758	20190328	NL5901	2days	288	16.7	33.4	0.9	58.1	0.0579861	0.115972	0.003125	0.201736	5696	288	37968	288	740	20784	288	2days	0.0579861	0.003125	0.201736	0.115972	yes	NL5901_2days	N2
3759	20190328	NL5901	2days	216	17.6	31.5	0.87	11	0.0814815	0.145833	0.00402778	0.0509259	8000	216	24156	216	644	5584	216	2days	0.0814815	0.00402778	0.0509259	0.145833	yes	NL5901_2days	N2
3760	20190328	NL5901	2days	358	24.5	38.5	1.16	18.7	0.0684358	0.107542	0.00324022	0.0522346	6332	358	20676	358	572	6096	358	2days	0.0684358	0.00324022	0.0522346	0.107542	yes	NL5901_2days	N2
3761	20190328	NL5901	2days	182	11.8	2.02	0.76	10.9	0.0648352	0.0110989	0.00417582	0.0598901	7380	182	1356	182	824	7320	182	2days	0.0648352	0.00417582	0.0598901	0.0110989	yes	NL5901_2days	N2
3762	20190328	NL5901	2days	112	10.4	17.5	0.45	1.51	0.0928571	0.15625	0.00401786	0.0134821	11528	112	19116	112	808	1332	112	2days	0.0928571	0.00401786	0.0134821	0.15625	yes	NL5901_2days	N2
3763	20190328	NL5901	2days	106	6.78	21.4	0.44	1.59	0.0639623	0.201887	0.00415094	0.015	6148	106	23696	106	680	1848	106	2days	0.0639623	0.00415094	0.015	0.201887	yes	NL5901_2days	N2
3764	20190328	NL5901	2days	284	23.7	41.8	0.97	10.6	0.0834507	0.147183	0.00341549	0.0373239	8652	284	31072	284	968	5116	284	2days	0.0834507	0.00341549	0.0373239	0.147183	yes	NL5901_2days	N2
3765	20190328	NL5901	2days	228	19.6	20.6	0.79	14.7	0.0859649	0.0903509	0.00346491	0.0644737	9800	228	15924	228	612	10912	228	2days	0.0859649	0.00346491	0.0644737	0.0903509	yes	NL5901_2days	N2
3766	20190328	NL5901	2days	250	16.6	21.1	0.76	26.3	0.0664	0.0844	0.00304	0.1052	6556	250	11736	250	596	12244	250	2days	0.0664	0.00304	0.1052	0.0844	yes	NL5901_2days	N2
3767	20190328	NL5901	2days	172	12.5	31.1	0.4	14.1	0.0726744	0.180814	0.00232558	0.0819767	7764	172	23312	172	564	11204	172	2days	0.0726744	0.00232558	0.0819767	0.180814	yes	NL5901_2days	N2
3768	20190328	NL5901	2days	240	15.1	7.18	0.62	0.86	0.0629167	0.0299167	0.00258333	0.00358333	6264	240	3548	240	544	448	240	2days	0.0629167	0.00258333	0.00358333	0.0299167	yes	NL5901_2days	N2
3769	20190328	NL5901	2days	264	21.9	38.8	0.59	14.1	0.0829545	0.14697	0.00223485	0.0534091	7780	264	20504	264	520	7684	264	2days	0.0829545	0.00223485	0.0534091	0.14697	yes	NL5901_2days	N2
3770	20190328	NL5901	2days	278	18.8	21	1.03	46	0.0676259	0.0755396	0.00370504	0.165468	6448	278	7640	278	824	15892	278	2days	0.0676259	0.00370504	0.165468	0.0755396	yes	NL5901_2days	N2
3771	20190328	NL5901	2days	180	10.1	20.3	0.36	5.26	0.0561111	0.112778	0.002	0.0292222	5188	180	17400	180	532	3620	180	2days	0.0561111	0.002	0.0292222	0.112778	yes	NL5901_2days	N2
3772	20190328	NL5901	2days	190	14.9	13.2	0.54	8.65	0.0784211	0.0694737	0.00284211	0.0455263	8144	190	8760	190	628	9204	190	2days	0.0784211	0.00284211	0.0455263	0.0694737	yes	NL5901_2days	N2
3773	20190328	NL5901	2days	196	13.3	18	0.9	25.3	0.0678571	0.0918367	0.00459184	0.129082	8580	196	16472	196	988	18896	196	2days	0.0678571	0.00459184	0.129082	0.0918367	yes	NL5901_2days	N2
3774	20190328	NL5901	2days	298	21.7	22.3	1.11	6.89	0.0728188	0.0748322	0.00372483	0.0231208	7652	298	8848	298	608	2596	298	2days	0.0728188	0.00372483	0.0231208	0.0748322	yes	NL5901_2days	N2
3775	20190328	NL5901	2days	214	15.4	34.8	0.47	8.49	0.0719626	0.162617	0.00219626	0.0396729	6832	214	23948	214	568	5728	214	2days	0.0719626	0.00219626	0.0396729	0.162617	yes	NL5901_2days	N2
3776	20190328	NL5901	2days	330	23.4	24.3	0.99	5.1	0.0709091	0.0736364	0.003	0.0154545	6564	330	9300	330	736	2444	330	2days	0.0709091	0.003	0.0154545	0.0736364	yes	NL5901_2days	N2
3777	20190328	NL5901	2days	278	19.1	32.9	0.94	3.83	0.068705	0.118345	0.00338129	0.013777	7100	278	38312	278	648	2140	278	2days	0.068705	0.00338129	0.013777	0.118345	yes	NL5901_2days	N2
3778	20190328	NL5901	2days	380	21.2	21.3	0.88	4.13	0.0557895	0.0560526	0.00231579	0.0108684	5160	380	11256	380	560	1496	380	2days	0.0557895	0.00231579	0.0108684	0.0560526	yes	NL5901_2days	N2
3779	20190328	NL5901	2days	260	20.2	29.9	0.84	29.1	0.0776923	0.115	0.00323077	0.111923	8356	260	18852	260	820	11688	260	2days	0.0776923	0.00323077	0.111923	0.115	yes	NL5901_2days	N2
3780	20190328	NL5901	2days	280	17.6	29.5	0.66	7.14	0.0628571	0.105357	0.00235714	0.0255	6892	280	16512	280	596	3504	280	2days	0.0628571	0.00235714	0.0255	0.105357	yes	NL5901_2days	N2
3781	20190328	NL5901	2days	152	8.99	3.83	0.33	3.2	0.0591447	0.0251974	0.00217105	0.0210526	5456	152	2572	152	532	3408	152	2days	0.0591447	0.00217105	0.0210526	0.0251974	yes	NL5901_2days	N2
3783	20190328	NL5901	2days	148	10.4	9.69	0.43	3.43	0.0702703	0.065473	0.00290541	0.0231757	7028	148	6804	148	548	4404	148	2days	0.0702703	0.00290541	0.0231757	0.065473	yes	NL5901_2days	N2
3784	20190328	NL5901	2days	276	33.9	46.3	0.98	7.79	0.122826	0.167754	0.00355072	0.0282246	11728	276	24496	276	772	3716	276	2days	0.122826	0.00355072	0.0282246	0.167754	yes	NL5901_2days	N2
3785	20190328	NL5901	2days	284	24.9	43.8	0.83	24.9	0.0876761	0.154225	0.00292254	0.0876761	9628	284	19876	284	896	10404	284	2days	0.0876761	0.00292254	0.0876761	0.154225	yes	NL5901_2days	N2
3786	20190328	NL5901	2days	364	33.2	78.5	1.68	10	0.0912088	0.215659	0.00461538	0.0274725	10664	364	65532	364	744	6864	364	2days	0.0912088	0.00461538	0.0274725	0.215659	yes	NL5901_2days	N2
3788	20190328	NL5901	2days	260	19.1	20.7	0.75	13.3	0.0734615	0.0796154	0.00288462	0.0511538	8432	260	9156	260	684	6792	260	2days	0.0734615	0.00288462	0.0511538	0.0796154	yes	NL5901_2days	N2
3789	20190328	NL5901	2days	156	13.7	3.84	0.3	9.64	0.0878205	0.0246154	0.00192308	0.0617949	8640	156	2908	156	460	8640	156	2days	0.0878205	0.00192308	0.0617949	0.0246154	yes	NL5901_2days	N2
3790	20190328	NL5901	2days	382	39.1	29.9	2.92	59.2	0.102356	0.0782723	0.00764398	0.154974	10872	382	11972	382	1368	21748	382	2days	0.102356	0.00764398	0.154974	0.0782723	yes	NL5901_2days	N2
3791	20190328	NL5901	2days	150	11.3	8.68	0.51	10.6	0.0753333	0.0578667	0.0034	0.0706667	10568	150	12128	150	904	9732	150	2days	0.0753333	0.0034	0.0706667	0.0578667	yes	NL5901_2days	N2
3792	20190328	NL5901	2days	270	16.9	18.2	0.87	20.8	0.0625926	0.0674074	0.00322222	0.077037	7040	270	8896	270	744	8340	270	2days	0.0625926	0.00322222	0.077037	0.0674074	yes	NL5901_2days	N2
3793	20190328	NL5901	2days	226	21	26.1	0.83	5.16	0.0929204	0.115487	0.00367257	0.0228319	12556	226	13140	226	720	2844	226	2days	0.0929204	0.00367257	0.0228319	0.115487	yes	NL5901_2days	N2
3794	20190328	NL5901	2days	376	27	8.34	1.36	18.8	0.0718085	0.0221809	0.00361702	0.05	6844	376	6016	376	692	6144	376	2days	0.0718085	0.00361702	0.05	0.0221809	yes	NL5901_2days	N2
3795	20190328	NL5901	2days	200	17.1	23.8	0.43	14.2	0.0855	0.119	0.00215	0.071	8224	200	15472	200	620	12508	200	2days	0.0855	0.00215	0.071	0.119	yes	NL5901_2days	N2
3796	20190328	NL5901	2days	312	22.1	35.2	1.14	46.3	0.0708333	0.112821	0.00365385	0.148397	9408	312	20252	312	768	17888	312	2days	0.0708333	0.00365385	0.148397	0.112821	yes	NL5901_2days	N2
3798	20190328	NL5901	2days	330	19.3	27.8	0.75	18.9	0.0584848	0.0842424	0.00227273	0.0572727	5996	330	16848	330	592	6740	330	2days	0.0584848	0.00227273	0.0572727	0.0842424	yes	NL5901_2days	N2
3799	20190328	NL5901	2days	164	11.5	16.2	0.4	30.7	0.070122	0.0987805	0.00243902	0.187195	6776	164	12812	164	556	21444	164	2days	0.070122	0.00243902	0.187195	0.0987805	yes	NL5901_2days	N2
3800	20190328	NL5901	2days	184	14.6	30.4	0.93	5.89	0.0793478	0.165217	0.00505435	0.0320109	9096	184	21516	184	996	4668	184	2days	0.0793478	0.00505435	0.0320109	0.165217	yes	NL5901_2days	N2
3801	20190328	NL5901	2days	110	5.71	6.8	0.36	1.84	0.0519091	0.0618182	0.00327273	0.0167273	4920	110	8804	110	676	2456	110	2days	0.0519091	0.00327273	0.0167273	0.0618182	yes	NL5901_2days	N2
3802	20190328	NL5901	2days	182	10.4	16.6	0.46	1.33	0.0571429	0.0912088	0.00252747	0.00730769	5328	182	13076	182	548	952	182	2days	0.0571429	0.00252747	0.00730769	0.0912088	yes	NL5901_2days	N2
3803	20190328	NL5901	2days	226	19.9	16.9	0.78	13.5	0.0880531	0.0747788	0.00345133	0.0597345	9168	226	7672	226	740	7012	226	2days	0.0880531	0.00345133	0.0597345	0.0747788	yes	NL5901_2days	N2
3804	20190328	NL5901	2days	216	17.1	27.8	0.55	3.35	0.0791667	0.128704	0.0025463	0.0155093	8208	216	19052	216	592	1692	216	2days	0.0791667	0.0025463	0.0155093	0.128704	yes	NL5901_2days	N2
3805	20190328	NL5901	2days	258	21.9	21.7	1.1	1.82	0.0848837	0.0841085	0.00426357	0.00705426	8656	258	9224	258	796	908	258	2days	0.0848837	0.00426357	0.00705426	0.0841085	yes	NL5901_2days	N2
3806	20190328	NL5901	2days	282	23.9	39.2	1.01	5.93	0.0847518	0.139007	0.00358156	0.0210284	9772	282	20596	282	728	2916	282	2days	0.0847518	0.00358156	0.0210284	0.139007	yes	NL5901_2days	N2
3807	20190328	NL5901	2days	198	18.4	43.2	0.7	8.69	0.0929293	0.218182	0.00353535	0.0438889	9080	198	27832	198	576	6444	198	2days	0.0929293	0.00353535	0.0438889	0.218182	yes	NL5901_2days	N2
3808	20190328	NL5901	2days	280	18.6	3.79	0.82	4.9	0.0664286	0.0135357	0.00292857	0.0175	6500	280	1336	280	612	2140	280	2days	0.0664286	0.00292857	0.0175	0.0135357	yes	NL5901_2days	N2
3809	20190328	NL5901	2days	188	9.82	15.9	0.5	2.84	0.052234	0.0845745	0.00265957	0.0151064	4848	188	13836	188	548	1844	188	2days	0.052234	0.00265957	0.0151064	0.0845745	yes	NL5901_2days	N2
3810	20190328	NL5901	2days	318	25.2	42	1.31	65.5	0.0792453	0.132075	0.0041195	0.205975	8900	318	23920	318	776	23232	318	2days	0.0792453	0.0041195	0.205975	0.132075	yes	NL5901_2days	N2
3811	20190328	NL5901	2days	104	8.44	6.48	0.51	11.3	0.0811538	0.0623077	0.00490385	0.108654	9512	104	11096	104	680	15028	104	2days	0.0811538	0.00490385	0.108654	0.0623077	yes	NL5901_2days	N2
3812	20190328	NL5901	2days	262	29.9	76.8	1.17	15.9	0.114122	0.29313	0.00446565	0.060687	12108	262	42848	262	728	9780	262	2days	0.114122	0.00446565	0.060687	0.29313	yes	NL5901_2days	N2
3813	20190328	NL5901	2days	112	7.69	15.6	0.36	19.4	0.0686607	0.139286	0.00321429	0.173214	6792	112	14712	112	528	29680	112	2days	0.0686607	0.00321429	0.173214	0.139286	yes	NL5901_2days	N2
3814	20190328	NL5901	2days	286	17.9	24.2	0.89	5.87	0.0625874	0.0846154	0.00311189	0.0205245	5500	286	16932	286	644	2384	286	2days	0.0625874	0.00311189	0.0205245	0.0846154	yes	NL5901_2days	N2
3815	20190328	NL5901	2days	152	11.2	17.7	0.21	20.1	0.0736842	0.116447	0.00138158	0.132237	7272	152	14896	152	412	20400	152	2days	0.0736842	0.00138158	0.132237	0.116447	yes	NL5901_2days	N2
3816	20190328	NL5901	2days	194	20.1	58.1	0.66	21.7	0.103608	0.299485	0.00340206	0.111856	11472	194	36944	194	700	15728	194	2days	0.103608	0.00340206	0.111856	0.299485	yes	NL5901_2days	N2
3817	20190328	NL5901	2days	150	7.87	19.5	0.26	1.23	0.0524667	0.13	0.00173333	0.0082	4652	150	14844	150	492	996	150	2days	0.0524667	0.00173333	0.0082	0.13	yes	NL5901_2days	N2
3818	20190328	NL5901	2days	272	28.9	113	2.17	31.6	0.10625	0.415441	0.00797794	0.116176	14432	272	53888	272	1384	15340	272	2days	0.10625	0.00797794	0.116176	0.415441	yes	NL5901_2days	N2
3819	20190328	NL5901	2days	282	24.5	22.4	1.5	5.1	0.0868794	0.0794326	0.00531915	0.0180851	8712	282	8232	282	992	2048	282	2days	0.0868794	0.00531915	0.0180851	0.0794326	yes	NL5901_2days	N2
3820	20190328	NL5901	2days	282	17.2	38.7	0.62	2.82	0.0609929	0.137234	0.00219858	0.01	7676	282	65532	282	636	4592	282	2days	0.0609929	0.00219858	0.01	0.137234	yes	NL5901_2days	N2
3821	20190328	NL5901	2days	250	22.9	57.5	1.09	18.9	0.0916	0.23	0.00436	0.0756	9480	250	23268	250	824	9380	250	2days	0.0916	0.00436	0.0756	0.23	yes	NL5901_2days	N2
3822	20190328	NL5901	2days	244	15.5	28.3	0.71	2.27	0.0635246	0.115984	0.00290984	0.00930328	6104	244	22472	244	544	1540	244	2days	0.0635246	0.00290984	0.00930328	0.115984	yes	NL5901_2days	N2
3823	20190328	NL5901	2days	192	15.1	24.2	0.58	9.68	0.0786458	0.126042	0.00302083	0.0504167	13076	192	25224	192	572	11476	192	2days	0.0786458	0.00302083	0.0504167	0.126042	yes	NL5901_2days	N2
3824	20190328	NL5901	2days	210	15.5	16.1	0.64	4.14	0.0738095	0.0766667	0.00304762	0.0197143	8028	210	9484	210	584	3132	210	2days	0.0738095	0.00304762	0.0197143	0.0766667	yes	NL5901_2days	N2
3825	20190328	NL5901	2days	180	15.2	20.5	0.61	2.01	0.0844444	0.113889	0.00338889	0.0111667	8004	180	17572	180	628	1344	180	2days	0.0844444	0.00338889	0.0111667	0.113889	yes	NL5901_2days	N2
3826	20190328	NL5901	2days	208	12.3	36.3	0.65	26	0.0591346	0.174519	0.003125	0.125	10360	208	32756	208	728	21760	208	2days	0.0591346	0.003125	0.125	0.174519	yes	NL5901_2days	N2
3827	20190328	NL5901	2days	276	21.4	16.7	1.01	4.9	0.0775362	0.0605072	0.00365942	0.0177536	8368	276	8576	276	812	2520	276	2days	0.0775362	0.00365942	0.0177536	0.0605072	yes	NL5901_2days	N2
3828	20190328	NL5901	2days	234	18.4	18	0.79	8.18	0.0786325	0.0769231	0.00337607	0.0349573	7872	234	8084	234	728	4096	234	2days	0.0786325	0.00337607	0.0349573	0.0769231	yes	NL5901_2days	N2
3829	20190328	NL5901	2days	264	19.3	23.1	1.21	11.4	0.0731061	0.0875	0.00458333	0.0431818	8860	264	10932	264	744	5160	264	2days	0.0731061	0.00458333	0.0431818	0.0875	yes	NL5901_2days	N2
3830	20190328	NL5901	2days	274	22.4	25.9	1.76	21.6	0.0817518	0.0945255	0.00642336	0.0788321	8624	274	11348	274	1072	8680	274	2days	0.0817518	0.00642336	0.0788321	0.0945255	yes	NL5901_2days	N2
3831	20190328	NL5901	2days	120	10.9	11.1	0.47	3.93	0.0908333	0.0925	0.00391667	0.03275	9256	120	9608	120	628	4252	120	2days	0.0908333	0.00391667	0.03275	0.0925	yes	NL5901_2days	N2
3832	20190328	NL5901	2days	248	17.9	10.2	1.09	8.99	0.0721774	0.041129	0.00439516	0.03625	10936	248	6972	248	708	5636	248	2days	0.0721774	0.00439516	0.03625	0.041129	yes	NL5901_2days	N2
3833	20190328	NL5901	2days	400	20.5	23.4	1.08	64.9	0.05125	0.0585	0.0027	0.16225	5236	400	13476	400	688	16852	400	2days	0.05125	0.0027	0.16225	0.0585	yes	NL5901_2days	N2
3835	20190328	NL5901	2days	140	10.1	8.01	0.45	7.14	0.0721429	0.0572143	0.00321429	0.051	7724	140	6652	140	640	5604	140	2days	0.0721429	0.00321429	0.051	0.0572143	yes	NL5901_2days	N2
3836	20190328	NL5901	2days	280	19.3	26.1	0.92	4.76	0.0689286	0.0932143	0.00328571	0.017	7004	280	22076	280	892	2036	280	2days	0.0689286	0.00328571	0.017	0.0932143	yes	NL5901_2days	N2
3837	20190328	NL5901	2days	318	36.1	62.6	2.02	12.2	0.113522	0.196855	0.0063522	0.0383648	12608	318	36408	318	1144	5088	318	2days	0.113522	0.0063522	0.0383648	0.196855	yes	NL5901_2days	N2
3838	20190328	NL5901	2days	220	19.3	40.4	0.79	17.1	0.0877273	0.183636	0.00359091	0.0777273	8536	220	26136	220	744	11696	220	2days	0.0877273	0.00359091	0.0777273	0.183636	yes	NL5901_2days	N2
3839	20190328	NL5901	2days	116	12.5	14.3	0.64	16.6	0.107759	0.123276	0.00551724	0.143103	11552	116	15956	116	820	15744	116	2days	0.107759	0.00551724	0.143103	0.123276	yes	NL5901_2days	N2
3840	20190328	NL5901	2days	388	25.1	32.5	1.15	22.4	0.0646907	0.0837629	0.00296392	0.057732	6116	388	13740	388	896	6628	388	2days	0.0646907	0.00296392	0.057732	0.0837629	yes	NL5901_2days	N2
3841	20190328	NL5901	2days	446	26.5	28.7	1.93	85.7	0.059417	0.0643498	0.00432735	0.192152	5800	446	13244	446	816	20128	446	2days	0.059417	0.00432735	0.192152	0.0643498	yes	NL5901_2days	N2
3842	20190328	NL5901	2days	180	19.2	39.7	0.75	15.2	0.106667	0.220556	0.00416667	0.0844444	11848	180	38340	180	660	9052	180	2days	0.106667	0.00416667	0.0844444	0.220556	yes	NL5901_2days	N2
3843	20190328	NL5901	2days	334	20.3	26.1	0.94	7.49	0.0607784	0.0781437	0.00281437	0.0224251	5860	334	16104	334	636	2620	334	2days	0.0607784	0.00281437	0.0224251	0.0781437	yes	NL5901_2days	N2
3844	20190328	NL5901	2days	266	19.6	37.3	1.27	2.43	0.0736842	0.140226	0.00477444	0.00913534	7744	266	18660	266	792	1212	266	2days	0.0736842	0.00477444	0.00913534	0.140226	yes	NL5901_2days	N2
3845	20190328	NL5901	2days	300	21.4	28.5	0.84	8.66	0.0713333	0.095	0.0028	0.0288667	7064	300	17560	300	712	3908	300	2days	0.0713333	0.0028	0.0288667	0.095	yes	NL5901_2days	N2
3846	20190328	NL5901	2days	402	36.7	65.6	2.24	19.5	0.0912935	0.163184	0.00557214	0.0485075	8632	402	30880	402	892	5580	402	2days	0.0912935	0.00557214	0.0485075	0.163184	yes	NL5901_2days	N2
3847	20190328	NL5901	2days	302	20.5	35.1	0.89	12.3	0.0678808	0.116225	0.00294702	0.0407285	6696	302	23808	302	620	4436	302	2days	0.0678808	0.00294702	0.0407285	0.116225	yes	NL5901_2days	N2
3848	20190328	NL5901	2days	148	10.8	7.46	0.33	21.5	0.072973	0.0504054	0.00222973	0.14527	8280	148	6560	148	580	14136	148	2days	0.072973	0.00222973	0.14527	0.0504054	yes	NL5901_2days	N2
3851	20190328	NL5901	2days	228	12.3	20.6	0.4	2.04	0.0539474	0.0903509	0.00175439	0.00894737	5084	228	16668	228	412	1248	228	2days	0.0539474	0.00175439	0.00894737	0.0903509	yes	NL5901_2days	N2
3852	20190328	NL5901	2days	318	18.7	32.2	1.18	25	0.058805	0.101258	0.00371069	0.0786164	11776	318	27900	318	1028	14260	318	2days	0.058805	0.00371069	0.0786164	0.101258	yes	NL5901_2days	N2
3853	20190328	NL5901	2days	316	25	25.8	1.06	1.87	0.0791139	0.0816456	0.00335443	0.00591772	8560	316	15000	316	808	1216	316	2days	0.0791139	0.00335443	0.00591772	0.0816456	yes	NL5901_2days	N2
3854	20190328	NL5901	2days	262	16.8	28.7	0.69	7.33	0.0641221	0.109542	0.00263359	0.0279771	6372	262	19580	262	588	3276	262	2days	0.0641221	0.00263359	0.0279771	0.109542	yes	NL5901_2days	N2
3855	20190328	NL5901	2days	124	11.4	27.2	0.56	3.05	0.0919355	0.219355	0.00451613	0.0245968	11960	124	26176	124	648	2596	124	2days	0.0919355	0.00451613	0.0245968	0.219355	yes	NL5901_2days	N2
3856	20190328	NL5901	2days	172	14.5	45	0.56	13.4	0.0843023	0.261628	0.00325581	0.077907	8576	172	33176	172	608	13492	172	2days	0.0843023	0.00325581	0.077907	0.261628	yes	NL5901_2days	N2
3857	20190328	NL5901	2days	146	9.05	7.22	0.37	14.4	0.0619863	0.0494521	0.00253425	0.0986301	6536	146	5936	146	548	9144	146	2days	0.0619863	0.00253425	0.0986301	0.0494521	yes	NL5901_2days	N2
3858	20190328	NL5901	2days	238	15.1	18.3	0.48	35.1	0.0634454	0.0768908	0.00201681	0.147479	6076	238	11712	238	440	15708	238	2days	0.0634454	0.00201681	0.147479	0.0768908	yes	NL5901_2days	N2
3859	20190328	NL5901	2days	280	27.8	25.4	1.76	36.3	0.0992857	0.0907143	0.00628571	0.129643	11656	280	10836	280	912	19484	280	2days	0.0992857	0.00628571	0.129643	0.0907143	yes	NL5901_2days	N2
3861	20190328	NL5901	2days	260	16.6	20.9	0.66	7.66	0.0638462	0.0803846	0.00253846	0.0294615	6956	260	9680	260	548	3552	260	2days	0.0638462	0.00253846	0.0294615	0.0803846	yes	NL5901_2days	N2
3862	20190328	NL5901	2days	194	15.9	25.4	0.85	6.83	0.0819588	0.130928	0.00438144	0.0352062	8572	194	15004	194	896	3780	194	2days	0.0819588	0.00438144	0.0352062	0.130928	yes	NL5901_2days	N2
3863	20190328	NL5901	2days	148	8.28	11	0.41	20.9	0.0559459	0.0743243	0.00277027	0.141216	5216	148	10292	148	584	19872	148	2days	0.0559459	0.00277027	0.141216	0.0743243	yes	NL5901_2days	N2
3865	20190328	NL5901	2days	124	6.6	7.83	0.22	1.13	0.0532258	0.0631452	0.00177419	0.0091129	4728	124	8144	124	536	1720	124	2days	0.0532258	0.00177419	0.0091129	0.0631452	yes	NL5901_2days	N2
3866	20190328	NL5901	2days	116	9.42	10.4	0.18	5.23	0.0812069	0.0896552	0.00155172	0.0450862	8080	116	9384	116	352	6020	116	2days	0.0812069	0.00155172	0.0450862	0.0896552	yes	NL5901_2days	N2
3867	20190328	NL5901	2days	314	22.7	5.36	0.64	6.79	0.072293	0.0170701	0.00203822	0.0216242	7080	314	2400	314	512	2704	314	2days	0.072293	0.00203822	0.0216242	0.0170701	yes	NL5901_2days	N2
3868	20190328	NL5901	2days	198	15.3	12.4	0.58	44	0.0772727	0.0626263	0.00292929	0.222222	8084	198	7036	198	572	34388	198	2days	0.0772727	0.00292929	0.222222	0.0626263	yes	NL5901_2days	N2
3869	20190328	NL5901	2days	174	17.4	42.1	0.6	10.9	0.1	0.241954	0.00344828	0.0626437	10868	174	27472	174	716	8560	174	2days	0.1	0.00344828	0.0626437	0.241954	yes	NL5901_2days	N2
3870	20190328	NL5901	2days	126	13.3	18.7	0.77	3.24	0.105556	0.148413	0.00611111	0.0257143	12152	126	15384	126	956	3192	126	2days	0.105556	0.00611111	0.0257143	0.148413	yes	NL5901_2days	N2
3871	20190328	NL5901	2days	166	14.5	19.8	0.38	1.45	0.0873494	0.119277	0.00228916	0.00873494	9912	166	13628	166	484	944	166	2days	0.0873494	0.00228916	0.00873494	0.119277	yes	NL5901_2days	N2
3872	20190328	NL5901	2days	316	24.1	47.3	2.57	8.07	0.0762658	0.149684	0.00813291	0.025538	10176	316	24648	316	1332	2816	316	2days	0.0762658	0.00813291	0.025538	0.149684	yes	NL5901_2days	N2
3873	20190328	NL5901	2days	410	25.5	36.3	1.25	4.37	0.0621951	0.0885366	0.00304878	0.0106585	5792	410	14788	410	716	1264	410	2days	0.0621951	0.00304878	0.0106585	0.0885366	yes	NL5901_2days	N2
3874	20190328	NL5901	2days	384	26.3	32.8	0.93	15.5	0.0684896	0.0854167	0.00242187	0.0403646	6248	384	15732	384	516	5708	384	2days	0.0684896	0.00242187	0.0403646	0.0854167	yes	NL5901_2days	N2
3875	20190328	NL5901	2days	288	24.7	44.3	1.35	40.1	0.0857639	0.153819	0.0046875	0.139236	8828	288	21372	288	868	22916	288	2days	0.0857639	0.0046875	0.139236	0.153819	yes	NL5901_2days	N2
3876	20190328	NL5901	2days	260	18	18.5	0.77	40.4	0.0692308	0.0711538	0.00296154	0.155385	6772	260	8444	260	724	16600	260	2days	0.0692308	0.00296154	0.155385	0.0711538	yes	NL5901_2days	N2
3877	20190328	NL5901	2days	166	15.1	35.8	0.53	17.2	0.0909639	0.215663	0.00319277	0.103614	9188	166	31036	166	624	13720	166	2days	0.0909639	0.00319277	0.103614	0.215663	yes	NL5901_2days	N2
3878	20190328	NL5901	2days	216	21.6	41.9	0.89	21.9	0.1	0.193981	0.00412037	0.101389	11272	216	20464	216	664	13900	216	2days	0.1	0.00412037	0.101389	0.193981	yes	NL5901_2days	N2
3879	20190328	NL5901	2days	172	12.7	29	0.48	23.5	0.0738372	0.168605	0.0027907	0.136628	7252	172	24776	172	716	18188	172	2days	0.0738372	0.0027907	0.136628	0.168605	yes	NL5901_2days	N2
3881	20190328	NL5901	2days	302	17	25.1	0.73	3.75	0.0562914	0.0831126	0.00241722	0.0124172	5020	302	16236	302	548	1572	302	2days	0.0562914	0.00241722	0.0124172	0.0831126	yes	NL5901_2days	N2
3882	20190328	NL5901	2days	146	7.88	4.52	0.39	0.92	0.0539726	0.0309589	0.00267123	0.00630137	4916	146	2772	146	520	796	146	2days	0.0539726	0.00267123	0.00630137	0.0309589	yes	NL5901_2days	N2
3883	20190328	NL5901	2days	380	21.1	19.8	0.82	8.17	0.0555263	0.0521053	0.00215789	0.0215	5240	380	7608	380	596	3040	380	2days	0.0555263	0.00215789	0.0215	0.0521053	yes	NL5901_2days	N2
3884	20190328	NL5901	2days	224	20.2	29.7	0.63	28.2	0.0901786	0.132589	0.0028125	0.125893	8640	224	13412	224	508	18852	224	2days	0.0901786	0.0028125	0.125893	0.132589	yes	NL5901_2days	N2
3885	20190328	NL5901	2days	150	11.9	31.7	0.45	4.42	0.0793333	0.211333	0.003	0.0294667	7820	150	26276	150	720	5208	150	2days	0.0793333	0.003	0.0294667	0.211333	yes	NL5901_2days	N2
3886	20190328	NL5901	2days	324	25.8	46.2	1.32	14.5	0.0796296	0.142593	0.00407407	0.0447531	8028	324	23444	324	836	5964	324	2days	0.0796296	0.00407407	0.0447531	0.142593	yes	NL5901_2days	N2
3887	20190328	NL5901	2days	124	10.9	2.16	0.34	8.67	0.0879032	0.0174194	0.00274194	0.0699194	8920	124	2248	124	672	7472	124	2days	0.0879032	0.00274194	0.0699194	0.0174194	yes	NL5901_2days	N2
3888	20190328	NL5901	2days	162	13.9	16.5	0.62	23.3	0.0858025	0.101852	0.00382716	0.143827	9664	162	16828	162	888	25784	162	2days	0.0858025	0.00382716	0.143827	0.101852	yes	NL5901_2days	N2
3889	20190328	NL5901	2days	122	10.1	9.39	0.41	1.37	0.0827869	0.0769672	0.00336066	0.0112295	9492	122	7868	122	620	1632	122	2days	0.0827869	0.00336066	0.0112295	0.0769672	yes	NL5901_2days	N2
3890	20190328	NL5901	2days	380	33.6	33	1.57	47.5	0.0884211	0.0868421	0.00413158	0.125	8724	380	13256	380	676	15252	380	2days	0.0884211	0.00413158	0.125	0.0868421	yes	NL5901_2days	N2
3891	20190328	NL5901	2days	242	18.4	19.1	0.86	6.32	0.0760331	0.0789256	0.00355372	0.0261157	7528	242	10312	242	768	4692	242	2days	0.0760331	0.00355372	0.0261157	0.0789256	yes	NL5901_2days	N2
3892	20190328	NL5901	2days	236	26.5	58.3	1.2	9.8	0.112288	0.247034	0.00508475	0.0415254	12652	236	45288	236	828	5172	236	2days	0.112288	0.00508475	0.0415254	0.247034	yes	NL5901_2days	N2
3893	20190328	NL5901	2days	136	10	6.01	0.34	6	0.0735294	0.0441912	0.0025	0.0441176	7348	136	4732	136	448	4776	136	2days	0.0735294	0.0025	0.0441176	0.0441912	yes	NL5901_2days	N2
3894	20190328	NL5901	2days	386	26.1	35.3	1.21	24.9	0.0676166	0.0914508	0.00313472	0.0645078	6188	386	19988	386	692	7508	386	2days	0.0676166	0.00313472	0.0645078	0.0914508	yes	NL5901_2days	N2
3895	20190328	NL5901	2days	260	15.3	20.1	0.7	11.7	0.0588462	0.0773077	0.00269231	0.045	5648	260	15192	260	492	5260	260	2days	0.0588462	0.00269231	0.045	0.0773077	yes	NL5901_2days	N2
3896	20190328	NL5901	2days	240	15.4	18	0.88	4.49	0.0641667	0.075	0.00366667	0.0187083	5932	240	10564	240	832	2592	240	2days	0.0641667	0.00366667	0.0187083	0.075	yes	NL5901_2days	N2
3897	20190328	NL5901	2days	200	14.9	30	0.31	9.85	0.0745	0.15	0.00155	0.04925	7604	200	20596	200	536	6152	200	2days	0.0745	0.00155	0.04925	0.15	yes	NL5901_2days	N2
3898	20190328	NL5901	2days	206	13.1	11.8	0.53	4.04	0.0635922	0.0572816	0.00257282	0.0196117	6420	206	5640	206	556	2900	206	2days	0.0635922	0.00257282	0.0196117	0.0572816	yes	NL5901_2days	N2
3899	20190328	NL5901	2days	132	9.26	9.05	0.41	3.37	0.0701515	0.0685606	0.00310606	0.0255303	7864	132	7548	132	552	3428	132	2days	0.0701515	0.00310606	0.0255303	0.0685606	yes	NL5901_2days	N2
3900	20190328	NL5901	2days	180	19.5	23	1.35	3.2	0.108333	0.127778	0.0075	0.0177778	11484	180	12392	180	1032	2196	180	2days	0.108333	0.0075	0.0177778	0.127778	yes	NL5901_2days	N2
3901	20190328	NL5901	2days	140	9.81	19.1	0.42	14.5	0.0700714	0.136429	0.003	0.103571	6452	140	14688	140	628	14548	140	2days	0.0700714	0.003	0.103571	0.136429	yes	NL5901_2days	N2
3902	20190328	NL5901	2days	248	13.9	13.5	0.94	51.2	0.0560484	0.0544355	0.00379032	0.206452	5636	248	7824	248	624	19660	248	2days	0.0560484	0.00379032	0.206452	0.0544355	yes	NL5901_2days	N2
3906	20190328	NL5901	2days	140	13.2	17.7	0.59	53.4	0.0942857	0.126429	0.00421429	0.381429	9112	140	12720	140	708	50576	140	2days	0.0942857	0.00421429	0.381429	0.126429	yes	NL5901_2days	N2
3907	20190328	NL5901	2days	218	18	6.47	1.74	3.45	0.0825688	0.0296789	0.00798165	0.0158257	8620	218	3648	218	1348	1860	218	2days	0.0825688	0.00798165	0.0158257	0.0296789	yes	NL5901_2days	N2
3908	20190328	NL5901	2days	246	12.4	10.3	0.52	2.05	0.0504065	0.0418699	0.00211382	0.00833333	4664	246	5004	246	592	1208	246	2days	0.0504065	0.00211382	0.00833333	0.0418699	yes	NL5901_2days	N2
3909	20190328	NL5901	2days	230	17.2	19.2	1.29	9.34	0.0747826	0.0834783	0.0056087	0.0406087	8268	230	8304	230	992	4388	230	2days	0.0747826	0.0056087	0.0406087	0.0834783	yes	NL5901_2days	N2
3911	20190328	NL5901	2days	338	19.5	26.4	0.85	15.4	0.0576923	0.0781065	0.00251479	0.0455621	6136	338	26188	338	680	5700	338	2days	0.0576923	0.00251479	0.0455621	0.0781065	yes	NL5901_2days	N2
3912	20190328	NL5901	2days	130	9.33	8.65	0.29	4.85	0.0717692	0.0665385	0.00223077	0.0373077	7024	130	6172	130	456	5832	130	2days	0.0717692	0.00223077	0.0373077	0.0665385	yes	NL5901_2days	N2
3913	20190328	NL5901	2days	414	33	67.5	1.53	106	0.0797101	0.163043	0.00369565	0.256039	7524	414	25184	414	764	29016	414	2days	0.0797101	0.00369565	0.256039	0.163043	yes	NL5901_2days	N2
3914	20190328	NL5901	2days	210	14.8	13.6	0.6	3.13	0.0704762	0.0647619	0.00285714	0.0149048	6904	210	7864	210	652	1828	210	2days	0.0704762	0.00285714	0.0149048	0.0647619	yes	NL5901_2days	N2
3915	20190328	NL5901	2days	218	18.6	17.1	0.61	27	0.0853211	0.0784404	0.00279817	0.123853	8704	218	9964	218	604	18080	218	2days	0.0853211	0.00279817	0.123853	0.0784404	yes	NL5901_2days	N2
3916	20190328	NL5901	2days	244	12.8	14	0.72	20.3	0.052459	0.057377	0.00295082	0.0831967	4900	244	9072	244	492	8204	244	2days	0.052459	0.00295082	0.0831967	0.057377	yes	NL5901_2days	N2
3917	20190328	NL5901	2days	358	25.2	32.3	1.4	41.5	0.0703911	0.0902235	0.00391061	0.115922	6576	358	16796	358	1060	12644	358	2days	0.0703911	0.00391061	0.115922	0.0902235	yes	NL5901_2days	N2
3918	20190328	NL5901	2days	126	10.8	35.8	0.32	21.6	0.0857143	0.284127	0.00253968	0.171429	9060	126	30048	126	464	28288	126	2days	0.0857143	0.00253968	0.171429	0.284127	yes	NL5901_2days	N2
3919	20190328	NL5901	2days	300	18.3	28.7	0.87	12.8	0.061	0.0956667	0.0029	0.0426667	6140	300	16492	300	1016	4544	300	2days	0.061	0.0029	0.0426667	0.0956667	yes	NL5901_2days	N2
3920	20190328	NL5901	2days	304	16.6	28.3	0.87	4.67	0.0546053	0.0930921	0.00286184	0.0153618	4928	304	22552	304	680	1656	304	2days	0.0546053	0.00286184	0.0153618	0.0930921	yes	NL5901_2days	N2
3921	20190328	NL5901	2days	178	13.4	27.5	0.51	25.7	0.0752809	0.154494	0.00286517	0.144382	7348	178	32560	178	704	16140	178	2days	0.0752809	0.00286517	0.144382	0.154494	yes	NL5901_2days	N2
3922	20190328	NL5901	2days	188	10.2	2.92	0.33	14.6	0.0542553	0.0155319	0.00175532	0.0776596	5016	188	2524	188	496	7448	188	2days	0.0542553	0.00175532	0.0776596	0.0155319	yes	NL5901_2days	N2
3925	20190328	NL5901	2days	328	22.1	36.4	1.03	18.9	0.067378	0.110976	0.00314024	0.057622	6236	328	18824	328	764	5816	328	2days	0.067378	0.00314024	0.057622	0.110976	yes	NL5901_2days	N2
3926	20190328	NL5901	2days	386	36.1	77.7	1.74	36.2	0.0935233	0.201295	0.00450777	0.0937824	10192	386	28248	386	872	11048	386	2days	0.0935233	0.00450777	0.0937824	0.201295	yes	NL5901_2days	N2
3927	20190328	NL5901	2days	188	17.5	42.6	0.56	3.2	0.0930851	0.226596	0.00297872	0.0170213	9064	188	29624	188	664	1916	188	2days	0.0930851	0.00297872	0.0170213	0.226596	yes	NL5901_2days	N2
3929	20190328	NL5901	2days	294	17.6	24	0.63	11.9	0.0598639	0.0816327	0.00214286	0.0404762	5492	294	16984	294	600	4848	294	2days	0.0598639	0.00214286	0.0404762	0.0816327	yes	NL5901_2days	N2
3930	20190328	NL5901	2days	152	13.6	22	0.62	4.34	0.0894737	0.144737	0.00407895	0.0285526	9808	152	19136	152	776	3212	152	2days	0.0894737	0.00407895	0.0285526	0.144737	yes	NL5901_2days	N2
3932	20190328	NL5901	2days	194	16.6	20.1	0.55	4.14	0.085567	0.103608	0.00283505	0.0213402	8460	194	10596	194	584	3100	194	2days	0.085567	0.00283505	0.0213402	0.103608	yes	NL5901_2days	N2
3933	20190328	NL5901	2days	418	34.4	54.7	0.98	14.6	0.0822967	0.130861	0.0023445	0.0349282	8488	418	27720	418	560	4624	418	2days	0.0822967	0.0023445	0.0349282	0.130861	yes	NL5901_2days	N2
3934	20190328	NL5901	2days	102	5.54	5.88	0.26	2.25	0.0543137	0.0576471	0.00254902	0.0220588	4884	102	5868	102	544	2696	102	2days	0.0543137	0.00254902	0.0220588	0.0576471	yes	NL5901_2days	N2
3936	20190328	NL5901	2days	134	12.1	49.2	0.31	13.8	0.0902985	0.367164	0.00231343	0.102985	10648	134	41060	134	612	13068	134	2days	0.0902985	0.00231343	0.102985	0.367164	yes	NL5901_2days	N2
3937	20190328	NL5901	2days	326	31.7	35	1.01	2.79	0.0972393	0.107362	0.00309816	0.00855828	10248	326	10344	326	644	944	326	2days	0.0972393	0.00309816	0.00855828	0.107362	yes	NL5901_2days	N2
3939	20190328	NL5901	2days	196	12	27.9	0.44	23	0.0612245	0.142347	0.0022449	0.117347	5752	196	15036	196	492	20404	196	2days	0.0612245	0.0022449	0.117347	0.142347	yes	NL5901_2days	N2
3940	20190328	NL5901	2days	244	18.1	37.4	0.86	5.51	0.0741803	0.153279	0.00352459	0.022582	7528	244	25696	244	756	2744	244	2days	0.0741803	0.00352459	0.022582	0.153279	yes	NL5901_2days	N2
3941	20190328	NL5901	2days	192	10.2	20.8	0.49	2.55	0.053125	0.108333	0.00255208	0.0132812	5668	192	20980	192	576	1524	192	2days	0.053125	0.00255208	0.0132812	0.108333	yes	NL5901_2days	N2
3942	20190328	NL5901	2days	106	6.24	2.57	1.15	6.15	0.0588679	0.0242453	0.0108491	0.0580189	5876	106	3080	106	1512	5300	106	2days	0.0588679	0.0108491	0.0580189	0.0242453	yes	NL5901_2days	N2
3943	20190328	NL5901	2days	190	12.6	2.31	0.5	7.11	0.0663158	0.0121579	0.00263158	0.0374211	6240	190	1308	190	640	3924	190	2days	0.0663158	0.00263158	0.0374211	0.0121579	yes	NL5901_2days	N2
3944	20190328	NL5901	2days	368	25.1	38.9	0.97	19.1	0.0682065	0.105707	0.00263587	0.0519022	6184	368	22340	368	636	5876	368	2days	0.0682065	0.00263587	0.0519022	0.105707	yes	NL5901_2days	N2
3945	20190328	NL5901	2days	288	24.3	20.2	1.07	94.8	0.084375	0.0701389	0.00371528	0.329167	8272	288	8532	288	776	33716	288	2days	0.084375	0.00371528	0.329167	0.0701389	yes	NL5901_2days	N2
3946	20190328	NL5901	2days	138	7.94	7.31	0.33	8.05	0.0575362	0.052971	0.0023913	0.0583333	5220	138	4836	138	436	5588	138	2days	0.0575362	0.0023913	0.0583333	0.052971	yes	NL5901_2days	N2
3947	20190328	NL5901	2days	108	6.29	4.4	0.25	10.9	0.0582407	0.0407407	0.00231481	0.100926	5844	108	4028	108	384	9100	108	2days	0.0582407	0.00231481	0.100926	0.0407407	yes	NL5901_2days	N2
3948	20190328	NL5901	2days	122	9.15	32.4	0.28	2.16	0.075	0.265574	0.00229508	0.0177049	7704	122	31328	122	540	2112	122	2days	0.075	0.00229508	0.0177049	0.265574	yes	NL5901_2days	N2
3949	20190328	NL5901	2days	294	24.8	32.9	1.03	16.5	0.0843537	0.111905	0.0035034	0.0561224	9576	294	18780	294	640	5960	294	2days	0.0843537	0.0035034	0.0561224	0.111905	yes	NL5901_2days	N2
3951	20190328	NL5901	2days	184	19.1	50.4	1.55	38.3	0.103804	0.273913	0.00842391	0.208152	12432	184	34276	184	1348	20828	184	2days	0.103804	0.00842391	0.208152	0.273913	yes	NL5901_2days	N2
3952	20190328	NL5901	2days	136	8.63	10.3	0.33	7.24	0.0634559	0.0757353	0.00242647	0.0532353	6060	136	7636	136	468	5596	136	2days	0.0634559	0.00242647	0.0532353	0.0757353	yes	NL5901_2days	N2
3953	20190328	NL5901	2days	232	14.3	13.7	0.61	7.72	0.0616379	0.0590517	0.00262931	0.0332759	5900	232	10052	232	524	3896	232	2days	0.0616379	0.00262931	0.0332759	0.0590517	yes	NL5901_2days	N2
3954	20190328	NL5901	2days	220	14.4	52	0.92	15.3	0.0654545	0.236364	0.00418182	0.0695455	6388	220	45148	220	716	8468	220	2days	0.0654545	0.00418182	0.0695455	0.236364	yes	NL5901_2days	N2
3955	20190328	NL5901	2days	362	26.6	40.6	1.33	4.89	0.0734807	0.112155	0.00367403	0.0135083	7944	362	21584	362	900	1944	362	2days	0.0734807	0.00367403	0.0135083	0.112155	yes	NL5901_2days	N2
3956	20190328	NL5901	2days	208	17.2	4.73	0.68	46	0.0826923	0.0227404	0.00326923	0.221154	7548	208	2352	208	728	34564	208	2days	0.0826923	0.00326923	0.221154	0.0227404	yes	NL5901_2days	N2
3957	20190328	NL5901	2days	124	6.46	14.2	0.36	6.94	0.0520968	0.114516	0.00290323	0.0559677	4708	124	14940	124	560	6888	124	2days	0.0520968	0.00290323	0.0559677	0.114516	yes	NL5901_2days	N2
3959	20190328	NL5901	2days	288	22.2	21.7	0.86	2.32	0.0770833	0.0753472	0.00298611	0.00805556	7476	288	9560	288	644	1160	288	2days	0.0770833	0.00298611	0.00805556	0.0753472	yes	NL5901_2days	N2
3961	20190328	NL5901	2days	354	30.4	43.3	1.72	17.6	0.0858757	0.122316	0.00485876	0.0497175	8736	354	20280	354	936	5472	354	2days	0.0858757	0.00485876	0.0497175	0.122316	yes	NL5901_2days	N2
3962	20190328	NL5901	2days	242	14.1	58.7	1.42	6.46	0.0582645	0.242562	0.00586777	0.0266942	11204	242	27552	242	964	3124	242	2days	0.0582645	0.00586777	0.0266942	0.242562	yes	NL5901_2days	N2
3964	20190328	NL5901	2days	238	14.6	27.8	0.62	3.47	0.0613445	0.116807	0.00260504	0.0145798	5772	238	18896	238	740	1816	238	2days	0.0613445	0.00260504	0.0145798	0.116807	yes	NL5901_2days	N2
3965	20190328	NL5901	2days	252	20.4	43.6	0.92	3.98	0.0809524	0.173016	0.00365079	0.0157937	8772	252	28764	252	844	1788	252	2days	0.0809524	0.00365079	0.0157937	0.173016	yes	NL5901_2days	N2
3966	20190328	NL5901	2days	272	18.4	27.9	1.05	5.72	0.0676471	0.102574	0.00386029	0.0210294	6240	272	17540	272	800	3000	272	2days	0.0676471	0.00386029	0.0210294	0.102574	yes	NL5901_2days	N2
3967	20190328	NL5901	2days	368	30.7	55.1	1.52	8.43	0.0834239	0.149728	0.00413043	0.0229076	9348	368	34048	368	824	2492	368	2days	0.0834239	0.00413043	0.0229076	0.149728	yes	NL5901_2days	N2
3968	20190328	NL5901	2days	262	14.5	31.2	0.42	10.9	0.0553435	0.119084	0.00160305	0.0416031	5736	262	18420	262	576	10844	262	2days	0.0553435	0.00160305	0.0416031	0.119084	yes	NL5901_2days	N2
3969	20190328	NL5901	2days	124	10.7	28.9	0.42	5.25	0.0862903	0.233065	0.0033871	0.0423387	9172	124	32448	124	748	4484	124	2days	0.0862903	0.0033871	0.0423387	0.233065	yes	NL5901_2days	N2
3970	20190328	NL5901	2days	192	16.1	63.6	0.83	37.7	0.0838542	0.33125	0.00432292	0.196354	10512	192	42096	192	800	28648	192	2days	0.0838542	0.00432292	0.196354	0.33125	yes	NL5901_2days	N2
3971	20190328	NL5901	2days	240	22.7	41.7	0.62	6.38	0.0945833	0.17375	0.00258333	0.0265833	13172	240	22992	240	704	3380	240	2days	0.0945833	0.00258333	0.0265833	0.17375	yes	NL5901_2days	N2
3972	20190328	NL5901	2days	358	25.7	28.1	1.1	8.59	0.0717877	0.0784916	0.00307263	0.0239944	6800	358	8456	358	756	2380	358	2days	0.0717877	0.00307263	0.0239944	0.0784916	yes	NL5901_2days	N2
3973	20190328	NL5901	2days	136	10.4	24.9	0.34	1.82	0.0764706	0.183088	0.0025	0.0133824	8308	136	19788	136	620	1500	136	2days	0.0764706	0.0025	0.0133824	0.183088	yes	NL5901_2days	N2
3974	20190328	NL5901	2days	308	25.9	60.9	1.25	19.6	0.0840909	0.197727	0.00405844	0.0636364	9028	308	35812	308	764	6704	308	2days	0.0840909	0.00405844	0.0636364	0.197727	yes	NL5901_2days	N2
3975	20190328	NL5901	2days	298	23.7	43.6	1.83	33.7	0.0795302	0.146309	0.00614094	0.113087	8740	298	22996	298	1216	12816	298	2days	0.0795302	0.00614094	0.113087	0.146309	yes	NL5901_2days	N2
3976	20190328	NL5901	2days	248	21.9	42.4	0.78	8.55	0.0883065	0.170968	0.00314516	0.0344758	8752	248	21840	248	652	4636	248	2days	0.0883065	0.00314516	0.0344758	0.170968	yes	NL5901_2days	N2
3977	20190328	NL5901	2days	150	7.61	6.26	0.34	1.58	0.0507333	0.0417333	0.00226667	0.0105333	4696	150	3972	150	512	1212	150	2days	0.0507333	0.00226667	0.0105333	0.0417333	yes	NL5901_2days	N2
3978	20190328	NL5901	2days	254	23.8	25.7	0.86	39	0.0937008	0.101181	0.00338583	0.153543	9256	254	12064	254	636	28600	254	2days	0.0937008	0.00338583	0.153543	0.101181	yes	NL5901_2days	N2
3979	20190328	NL5901	2days	120	7.21	6.51	0.26	0.78	0.0600833	0.05425	0.00216667	0.0065	5644	120	6752	120	460	796	120	2days	0.0600833	0.00216667	0.0065	0.05425	yes	NL5901_2days	N2
3980	20190328	NL5901	2days	254	19.4	22.5	1.37	2.59	0.076378	0.0885827	0.0053937	0.0101969	7812	254	12532	254	860	1440	254	2days	0.076378	0.0053937	0.0101969	0.0885827	yes	NL5901_2days	N2
3981	20190328	NL5901	2days	374	27.8	46.9	1.08	12.4	0.0743316	0.125401	0.0028877	0.0331551	7608	374	22696	374	772	3800	374	2days	0.0743316	0.0028877	0.0331551	0.125401	yes	NL5901_2days	N2
3982	20190328	NL5901	2days	372	27.8	41	0.98	14.1	0.0747312	0.110215	0.00263441	0.0379032	8664	372	20008	372	708	4056	372	2days	0.0747312	0.00263441	0.0379032	0.110215	yes	NL5901_2days	N2
3983	20190328	NL5901	2days	174	8.99	11.3	0.39	12.3	0.0516667	0.0649425	0.00224138	0.0706897	4648	174	5784	174	652	8456	174	2days	0.0516667	0.00224138	0.0706897	0.0649425	yes	NL5901_2days	N2
3984	20190328	NL5901	2days	174	17.2	20.6	1.28	7.96	0.0988506	0.118391	0.00735632	0.0457471	9976	174	12408	174	1036	5588	174	2days	0.0988506	0.00735632	0.0457471	0.118391	yes	NL5901_2days	N2
3985	20190328	NL5901	2days	134	13.4	20.4	0.64	5.91	0.1	0.152239	0.00477612	0.0441045	10544	134	21464	134	780	4528	134	2days	0.1	0.00477612	0.0441045	0.152239	yes	NL5901_2days	N2
3986	20190328	NL5901	2days	304	17.1	26.5	0.83	17	0.05625	0.0871711	0.00273026	0.0559211	5932	304	19244	304	836	6456	304	2days	0.05625	0.00273026	0.0559211	0.0871711	yes	NL5901_2days	N2
3987	20190328	NL5901	2days	332	17.9	26.9	0.95	22	0.0539157	0.0810241	0.00286145	0.0662651	6156	332	17656	332	696	7500	332	2days	0.0539157	0.00286145	0.0662651	0.0810241	yes	NL5901_2days	N2
3988	20190328	NL5901	2days	278	17.7	22.4	0.98	13	0.0636691	0.0805755	0.00352518	0.0467626	6132	278	7980	278	708	4388	278	2days	0.0636691	0.00352518	0.0467626	0.0805755	yes	NL5901_2days	N2
3989	20190328	NL5901	2days	274	21.2	98.1	1.76	65.7	0.0773723	0.358029	0.00642336	0.239781	8424	274	65532	274	1156	27760	274	2days	0.0773723	0.00642336	0.239781	0.358029	yes	NL5901_2days	N2
3990	20190328	NL5901	2days	156	11.6	15.7	0.38	1.26	0.074359	0.100641	0.0024359	0.00807692	7632	156	14068	156	540	1504	156	2days	0.074359	0.0024359	0.00807692	0.100641	yes	NL5901_2days	N2
3991	20190328	NL5901	2days	238	23.8	51.8	1.24	13.2	0.1	0.217647	0.00521008	0.0554622	10932	238	23364	238	836	8640	238	2days	0.1	0.00521008	0.0554622	0.217647	yes	NL5901_2days	N2
3992	20190328	NL5901	2days	228	21.7	19.4	1.18	13.1	0.0951754	0.0850877	0.00517544	0.0574561	9316	228	8888	228	856	7100	228	2days	0.0951754	0.00517544	0.0574561	0.0850877	yes	NL5901_2days	N2
3993	20190328	NL5901	2days	166	14.4	22.8	0.47	32.1	0.086747	0.137349	0.00283133	0.193373	9276	166	23316	166	460	24288	166	2days	0.086747	0.00283133	0.193373	0.137349	yes	NL5901_2days	N2
3994	20190328	NL5901	2days	354	26.8	36.9	1.43	6.57	0.0757062	0.104237	0.00403955	0.0185593	7780	354	15892	354	888	2148	354	2days	0.0757062	0.00403955	0.0185593	0.104237	yes	NL5901_2days	N2
3995	20190328	NL5901	2days	182	13.7	25.7	0.38	17.6	0.0752747	0.141209	0.00208791	0.0967033	8264	182	18312	182	508	15352	182	2days	0.0752747	0.00208791	0.0967033	0.141209	yes	NL5901_2days	N2
3996	20190328	NL5901	2days	200	11.7	16	0.46	6.9	0.0585	0.08	0.0023	0.0345	5384	200	10836	200	612	4204	200	2days	0.0585	0.0023	0.0345	0.08	yes	NL5901_2days	N2
3997	20190328	NL5901	2days	238	18.2	18.9	0.57	2.44	0.0764706	0.0794118	0.00239496	0.0102521	7492	238	7660	238	544	1280	238	2days	0.0764706	0.00239496	0.0102521	0.0794118	yes	NL5901_2days	N2
3998	20190328	NL5901	2days	136	14.8	24.3	0.61	2.13	0.108824	0.178676	0.00448529	0.0156618	12160	136	17460	136	696	2044	136	2days	0.108824	0.00448529	0.0156618	0.178676	yes	NL5901_2days	N2
3999	20190328	NL5901	2days	336	22.1	24.7	0.99	19.7	0.0657738	0.0735119	0.00294643	0.058631	6388	336	17232	336	668	6540	336	2days	0.0657738	0.00294643	0.058631	0.0735119	yes	NL5901_2days	N2
4000	20190328	NL5901	2days	178	15.2	7.52	0.6	20.1	0.0853933	0.0422472	0.00337079	0.112921	8320	178	4928	178	652	15956	178	2days	0.0853933	0.00337079	0.112921	0.0422472	yes	NL5901_2days	N2
4001	20190328	NL5901	2days	234	11.8	24.3	0.56	4.42	0.0504274	0.103846	0.00239316	0.0188889	5880	234	25756	234	712	3120	234	2days	0.0504274	0.00239316	0.0188889	0.103846	yes	NL5901_2days	N2
4002	20190328	NL5901	2days	192	15.2	23.8	0.48	1.92	0.0791667	0.123958	0.0025	0.01	9020	192	16124	192	592	1288	192	2days	0.0791667	0.0025	0.01	0.123958	yes	NL5901_2days	N2
4003	20190328	NL5901	2days	202	15.8	26.8	0.62	2.47	0.0782178	0.132673	0.00306931	0.0122277	7992	202	17724	202	652	1460	202	2days	0.0782178	0.00306931	0.0122277	0.132673	yes	NL5901_2days	N2
4004	20190328	NL5901	2days	276	22.1	51.7	1.59	19	0.0800725	0.187319	0.00576087	0.0688406	8300	276	31008	276	872	7884	276	2days	0.0800725	0.00576087	0.0688406	0.187319	yes	NL5901_2days	N2
4005	20190328	NL5901	2days	184	17.5	38	0.58	7.04	0.0951087	0.206522	0.00315217	0.0382609	9532	184	29280	184	672	3912	184	2days	0.0951087	0.00315217	0.0382609	0.206522	yes	NL5901_2days	N2
4006	20190328	NL5901	2days	210	17	21.6	0.73	26.4	0.0809524	0.102857	0.00347619	0.125714	9484	210	13892	210	632	24212	210	2days	0.0809524	0.00347619	0.125714	0.102857	yes	NL5901_2days	N2
4007	20190328	NL5901	2days	356	31.8	33.7	1.84	7.01	0.0893258	0.0946629	0.00516854	0.019691	9284	356	14872	356	860	2600	356	2days	0.0893258	0.00516854	0.019691	0.0946629	yes	NL5901_2days	N2
4008	20190328	NL5901	2days	148	9.02	13.5	0.21	2.48	0.0609459	0.0912162	0.00141892	0.0167568	5596	148	10240	148	464	2012	148	2days	0.0609459	0.00141892	0.0167568	0.0912162	yes	NL5901_2days	N2
4009	20190328	NL5901	2days	204	11.3	18.6	0.48	6.16	0.0553922	0.0911765	0.00235294	0.0301961	5008	204	13536	204	604	3720	204	2days	0.0553922	0.00235294	0.0301961	0.0911765	yes	NL5901_2days	N2
4010	20190328	NL5901	2days	462	42	68.4	1.65	16.2	0.0909091	0.148052	0.00357143	0.0350649	8668	462	17876	462	688	5256	462	2days	0.0909091	0.00357143	0.0350649	0.148052	yes	NL5901_2days	N2
4011	20190328	NL5901	2days	246	20.5	4.75	0.89	5.32	0.0833333	0.0193089	0.00361789	0.021626	9204	246	2012	246	644	3332	246	2days	0.0833333	0.00361789	0.021626	0.0193089	yes	NL5901_2days	N2
4012	20190328	NL5901	2days	436	34.1	59	1.59	6.97	0.078211	0.135321	0.00364679	0.0159862	7440	436	30168	436	804	1904	436	2days	0.078211	0.00364679	0.0159862	0.135321	yes	NL5901_2days	N2
4013	20190328	NL5901	2days	344	22.9	18.5	1.09	21	0.0665698	0.0537791	0.0031686	0.0610465	6220	344	8156	344	748	6092	344	2days	0.0665698	0.0031686	0.0610465	0.0537791	yes	NL5901_2days	N2
4016	20190328	NL5901	2days	308	21.3	25.3	1.01	9.3	0.0691558	0.0821429	0.00327922	0.0301948	6132	308	16996	308	764	3524	308	2days	0.0691558	0.00327922	0.0301948	0.0821429	yes	NL5901_2days	N2
4017	20190328	NL5901	2days	196	10.2	9.17	0.38	1.93	0.0520408	0.0467857	0.00193878	0.00984694	4676	196	5148	196	492	1152	196	2days	0.0520408	0.00193878	0.00984694	0.0467857	yes	NL5901_2days	N2
4018	20190328	NL5901	2days	250	20.9	15.4	1.2	2.33	0.0836	0.0616	0.0048	0.00932	9284	250	8976	250	1112	1160	250	2days	0.0836	0.0048	0.00932	0.0616	yes	NL5901_2days	N2
4019	20190328	NL5901	2days	262	20.1	32.8	0.84	73.8	0.0767176	0.125191	0.00320611	0.281679	8264	262	21736	262	624	49712	262	2days	0.0767176	0.00320611	0.281679	0.125191	yes	NL5901_2days	N2
4020	20190328	NL5901	2days	202	17.3	29.1	0.68	1.81	0.0856436	0.144059	0.00336634	0.0089604	8444	202	24016	202	608	1156	202	2days	0.0856436	0.00336634	0.0089604	0.144059	yes	NL5901_2days	N2
4021	20190328	NL5901	2days	190	13.3	16.6	0.64	6.63	0.07	0.0873684	0.00336842	0.0348947	7384	190	18388	190	616	6632	190	2days	0.07	0.00336842	0.0348947	0.0873684	yes	NL5901_2days	N2
4022	20190328	NL5901	2days	280	17.4	31.2	1	5.03	0.0621429	0.111429	0.00357143	0.0179643	6016	280	17884	280	716	2060	280	2days	0.0621429	0.00357143	0.0179643	0.111429	yes	NL5901_2days	N2
4023	20190328	NL5901	2days	202	14.6	21.3	0.4	12.6	0.0722772	0.105446	0.0019802	0.0623762	7300	202	13740	202	424	11100	202	2days	0.0722772	0.0019802	0.0623762	0.105446	yes	NL5901_2days	N2
4024	20190328	NL5901	2days	174	9.82	25.9	0.45	1.63	0.0564368	0.148851	0.00258621	0.00936782	5556	174	22472	174	672	1360	174	2days	0.0564368	0.00258621	0.00936782	0.148851	yes	NL5901_2days	N2
4025	20190328	NL5901	2days	156	11.5	21.6	0.49	1.56	0.0737179	0.138462	0.00314103	0.01	7584	156	16272	156	780	1152	156	2days	0.0737179	0.00314103	0.01	0.138462	yes	NL5901_2days	N2
4026	20190328	NL5901	2days	390	37	43.5	3.13	5.33	0.0948718	0.111538	0.00802564	0.0136667	10424	390	27460	390	1264	1988	390	2days	0.0948718	0.00802564	0.0136667	0.111538	yes	NL5901_2days	N2
4027	20190328	NL5901	2days	312	19.7	20.1	0.64	23	0.063141	0.0644231	0.00205128	0.0737179	5616	312	12156	312	580	8412	312	2days	0.063141	0.00205128	0.0737179	0.0644231	yes	NL5901_2days	N2
4028	20190328	NL5901	2days	150	12.7	2.65	0.48	1.92	0.0846667	0.0176667	0.0032	0.0128	9660	150	2260	150	492	1760	150	2days	0.0846667	0.0032	0.0128	0.0176667	yes	NL5901_2days	N2
4029	20190328	NL5901	2days	284	14.4	14	0.68	5.87	0.0507042	0.0492958	0.00239437	0.020669	4644	284	11224	284	516	2448	284	2days	0.0507042	0.00239437	0.020669	0.0492958	yes	NL5901_2days	N2
4030	20190328	NL5901	2days	306	26.5	24.3	1.49	18.9	0.0866013	0.0794118	0.00486928	0.0617647	8952	306	10404	306	788	7268	306	2days	0.0866013	0.00486928	0.0617647	0.0794118	yes	NL5901_2days	N2
4031	20190328	NL5901	2days	294	20	33.5	1.02	10.6	0.0680272	0.113946	0.00346939	0.0360544	7928	294	20008	294	760	3768	294	2days	0.0680272	0.00346939	0.0360544	0.113946	yes	NL5901_2days	N2
4032	20190328	NL5901	2days	208	11.5	9.09	0.6	12	0.0552885	0.0437019	0.00288462	0.0576923	5512	208	4664	208	636	5376	208	2days	0.0552885	0.00288462	0.0576923	0.0437019	yes	NL5901_2days	N2
4033	20190328	NL5901	2days	372	20.7	29.7	0.94	2.83	0.0556452	0.0798387	0.00252688	0.00760753	5144	372	12276	372	564	960	372	2days	0.0556452	0.00252688	0.00760753	0.0798387	yes	NL5901_2days	N2
4034	20190328	NL5901	2days	214	13.2	15.1	0.65	8.74	0.0616822	0.0705607	0.00303738	0.0408411	6468	214	8520	214	708	5308	214	2days	0.0616822	0.00303738	0.0408411	0.0705607	yes	NL5901_2days	N2
4035	20190328	NL5901	2days	114	7.17	13.1	0.24	4.31	0.0628947	0.114912	0.00210526	0.037807	6692	114	13392	114	392	5960	114	2days	0.0628947	0.00210526	0.037807	0.114912	yes	NL5901_2days	N2
4036	20190328	NL5901	2days	172	14.5	15.9	0.61	44.3	0.0843023	0.0924419	0.00354651	0.257558	9048	172	11428	172	688	38796	172	2days	0.0843023	0.00354651	0.257558	0.0924419	yes	NL5901_2days	N2
4037	20190328	NL5901	2days	216	18.2	17.9	0.71	16.7	0.0842593	0.0828704	0.00328704	0.0773148	8680	216	11668	216	744	10448	216	2days	0.0842593	0.00328704	0.0773148	0.0828704	yes	NL5901_2days	N2
4039	20190328	NL5901	2days	310	18.7	17.4	0.89	41.2	0.0603226	0.056129	0.00287097	0.132903	6852	310	8792	310	576	14368	310	2days	0.0603226	0.00287097	0.132903	0.056129	yes	NL5901_2days	N2
4040	20190328	NL5901	2days	400	31.2	52.2	1.18	17.4	0.078	0.1305	0.00295	0.0435	8400	400	24808	400	812	4484	400	2days	0.078	0.00295	0.0435	0.1305	yes	NL5901_2days	N2
4041	20190328	NL5901	2days	270	22.8	35.9	1.03	4.66	0.0844444	0.132963	0.00381481	0.0172593	8052	270	24660	270	660	2152	270	2days	0.0844444	0.00381481	0.0172593	0.132963	yes	NL5901_2days	N2
4043	20190328	NL5901	2days	204	18.5	32.9	0.66	14.8	0.0906863	0.161275	0.00323529	0.072549	9240	204	19704	204	632	10616	204	2days	0.0906863	0.00323529	0.072549	0.161275	yes	NL5901_2days	N2
4044	20190328	NL5901	2days	162	14.2	14.3	0.43	22.8	0.0876543	0.0882716	0.00265432	0.140741	8984	162	8516	162	564	21356	162	2days	0.0876543	0.00265432	0.140741	0.0882716	yes	NL5901_2days	N2
4045	20190328	NL5901	2days	406	33.5	79.8	1.91	57.5	0.0825123	0.196552	0.00470443	0.141626	7448	406	35156	406	796	16348	406	2days	0.0825123	0.00470443	0.141626	0.196552	yes	NL5901_2days	N2
4047	20190328	NL5901	2days	398	32.7	45.5	1.52	8.74	0.0821608	0.114322	0.0038191	0.0219598	7412	398	25328	398	652	2788	398	2days	0.0821608	0.0038191	0.0219598	0.114322	yes	NL5901_2days	N2
4048	20190328	NL5901	2days	130	13	4.3	1.41	11	0.1	0.0330769	0.0108462	0.0846154	11988	130	3504	130	1396	10360	130	2days	0.1	0.0108462	0.0846154	0.0330769	yes	NL5901_2days	N2
4049	20190328	NL5901	2days	404	39.7	36	2.23	6.84	0.0982673	0.0891089	0.0055198	0.0169307	9392	404	14248	404	1008	2468	404	2days	0.0982673	0.0055198	0.0169307	0.0891089	yes	NL5901_2days	N2
4050	20190328	NL5901	2days	110	9.53	11.5	0.24	0.91	0.0866364	0.104545	0.00218182	0.00827273	9136	110	10984	110	444	1080	110	2days	0.0866364	0.00218182	0.00827273	0.104545	yes	NL5901_2days	N2
4052	20190328	NL5901	2days	174	17.7	14.3	0.84	7.56	0.101724	0.0821839	0.00482759	0.0434483	10544	174	8872	174	736	5240	174	2days	0.101724	0.00482759	0.0434483	0.0821839	yes	NL5901_2days	N2
4053	20190328	NL5901	2days	146	7.99	23.5	0.26	10.5	0.054726	0.160959	0.00178082	0.0719178	4932	146	19860	146	460	10748	146	2days	0.054726	0.00178082	0.0719178	0.160959	yes	NL5901_2days	N2
4054	20190328	NL5901	2days	432	41.3	64.9	1.94	38	0.0956019	0.150231	0.00449074	0.087963	9792	432	42704	432	920	11368	432	2days	0.0956019	0.00449074	0.087963	0.150231	yes	NL5901_2days	N2
4055	20190328	NL5901	2days	246	21	33.4	1	50.1	0.0853659	0.135772	0.00406504	0.203659	8592	246	20580	246	764	22140	246	2days	0.0853659	0.00406504	0.203659	0.135772	yes	NL5901_2days	N2
4056	20190328	NL5901	2days	110	8.61	12.3	0.36	2.21	0.0782727	0.111818	0.00327273	0.0200909	9284	110	15264	110	608	2896	110	2days	0.0782727	0.00327273	0.0200909	0.111818	yes	NL5901_2days	N2
4057	20190328	NL5901	2days	370	30.9	46.4	1.73	26.5	0.0835135	0.125405	0.00467568	0.0716216	8132	370	18160	370	748	10684	370	2days	0.0835135	0.00467568	0.0716216	0.125405	yes	NL5901_2days	N2
4059	20190328	NL5901	2days	154	8.9	6.07	0.39	0.92	0.0577922	0.0394156	0.00253247	0.00597403	5412	154	3840	154	664	716	154	2days	0.0577922	0.00253247	0.00597403	0.0394156	yes	NL5901_2days	N2
4060	20190328	NL5901	2days	214	16.9	47.9	0.75	5.37	0.078972	0.223832	0.00350467	0.0250935	9188	214	28604	214	776	2996	214	2days	0.078972	0.00350467	0.0250935	0.223832	yes	NL5901_2days	N2
4061	20190328	NL5901	2days	308	19	29.6	1.08	12.5	0.0616883	0.0961039	0.00350649	0.0405844	10424	308	11300	308	792	5716	308	2days	0.0616883	0.00350649	0.0405844	0.0961039	yes	NL5901_2days	N2
4062	20190328	NL5901	2days	232	15.7	31.3	0.72	9.92	0.0676724	0.134914	0.00310345	0.0427586	7000	232	23768	232	676	4864	232	2days	0.0676724	0.00310345	0.0427586	0.134914	yes	NL5901_2days	N2
4063	20190328	NL5901	2days	276	24.8	25	1.37	2.49	0.0898551	0.0905797	0.00496377	0.00902174	8888	276	11496	276	828	1352	274	2days	0.0898551	0.00496377	0.00902174	0.0905797	yes	NL5901_2days	N2
4064	20190328	NL5901	2days	390	27.2	46.9	1.54	21	0.0697436	0.120256	0.00394872	0.0538462	6864	390	25956	390	880	6432	390	2days	0.0697436	0.00394872	0.0538462	0.120256	yes	NL5901_2days	N2
4065	20190328	NL5901	2days	272	19	34.2	1.18	2.53	0.0698529	0.125735	0.00433824	0.00930147	9132	272	13864	272	732	1096	272	2days	0.0698529	0.00433824	0.00930147	0.125735	yes	NL5901_2days	N2
4066	20190328	NL5901	2days	196	10.7	19.4	0.41	14.6	0.0545918	0.0989796	0.00209184	0.0744898	5140	196	18164	196	540	8088	196	2days	0.0545918	0.00209184	0.0744898	0.0989796	yes	NL5901_2days	N2
4067	20190328	NL5901	2days	348	17.5	25.9	0.89	4.91	0.0502874	0.0744253	0.00255747	0.0141092	4948	348	16552	348	568	1744	348	2days	0.0502874	0.00255747	0.0141092	0.0744253	yes	NL5901_2days	N2
4068	20190328	NL5901	2days	244	22.3	20.3	0.88	6.7	0.0913934	0.0831967	0.00360656	0.027459	8772	244	10384	244	720	5808	244	2days	0.0913934	0.00360656	0.027459	0.0831967	yes	NL5901_2days	N2
4069	20190328	NL5901	2days	154	8.57	7.85	0.32	0.85	0.0556494	0.050974	0.00207792	0.00551948	5504	154	5988	154	768	680	154	2days	0.0556494	0.00207792	0.00551948	0.050974	yes	NL5901_2days	N2
4070	20190328	NL5901	2days	208	17.1	8.26	0.88	4.66	0.0822115	0.0397115	0.00423077	0.0224038	8632	208	7024	208	704	5076	208	2days	0.0822115	0.00423077	0.0224038	0.0397115	yes	NL5901_2days	N2
4071	20190328	NL5901	2days	170	13.1	40.4	0.25	4.08	0.0770588	0.237647	0.00147059	0.024	9188	170	35620	170	472	2728	170	2days	0.0770588	0.00147059	0.024	0.237647	yes	NL5901_2days	N2
4072	20190328	NL5901	2days	150	14.3	21.4	0.59	1.85	0.0953333	0.142667	0.00393333	0.0123333	10216	150	20732	150	612	1328	150	2days	0.0953333	0.00393333	0.0123333	0.142667	yes	NL5901_2days	N2
4073	20190328	NL5901	2days	420	29.5	49.3	1.72	5.99	0.0702381	0.117381	0.00409524	0.0142619	6740	420	28804	420	740	1824	420	2days	0.0702381	0.00409524	0.0142619	0.117381	yes	NL5901_2days	N2
4074	20190328	NL5901	2days	246	26	46.1	1.35	12.1	0.105691	0.187398	0.0054878	0.049187	11204	246	22032	246	1000	6748	246	2days	0.105691	0.0054878	0.049187	0.187398	yes	NL5901_2days	N2
4075	20190328	NL5901	2days	358	26.7	87.7	2.31	6.37	0.074581	0.244972	0.00645251	0.0177933	9980	358	31536	358	1564	2528	358	2days	0.074581	0.00645251	0.0177933	0.244972	yes	NL5901_2days	N2
4076	20190328	NL5901	2days	186	12.4	20.1	0.42	22.6	0.0666667	0.108065	0.00225806	0.121505	6700	186	12236	186	676	13868	186	2days	0.0666667	0.00225806	0.121505	0.108065	yes	NL5901_2days	N2
4077	20190328	NL5901	2days	298	23.9	28.9	1.12	2.51	0.0802013	0.0969799	0.00375839	0.00842282	9080	298	13656	298	972	1140	298	2days	0.0802013	0.00375839	0.00842282	0.0969799	yes	NL5901_2days	N2
4078	20190328	NL5901	2days	260	19.3	7.07	0.94	1.96	0.0742308	0.0271923	0.00361538	0.00753846	8896	260	6128	260	712	868	260	2days	0.0742308	0.00361538	0.00753846	0.0271923	yes	NL5901_2days	N2
4079	20190328	NL5901	2days	288	24.5	4.75	1.33	2.54	0.0850694	0.0164931	0.00461806	0.00881944	8104	288	1904	288	772	1204	288	2days	0.0850694	0.00461806	0.00881944	0.0164931	yes	NL5901_2days	N2
4080	20190328	NL5901	2days	386	37.3	55	2.08	42.7	0.0966321	0.142487	0.0053886	0.110622	9096	386	26496	386	992	13612	386	2days	0.0966321	0.0053886	0.110622	0.142487	yes	NL5901_2days	N2
4081	20190328	NL5901	2days	224	19.3	35.1	0.66	14.6	0.0861607	0.156696	0.00294643	0.0651786	8280	224	22052	224	488	8284	224	2days	0.0861607	0.00294643	0.0651786	0.156696	yes	NL5901_2days	N2
4082	20190328	NL5901	2days	332	18.8	22.8	1.25	6.1	0.0566265	0.0686747	0.00376506	0.0183735	5524	332	12396	332	736	1876	332	2days	0.0566265	0.00376506	0.0183735	0.0686747	yes	NL5901_2days	N2
4083	20190328	NL5901	2days	154	12.7	12.9	0.59	11.6	0.0824675	0.0837662	0.00383117	0.0753247	8004	154	8292	154	764	8916	154	2days	0.0824675	0.00383117	0.0753247	0.0837662	yes	NL5901_2days	N2
4084	20190328	NL5901	2days	120	6.42	17.5	0.1	6.76	0.0535	0.145833	0.000833333	0.0563333	4780	120	16188	120	360	9100	120	2days	0.0535	0.000833333	0.0563333	0.145833	yes	NL5901_2days	N2
4085	20190328	NL5901	2days	352	18.5	30.7	0.84	33.6	0.0525568	0.0872159	0.00238636	0.0954545	5016	352	20276	352	812	9896	352	2days	0.0525568	0.00238636	0.0954545	0.0872159	yes	NL5901_2days	N2
4086	20190328	NL5901	2days	156	12.8	23.1	0.45	15.8	0.0820513	0.148077	0.00288462	0.101282	7488	156	20664	156	516	14176	156	2days	0.0820513	0.00288462	0.101282	0.148077	yes	NL5901_2days	N2
4087	20190328	NL5901	2days	218	18.9	6.38	0.79	11.2	0.0866972	0.0292661	0.00362385	0.0513761	8664	218	3328	218	628	8108	218	2days	0.0866972	0.00362385	0.0513761	0.0292661	yes	NL5901_2days	N2
4088	20190328	NL5901	2days	302	19.5	29.2	0.85	4.62	0.0645695	0.0966887	0.00281457	0.015298	5904	302	17388	302	552	1988	302	2days	0.0645695	0.00281457	0.015298	0.0966887	yes	NL5901_2days	N2
4089	20190328	NL5901	2days	212	19.8	43.1	0.67	20.6	0.0933962	0.203302	0.00316038	0.0971698	10896	212	27820	212	616	14472	212	2days	0.0933962	0.00316038	0.0971698	0.203302	yes	NL5901_2days	N2
4090	20190328	NL5901	2days	228	22.1	33.6	0.92	16.3	0.0969298	0.147368	0.00403509	0.0714912	10200	228	18708	228	672	13200	228	2days	0.0969298	0.00403509	0.0714912	0.147368	yes	NL5901_2days	N2
4091	20190328	NL5901	2days	144	11.2	15	0.51	1.6	0.0777778	0.104167	0.00354167	0.0111111	7900	144	13604	144	580	1204	144	2days	0.0777778	0.00354167	0.0111111	0.104167	yes	NL5901_2days	N2
4092	20190328	NL5901	2days	198	17.5	26.7	1.57	9.7	0.0883838	0.134848	0.00792929	0.0489899	9676	198	19500	198	1124	5540	198	2days	0.0883838	0.00792929	0.0489899	0.134848	yes	NL5901_2days	N2
4093	20190328	NL5901	2days	206	21.1	74.5	1.08	4.14	0.102427	0.36165	0.00524272	0.0200971	12908	206	55940	206	1000	2692	206	2days	0.102427	0.00524272	0.0200971	0.36165	yes	NL5901_2days	N2
4095	20190328	NL5901	2days	170	8.66	19.2	0.5	1.38	0.0509412	0.112941	0.00294118	0.00811765	4596	170	14124	170	656	936	170	2days	0.0509412	0.00294118	0.00811765	0.112941	yes	NL5901_2days	N2
4096	20190328	NL5901	2days	296	18.4	36.7	0.75	42.6	0.0621622	0.123986	0.00253378	0.143919	5660	296	28308	296	684	15424	296	2days	0.0621622	0.00253378	0.143919	0.123986	yes	NL5901_2days	N2
4097	20190328	NL5901	2days	188	12.7	8.36	0.6	1.3	0.0675532	0.0444681	0.00319149	0.00691489	6764	188	4504	188	668	888	188	2days	0.0675532	0.00319149	0.00691489	0.0444681	yes	NL5901_2days	N2
4098	20190328	NL5901	2days	254	19.6	20.6	1.11	9.87	0.0771654	0.0811024	0.00437008	0.0388583	8192	254	10724	254	752	5428	254	2days	0.0771654	0.00437008	0.0388583	0.0811024	yes	NL5901_2days	N2
4099	20190328	NL5901	2days	282	25.6	52.4	1.33	22.4	0.0907801	0.185816	0.00471631	0.0794326	8616	282	31100	282	940	11444	282	2days	0.0907801	0.00471631	0.0794326	0.185816	yes	NL5901_2days	N2
4100	20190328	NL5901	2days	366	27.7	54.6	1.32	3.7	0.0756831	0.14918	0.00360656	0.0101093	6816	366	35460	366	652	1844	366	2days	0.0756831	0.00360656	0.0101093	0.14918	yes	NL5901_2days	N2
4101	20190328	NL5901	2days	220	17.5	60.9	1.28	19.7	0.0795455	0.276818	0.00581818	0.0895455	13160	220	34024	220	1064	15524	220	2days	0.0795455	0.00581818	0.0895455	0.276818	yes	NL5901_2days	N2
4102	20190328	NL5901	2days	482	42.1	48.3	1.87	10.9	0.0873444	0.100207	0.00387967	0.0226141	7872	482	27516	482	720	3380	482	2days	0.0873444	0.00387967	0.0226141	0.100207	yes	NL5901_2days	N2
4103	20190328	NL5901	2days	348	27.7	27.7	1.51	6.39	0.0795977	0.0795977	0.00433908	0.0183621	7524	348	17736	348	808	2272	348	2days	0.0795977	0.00433908	0.0183621	0.0795977	yes	NL5901_2days	N2
4104	20190328	NL5901	2days	110	5.65	9.68	0.46	0.82	0.0513636	0.088	0.00418182	0.00745455	4776	110	10480	110	648	1028	110	2days	0.0513636	0.00418182	0.00745455	0.088	yes	NL5901_2days	N2
4105	20190328	NL5901	2days	180	15.9	26.3	0.64	3.61	0.0883333	0.146111	0.00355556	0.0200556	9636	180	21996	180	712	2220	180	2days	0.0883333	0.00355556	0.0200556	0.146111	yes	NL5901_2days	N2
4106	20190328	NL5901	2days	376	28.2	74.6	1.37	98.7	0.075	0.198404	0.00364362	0.2625	7372	376	38460	376	1000	27664	376	2days	0.075	0.00364362	0.2625	0.198404	yes	NL5901_2days	N2
4107	20190328	NL5901	2days	216	11.9	17.5	0.7	4.81	0.0550926	0.0810185	0.00324074	0.0222685	5160	216	12032	216	596	2532	216	2days	0.0550926	0.00324074	0.0222685	0.0810185	yes	NL5901_2days	N2
4108	20190328	NL5901	2days	358	29.4	61.2	1.05	4.8	0.0821229	0.17095	0.00293296	0.0134078	8396	358	23836	358	608	1636	358	2days	0.0821229	0.00293296	0.0134078	0.17095	yes	NL5901_2days	N2
4109	20190328	NL5901	2days	294	26.9	74.9	3.25	37.6	0.0914966	0.254762	0.0110544	0.127891	10564	294	44940	294	1660	16532	294	2days	0.0914966	0.0110544	0.127891	0.254762	yes	NL5901_2days	N2
4110	20190328	NL5901	2days	308	33.2	49.1	1.42	7.1	0.107792	0.159416	0.00461039	0.0230519	11416	308	33600	308	932	2880	308	2days	0.107792	0.00461039	0.0230519	0.159416	yes	NL5901_2days	N2
4111	20190328	NL5901	2days	108	5.7	16.3	0.26	1.71	0.0527778	0.150926	0.00240741	0.0158333	4832	108	20700	108	512	1940	108	2days	0.0527778	0.00240741	0.0158333	0.150926	yes	NL5901_2days	N2
4112	20190328	NL5901	2days	444	36.6	73.3	1.9	49.6	0.0824324	0.16509	0.00427928	0.111712	8408	444	32932	444	992	12584	444	2days	0.0824324	0.00427928	0.111712	0.16509	yes	NL5901_2days	N2
4113	20190328	NL5901	2days	102	9.51	49.1	0.46	5.27	0.0932353	0.481373	0.0045098	0.0516667	9664	102	52044	102	640	6616	102	2days	0.0932353	0.0045098	0.0516667	0.481373	yes	NL5901_2days	N2
4114	20190328	NL5901	2days	234	20	27.5	0.91	63.1	0.0854701	0.117521	0.00388889	0.269658	11324	234	15544	234	672	43516	234	2days	0.0854701	0.00388889	0.269658	0.117521	yes	NL5901_2days	N2
4115	20190328	NL5901	2days	128	9.6	29.1	0.36	6.49	0.075	0.227344	0.0028125	0.0507031	8048	128	29992	128	612	6460	128	2days	0.075	0.0028125	0.0507031	0.227344	yes	NL5901_2days	N2
4116	20190328	NL5901	2days	150	11.6	16.2	0.62	18.2	0.0773333	0.108	0.00413333	0.121333	9584	150	10592	150	732	17836	150	2days	0.0773333	0.00413333	0.121333	0.108	yes	NL5901_2days	N2
4117	20190328	NL5901	2days	170	10.9	10.6	0.6	9	0.0641176	0.0623529	0.00352941	0.0529412	6056	170	8944	170	720	7404	170	2days	0.0641176	0.00352941	0.0529412	0.0623529	yes	NL5901_2days	N2
4118	20190328	NL5901	2days	294	23	43.3	0.62	5.98	0.0782313	0.147279	0.00210884	0.0203401	7808	294	21044	294	604	2392	294	2days	0.0782313	0.00210884	0.0203401	0.147279	yes	NL5901_2days	N2
4119	20190328	NL5901	2days	380	40.6	88.5	1.77	51.9	0.106842	0.232895	0.00465789	0.136579	10676	380	44720	380	936	17600	380	2days	0.106842	0.00465789	0.136579	0.232895	yes	NL5901_2days	N2
4120	20190328	NL5901	2days	378	24.8	8.85	1.43	2.97	0.0656085	0.0234127	0.00378307	0.00785714	6584	378	5660	378	872	1092	378	2days	0.0656085	0.00378307	0.00785714	0.0234127	yes	NL5901_2days	N2
4121	20190328	NL5901	2days	102	5.44	5.09	0.29	3.74	0.0533333	0.049902	0.00284314	0.0366667	4964	102	5796	102	552	3956	102	2days	0.0533333	0.00284314	0.0366667	0.049902	yes	NL5901_2days	N2
4122	20190328	NL5901	2days	262	17.1	33.9	0.94	6.05	0.0652672	0.129389	0.00358779	0.0230916	6272	262	21816	262	720	3112	262	2days	0.0652672	0.00358779	0.0230916	0.129389	yes	NL5901_2days	N2
4123	20190328	NL5901	2days	238	17.9	12	0.8	1.96	0.0752101	0.0504202	0.00336134	0.00823529	8312	238	6264	238	832	968	238	2days	0.0752101	0.00336134	0.00823529	0.0504202	yes	NL5901_2days	N2
4124	20190328	NL5901	2days	412	30.3	38.6	1.34	13	0.0735437	0.0936893	0.00325243	0.0315534	7472	412	21812	412	844	3828	412	2days	0.0735437	0.00325243	0.0315534	0.0936893	yes	NL5901_2days	N2
4125	20190328	NL5901	2days	156	12.9	14.7	0.79	6.17	0.0826923	0.0942308	0.0050641	0.0395513	8400	156	8368	156	704	5852	156	2days	0.0826923	0.0050641	0.0395513	0.0942308	yes	NL5901_2days	N2
4126	20190328	NL5901	2days	206	17.7	29.2	0.8	19.6	0.0859223	0.141748	0.0038835	0.0951456	8368	206	23216	206	896	12128	206	2days	0.0859223	0.0038835	0.0951456	0.141748	yes	NL5901_2days	N2
4127	20190328	NL5901	2days	328	18	18.1	1	12.2	0.054878	0.0551829	0.00304878	0.0371951	4964	328	12608	328	568	7636	328	2days	0.054878	0.00304878	0.0371951	0.0551829	yes	NL5901_2days	N2
4129	20190328	NL5901	2days	366	22.4	21.4	0.9	23.2	0.0612022	0.0584699	0.00245902	0.063388	5572	366	11296	366	708	6716	366	2days	0.0612022	0.00245902	0.063388	0.0584699	yes	NL5901_2days	N2
4130	20190328	NL5901	2days	254	16.9	33.7	0.88	6.75	0.0665354	0.132677	0.00346457	0.0265748	6052	254	25540	254	736	3380	254	2days	0.0665354	0.00346457	0.0265748	0.132677	yes	NL5901_2days	N2
4131	20190328	NL5901	2days	238	13	17.7	0.51	11	0.0546218	0.0743697	0.00214286	0.0462185	5168	238	12528	238	596	5376	238	2days	0.0546218	0.00214286	0.0462185	0.0743697	yes	NL5901_2days	N2
4133	20190328	NL5901	2days	118	6.69	31.6	0.28	3.17	0.0566949	0.267797	0.00237288	0.0268644	5012	118	29824	118	528	3528	118	2days	0.0566949	0.00237288	0.0268644	0.267797	yes	NL5901_2days	N2
4134	20190328	NL5901	2days	360	28.6	34.4	1.18	61.2	0.0794444	0.0955556	0.00327778	0.17	9520	360	16032	360	692	18096	360	2days	0.0794444	0.00327778	0.17	0.0955556	yes	NL5901_2days	N2
4135	20190328	NL5901	2days	294	26.6	34.3	1.57	9.76	0.0904762	0.116667	0.00534014	0.0331973	8996	294	12492	294	864	4928	294	2days	0.0904762	0.00534014	0.0331973	0.116667	yes	NL5901_2days	N2
4137	20190328	NL5901	2days	134	7.47	22.2	0.39	1.41	0.0557463	0.165672	0.00291045	0.0105224	5164	134	30240	134	464	1748	134	2days	0.0557463	0.00291045	0.0105224	0.165672	yes	NL5901_2days	N2
4138	20190328	NL5901	2days	200	17.7	46.4	0.75	46.8	0.0885	0.232	0.00375	0.234	11696	200	29424	200	688	32740	200	2days	0.0885	0.00375	0.234	0.232	yes	NL5901_2days	N2
4139	20190328	NL5901	2days	272	18.5	25.5	0.89	6.11	0.0680147	0.09375	0.00327206	0.0224632	6936	272	11680	272	564	3980	272	2days	0.0680147	0.00327206	0.0224632	0.09375	yes	NL5901_2days	N2
4140	20190328	NL5901	2days	388	29.9	47.9	1.79	55.8	0.0770619	0.123454	0.0046134	0.143814	7856	388	21828	388	892	16004	388	2days	0.0770619	0.0046134	0.143814	0.123454	yes	NL5901_2days	N2
4141	20190328	NL5901	2days	300	22.7	27	1	6.06	0.0756667	0.09	0.00333333	0.0202	7560	300	9872	300	692	2880	300	2days	0.0756667	0.00333333	0.0202	0.09	yes	NL5901_2days	N2
4142	20190328	NL5901	2days	188	15.2	32.1	0.88	11.1	0.0808511	0.170745	0.00468085	0.0590426	8948	188	18264	188	692	8148	188	2days	0.0808511	0.00468085	0.0590426	0.170745	yes	NL5901_2days	N2
4143	20190328	NL5901	2days	158	14	21.8	0.53	12.6	0.0886076	0.137975	0.00335443	0.0797468	9696	158	20688	158	664	8772	158	2days	0.0886076	0.00335443	0.0797468	0.137975	yes	NL5901_2days	N2
4145	20190328	NL5901	2days	258	18.5	30.7	0.73	3.22	0.0717054	0.118992	0.00282946	0.0124806	7836	258	21100	258	608	1596	258	2days	0.0717054	0.00282946	0.0124806	0.118992	yes	NL5901_2days	N2
4146	20190328	NL5901	2days	304	16.3	21.8	0.65	6.48	0.0536184	0.0717105	0.00213816	0.0213158	4864	304	14544	304	644	2472	304	2days	0.0536184	0.00213816	0.0213158	0.0717105	yes	NL5901_2days	N2
4147	20190328	NL5901	2days	164	9.84	26.2	0.28	5.64	0.06	0.159756	0.00170732	0.0343902	5880	164	19428	164	532	4012	164	2days	0.06	0.00170732	0.0343902	0.159756	yes	NL5901_2days	N2
4148	20190328	NL5901	2days	330	23.7	34.1	1.35	8.98	0.0718182	0.103333	0.00409091	0.0272121	6716	330	21656	330	892	3472	330	2days	0.0718182	0.00409091	0.0272121	0.103333	yes	NL5901_2days	N2
4149	20190328	NL5901	2days	416	32	45.3	1.88	9.75	0.0769231	0.108894	0.00451923	0.0234375	9672	416	44540	416	884	3252	416	2days	0.0769231	0.00451923	0.0234375	0.108894	yes	NL5901_2days	N2
4150	20190328	NL5901	2days	250	18.6	32.3	1.12	3.37	0.0744	0.1292	0.00448	0.01348	9576	250	14364	250	736	1600	250	2days	0.0744	0.00448	0.01348	0.1292	yes	NL5901_2days	N2
4151	20190328	NL5901	2days	330	26.8	29.1	1.47	4.13	0.0812121	0.0881818	0.00445455	0.0125152	8268	330	10596	330	832	1532	330	2days	0.0812121	0.00445455	0.0125152	0.0881818	yes	NL5901_2days	N2
4152	20190328	NL5901	2days	270	21.3	32.4	1.62	14.5	0.0788889	0.12	0.006	0.0537037	7996	270	17224	270	1080	7420	270	2days	0.0788889	0.006	0.0537037	0.12	yes	NL5901_2days	N2
4153	20190328	NL5901	2days	312	19.8	19.9	0.57	7.2	0.0634615	0.0637821	0.00182692	0.0230769	6064	312	6768	312	604	2956	312	2days	0.0634615	0.00182692	0.0230769	0.0637821	yes	NL5901_2days	N2
4154	20190328	NL5901	2days	202	15.8	20.5	0.62	3.85	0.0782178	0.101485	0.00306931	0.0190594	8504	202	11928	202	612	3312	202	2days	0.0782178	0.00306931	0.0190594	0.101485	yes	NL5901_2days	N2
4155	20190328	NL5901	2days	252	18.5	35.9	1.33	8.48	0.0734127	0.14246	0.00527778	0.0336508	7960	252	18668	252	1216	4496	252	2days	0.0734127	0.00527778	0.0336508	0.14246	yes	NL5901_2days	N2
4156	20190328	NL5901	2days	444	39.5	35	1.29	13.5	0.088964	0.0788288	0.00290541	0.0304054	8448	444	13260	444	660	3600	444	2days	0.088964	0.00290541	0.0304054	0.0788288	yes	NL5901_2days	N2
4157	20190328	NL5901	2days	158	17.1	37.7	0.8	5.36	0.108228	0.238608	0.00506329	0.0339241	12208	158	32104	158	888	3808	158	2days	0.108228	0.00506329	0.0339241	0.238608	yes	NL5901_2days	N2
4158	20190328	NL5901	2days	130	8.6	22.4	0.32	9.51	0.0661538	0.172308	0.00246154	0.0731538	7012	130	22532	130	536	12300	130	2days	0.0661538	0.00246154	0.0731538	0.172308	yes	NL5901_2days	N2
4160	20190328	NL5901	2days	276	23.5	25.2	1.15	6.29	0.0851449	0.0913043	0.00416667	0.0227899	8332	276	9868	276	732	3264	276	2days	0.0851449	0.00416667	0.0227899	0.0913043	yes	NL5901_2days	N2
4161	20190328	NL5901	2days	108	5.56	5.12	0.36	9.86	0.0514815	0.0474074	0.00333333	0.0912963	4740	108	4836	108	532	10340	108	2days	0.0514815	0.00333333	0.0912963	0.0474074	yes	NL5901_2days	N2
4162	20190328	NL5901	2days	340	21.2	26.8	1.5	16.1	0.0623529	0.0788235	0.00441176	0.0473529	5576	340	13684	340	768	5680	340	2days	0.0623529	0.00441176	0.0473529	0.0788235	yes	NL5901_2days	N2
4163	20190328	NL5901	2days	282	18.8	28.2	1.02	4.75	0.0666667	0.1	0.00361702	0.016844	6524	282	16816	282	728	1912	282	2days	0.0666667	0.00361702	0.016844	0.1	yes	NL5901_2days	N2
4164	20190328	NL5901	2days	236	18.6	16.4	0.77	2.61	0.0788136	0.0694915	0.00326271	0.0110593	7988	236	7688	236	660	1336	236	2days	0.0788136	0.00326271	0.0110593	0.0694915	yes	NL5901_2days	N2
4165	20190328	NL5901	2days	164	9.67	15.9	0.4	11.1	0.0589634	0.0969512	0.00243902	0.0676829	5760	164	10192	164	556	9576	164	2days	0.0589634	0.00243902	0.0676829	0.0969512	yes	NL5901_2days	N2
4166	20190328	NL5901	2days	352	21.8	26.5	0.75	16.3	0.0619318	0.0752841	0.00213068	0.0463068	5588	352	12884	352	588	5752	352	2days	0.0619318	0.00213068	0.0463068	0.0752841	yes	NL5901_2days	N2
4167	20190328	NL5901	2days	246	14.7	12.4	0.58	10	0.0597561	0.0504065	0.00235772	0.0406504	5428	246	4984	246	616	4756	246	2days	0.0597561	0.00235772	0.0406504	0.0504065	yes	NL5901_2days	N2
4168	20190328	NL5901	2days	168	13	23.4	0.87	1.71	0.077381	0.139286	0.00517857	0.0101786	10812	168	18120	168	828	1640	168	2days	0.077381	0.00517857	0.0101786	0.139286	yes	NL5901_2days	N2
4169	20190328	NL5901	2days	160	10.5	24.5	0.35	4.5	0.065625	0.153125	0.0021875	0.028125	6272	160	22448	160	532	3484	160	2days	0.065625	0.0021875	0.028125	0.153125	yes	NL5901_2days	N2
4170	20190328	NL5901	2days	176	12.3	49.9	0.41	5.6	0.0698864	0.283523	0.00232955	0.0318182	10696	176	39004	176	540	3928	176	2days	0.0698864	0.00232955	0.0318182	0.283523	yes	NL5901_2days	N2
4171	20190328	NL5901	2days	184	12.2	12.8	0.59	6.26	0.0663043	0.0695652	0.00320652	0.0340217	6884	184	7636	184	804	3992	184	2days	0.0663043	0.00320652	0.0340217	0.0695652	yes	NL5901_2days	N2
4172	20190328	NL5901	2days	160	8.67	14.2	0.25	12.2	0.0541875	0.08875	0.0015625	0.07625	4968	160	15476	160	492	7704	160	2days	0.0541875	0.0015625	0.07625	0.08875	yes	NL5901_2days	N2
4173	20190328	NL5901	2days	302	23.5	48.7	1.16	12.1	0.0778146	0.161258	0.00384106	0.0400662	7912	302	31244	302	672	5432	302	2days	0.0778146	0.00384106	0.0400662	0.161258	yes	NL5901_2days	N2
4174	20190328	NL5901	2days	222	18.9	48.2	0.9	5.39	0.0851351	0.217117	0.00405405	0.0242793	8676	222	33444	222	832	2512	222	2days	0.0851351	0.00405405	0.0242793	0.217117	yes	NL5901_2days	N2
4175	20190328	NL5901	2days	142	9.12	28	0.3	5.33	0.0642254	0.197183	0.00211268	0.0375352	5912	142	22448	142	680	6736	142	2days	0.0642254	0.00211268	0.0375352	0.197183	yes	NL5901_2days	N2
4177	20190328	NL5901	2days	316	18.4	22.8	0.98	38.3	0.0582278	0.0721519	0.00310127	0.121203	5740	316	16760	316	600	12788	316	2days	0.0582278	0.00310127	0.121203	0.0721519	yes	NL5901_2days	N2
4178	20190328	NL5901	2days	136	8.77	16.6	0.25	3.7	0.0644853	0.122059	0.00183824	0.0272059	6352	136	17968	136	504	3392	136	2days	0.0644853	0.00183824	0.0272059	0.122059	yes	NL5901_2days	N2
4180	20190328	NL5901	2days	186	18.9	28.4	1.18	43.3	0.101613	0.152688	0.00634409	0.232796	11188	186	16996	186	1028	40084	186	2days	0.101613	0.00634409	0.232796	0.152688	yes	NL5901_2days	N2
4181	20190328	NL5901	2days	296	23.2	27.8	1.21	58.4	0.0783784	0.0939189	0.00408784	0.197297	7764	296	13700	296	740	21128	296	2days	0.0783784	0.00408784	0.197297	0.0939189	yes	NL5901_2days	N2
4182	20190328	NL5901	2days	140	9.95	19.2	0.32	10.2	0.0710714	0.137143	0.00228571	0.0728571	6604	140	14184	140	464	7948	140	2days	0.0710714	0.00228571	0.0728571	0.137143	yes	NL5901_2days	N2
4183	20190328	NL5901	2days	150	10.8	23.3	0.37	23	0.072	0.155333	0.00246667	0.153333	7052	150	19300	150	508	23260	150	2days	0.072	0.00246667	0.153333	0.155333	yes	NL5901_2days	N2
4184	20190328	NL5901	2days	192	16.1	24.4	0.44	2.54	0.0838542	0.127083	0.00229167	0.0132292	8720	192	20524	192	556	1408	192	2days	0.0838542	0.00229167	0.0132292	0.127083	yes	NL5901_2days	N2
4185	20190328	NL5901	2days	104	7.34	10.3	0.22	9.13	0.0705769	0.0990385	0.00211538	0.0877885	7508	104	10548	104	436	11264	104	2days	0.0705769	0.00211538	0.0877885	0.0990385	yes	NL5901_2days	N2
4186	20190328	NL5901	2days	166	10.1	3.26	0.56	0.34	0.0608434	0.0196386	0.00337349	0.00204819	5468	166	2076	166	648	316	166	2days	0.0608434	0.00337349	0.00204819	0.0196386	yes	NL5901_2days	N2
4187	20190328	NL5901	2days	202	16.3	17	0.5	14.9	0.0806931	0.0841584	0.00247525	0.0737624	11264	202	15212	202	516	15736	202	2days	0.0806931	0.00247525	0.0737624	0.0841584	yes	NL5901_2days	N2
4188	20190328	NL5901	2days	256	22.1	55.1	0.89	25.2	0.0863281	0.215234	0.00347656	0.0984375	8252	256	27900	256	628	14808	256	2days	0.0863281	0.00347656	0.0984375	0.215234	yes	NL5901_2days	N2
4189	20190328	NL5901	2days	362	27.1	39.6	1.89	28.9	0.0748619	0.109392	0.00522099	0.0798343	7496	362	16956	362	888	8868	362	2days	0.0748619	0.00522099	0.0798343	0.109392	yes	NL5901_2days	N2
4190	20190328	NL5901	2days	392	27.6	58.9	2.35	12.4	0.0704082	0.150255	0.0059949	0.0316327	7944	392	22228	392	1164	5124	392	2days	0.0704082	0.0059949	0.0316327	0.150255	yes	NL5901_2days	N2
4191	20190328	NL5901	2days	198	17.4	57.1	0.57	63.4	0.0878788	0.288384	0.00287879	0.320202	8928	198	42792	198	700	47832	198	2days	0.0878788	0.00287879	0.320202	0.288384	yes	NL5901_2days	N2
4192	20190328	NL5901	2days	172	8.9	6.93	0.44	2.14	0.0517442	0.0402907	0.00255814	0.0124419	4476	172	4608	172	504	1756	172	2days	0.0517442	0.00255814	0.0124419	0.0402907	yes	NL5901_2days	N2
4193	20190328	NL5901	2days	262	17.6	22.7	0.72	27.9	0.0671756	0.0866412	0.00274809	0.106489	6364	262	11996	262	628	10676	262	2days	0.0671756	0.00274809	0.106489	0.0866412	yes	NL5901_2days	N2
4194	20190328	NL5901	2days	370	22.7	32.7	0.83	8.74	0.0613514	0.0883784	0.00224324	0.0236216	7320	370	19492	370	696	2688	370	2days	0.0613514	0.00224324	0.0236216	0.0883784	yes	NL5901_2days	N2
4195	20190328	NL5901	2days	234	16.9	27.3	1.25	3.17	0.0722222	0.116667	0.00534188	0.013547	8188	234	16060	234	928	1708	234	2days	0.0722222	0.00534188	0.013547	0.116667	yes	NL5901_2days	N2
4196	20190328	NL5901	2days	108	5.46	4.05	0.15	6.4	0.0505556	0.0375	0.00138889	0.0592593	4416	108	3864	108	440	6996	108	2days	0.0505556	0.00138889	0.0592593	0.0375	yes	NL5901_2days	N2
4197	20190328	NL5901	2days	246	14.7	26.3	0.55	7.36	0.0597561	0.106911	0.00223577	0.0299187	6344	246	25584	246	576	3032	246	2days	0.0597561	0.00223577	0.0299187	0.106911	yes	NL5901_2days	N2
4198	20190328	NL5901	2days	300	19	19.4	0.8	35.7	0.0633333	0.0646667	0.00266667	0.119	5784	300	13720	300	680	12420	300	2days	0.0633333	0.00266667	0.119	0.0646667	yes	NL5901_2days	N2
4199	20190328	NL5901	2days	424	28.9	51.5	1.82	32.3	0.0681604	0.121462	0.00429245	0.0761792	6832	424	23992	424	944	10292	424	2days	0.0681604	0.00429245	0.0761792	0.121462	yes	NL5901_2days	N2
4200	20190328	NL5901	2days	192	17.4	19.5	1.44	40.7	0.090625	0.101562	0.0075	0.211979	10612	192	10212	192	1000	29596	192	2days	0.090625	0.0075	0.211979	0.101562	yes	NL5901_2days	N2
4201	20190328	NL5901	2days	344	28.2	44.2	1.46	16.4	0.0819767	0.128488	0.00424419	0.0476744	8832	344	22060	344	748	8024	344	2days	0.0819767	0.00424419	0.0476744	0.128488	yes	NL5901_2days	N2
4202	20190328	NL5901	2days	134	9.04	33.5	1.13	2.53	0.0674627	0.25	0.00843284	0.0188806	7124	134	23188	134	1288	1832	134	2days	0.0674627	0.00843284	0.0188806	0.25	yes	NL5901_2days	N2
4203	20190328	NL5901	2days	230	13.5	13.8	0.64	1.99	0.0586957	0.06	0.00278261	0.00865217	5556	230	7308	230	588	1004	230	2days	0.0586957	0.00278261	0.00865217	0.06	yes	NL5901_2days	N2
4204	20190328	NL5901	2days	150	7.67	13.4	0.32	9.38	0.0511333	0.0893333	0.00213333	0.0625333	4564	150	13760	150	592	7028	150	2days	0.0511333	0.00213333	0.0625333	0.0893333	yes	NL5901_2days	N2
4205	20190328	NL5901	2days	300	17.3	27.2	1.09	6.97	0.0576667	0.0906667	0.00363333	0.0232333	5044	300	20504	300	584	2780	300	2days	0.0576667	0.00363333	0.0232333	0.0906667	yes	NL5901_2days	N2
4206	20190328	NL5901	2days	250	28.7	60.4	1.37	39.4	0.1148	0.2416	0.00548	0.1576	10784	250	35100	250	1124	24880	250	2days	0.1148	0.00548	0.1576	0.2416	yes	NL5901_2days	N2
4207	20190328	NL5901	2days	114	9.56	13.8	0.45	31.4	0.0838596	0.121053	0.00394737	0.275439	9716	114	12068	114	708	36532	114	2days	0.0838596	0.00394737	0.275439	0.121053	yes	NL5901_2days	N2
4208	20190328	NL5901	2days	230	11.9	10.1	0.4	5.18	0.0517391	0.043913	0.00173913	0.0225217	4408	230	5760	230	508	2696	230	2days	0.0517391	0.00173913	0.0225217	0.043913	yes	NL5901_2days	N2
4209	20190328	NL5901	2days	264	14.9	18.9	0.72	19.3	0.0564394	0.0715909	0.00272727	0.0731061	9528	264	19008	264	784	16132	264	2days	0.0564394	0.00272727	0.0731061	0.0715909	yes	NL5901_2days	N2
4212	20190328	NL5901	2days	182	15.4	29.4	0.87	32.5	0.0846154	0.161538	0.00478022	0.178571	8568	182	24252	182	888	21812	182	2days	0.0846154	0.00478022	0.178571	0.161538	yes	NL5901_2days	N2
4213	20190328	NL5901	2days	318	25.8	45.2	1.55	4.48	0.0811321	0.142138	0.00487421	0.0140881	7976	318	22780	318	896	1552	318	2days	0.0811321	0.00487421	0.0140881	0.142138	yes	NL5901_2days	N2
4214	20190328	NL5901	2days	186	17.2	11.1	0.43	11.1	0.0924731	0.0596774	0.00231183	0.0596774	9976	186	10244	186	624	8192	186	2days	0.0924731	0.00231183	0.0596774	0.0596774	yes	NL5901_2days	N2
4215	20190328	NL5901	2days	346	18.6	20	0.76	14.9	0.0537572	0.0578035	0.00219653	0.0430636	4808	346	10024	346	636	5380	346	2days	0.0537572	0.00219653	0.0430636	0.0578035	yes	NL5901_2days	N2
4216	20190328	NL5901	2days	184	13.8	27.5	0.36	18.1	0.075	0.149457	0.00195652	0.0983696	8012	184	18480	184	448	14296	184	2days	0.075	0.00195652	0.0983696	0.149457	yes	NL5901_2days	N2
4217	20190328	NL5901	2days	292	19.4	34	1.24	54.8	0.0664384	0.116438	0.00424658	0.187671	6184	292	22296	292	840	21248	292	2days	0.0664384	0.00424658	0.187671	0.116438	yes	NL5901_2days	N2
4219	20190328	NL5901	2days	116	9.67	41	0.38	6.07	0.0833621	0.353448	0.00327586	0.0523276	8816	116	50496	116	664	6032	116	2days	0.0833621	0.00327586	0.0523276	0.353448	yes	NL5901_2days	N2
4220	20190328	NL5901	2days	318	18.2	20.5	0.79	37.8	0.0572327	0.0644654	0.00248428	0.118868	6000	318	11508	318	696	12292	318	2days	0.0572327	0.00248428	0.118868	0.0644654	yes	NL5901_2days	N2
4221	20190328	NL5901	2days	288	16	12	0.64	11.9	0.0555556	0.0416667	0.00222222	0.0413194	5008	288	5472	288	496	4860	288	2days	0.0555556	0.00222222	0.0413194	0.0416667	yes	NL5901_2days	N2
4222	20190328	NL5901	2days	190	16.9	16.6	0.62	7.75	0.0889474	0.0873684	0.00326316	0.0407895	11656	190	10820	190	668	4876	190	2days	0.0889474	0.00326316	0.0407895	0.0873684	yes	NL5901_2days	N2
4223	20190328	NL5901	2days	132	9.57	45.2	0.19	9.5	0.0725	0.342424	0.00143939	0.0719697	7036	132	42756	132	448	11196	132	2days	0.0725	0.00143939	0.0719697	0.342424	yes	NL5901_2days	N2
4225	20190328	NL5901	2days	378	34	38.7	1.44	3.28	0.0899471	0.102381	0.00380952	0.00867725	9276	378	11420	378	844	992	378	2days	0.0899471	0.00380952	0.00867725	0.102381	yes	NL5901_2days	N2
4226	20190328	NL5901	2days	262	21.7	26.4	1.11	5.97	0.0828244	0.100763	0.00423664	0.0227863	8580	262	14168	262	808	4384	262	2days	0.0828244	0.00423664	0.0227863	0.100763	yes	NL5901_2days	N2
4227	20190328	NL5901	2days	152	11.1	17.4	0.47	15.8	0.0730263	0.114474	0.00309211	0.103947	7092	152	12328	152	640	17808	152	2days	0.0730263	0.00309211	0.103947	0.114474	yes	NL5901_2days	N2
4228	20190328	NL5901	2days	188	16.5	35.9	0.51	6.15	0.087766	0.190957	0.00271277	0.0327128	8856	188	27008	188	616	4292	188	2days	0.087766	0.00271277	0.0327128	0.190957	yes	NL5901_2days	N2
4230	20190328	NL5901	2days	158	16.6	29	0.59	14.8	0.105063	0.183544	0.00373418	0.0936709	13180	158	24072	158	728	10520	158	2days	0.105063	0.00373418	0.0936709	0.183544	yes	NL5901_2days	N2
4231	20190328	NL5901	2days	210	13.4	11	0.61	3.65	0.0638095	0.052381	0.00290476	0.017381	6836	210	7204	210	612	2120	210	2days	0.0638095	0.00290476	0.017381	0.052381	yes	NL5901_2days	N2
4232	20190328	NL5901	2days	308	24.1	37.2	0.99	14.1	0.0782468	0.120779	0.00321429	0.0457792	9480	308	20456	308	852	8868	308	2days	0.0782468	0.00321429	0.0457792	0.120779	yes	NL5901_2days	N2
4233	20190328	NL5901	2days	204	16.8	56.5	0.51	7.93	0.0823529	0.276961	0.0025	0.0388725	9624	204	41612	204	556	5208	204	2days	0.0823529	0.0025	0.0388725	0.276961	yes	NL5901_2days	N2
4234	20190328	NL5901	2days	224	20.5	25.3	0.6	12.4	0.0915179	0.112946	0.00267857	0.0553571	9364	224	11696	224	704	6748	224	2days	0.0915179	0.00267857	0.0553571	0.112946	yes	NL5901_2days	N2
4235	20190328	NL5901	2days	244	15.8	18.7	0.79	5.28	0.0647541	0.0766393	0.0032377	0.0216393	6392	244	9004	244	616	2360	244	2days	0.0647541	0.0032377	0.0216393	0.0766393	yes	NL5901_2days	N2
4236	20190328	NL5901	2days	136	8.43	6.55	0.48	2.84	0.0619853	0.0481618	0.00352941	0.0208824	5840	136	5252	136	652	4868	136	2days	0.0619853	0.00352941	0.0208824	0.0481618	yes	NL5901_2days	N2
4237	20190328	NL5901	2days	308	23.5	51.3	1.2	13.9	0.0762987	0.166558	0.0038961	0.0451299	9472	308	23688	308	716	5964	308	2days	0.0762987	0.0038961	0.0451299	0.166558	yes	NL5901_2days	N2
4238	20190328	NL5901	2days	216	19.5	31.4	1.08	38.3	0.0902778	0.14537	0.005	0.177315	10744	216	14520	216	780	30528	216	2days	0.0902778	0.005	0.177315	0.14537	yes	NL5901_2days	N2
4239	20190328	NL5901	2days	312	19	22.6	0.79	12.1	0.0608974	0.0724359	0.00253205	0.0387821	5512	312	14144	312	792	4280	312	2days	0.0608974	0.00253205	0.0387821	0.0724359	yes	NL5901_2days	N2
4240	20190328	NL5901	2days	104	11	29.3	0.38	4.39	0.105769	0.281731	0.00365385	0.0422115	12428	104	40052	104	732	4728	104	2days	0.105769	0.00365385	0.0422115	0.281731	yes	NL5901_2days	N2
4241	20190328	NL5901	2days	322	27.4	42.2	1.03	27.6	0.0850932	0.131056	0.00319876	0.0857143	8156	322	24308	322	712	9624	322	2days	0.0850932	0.00319876	0.0857143	0.131056	yes	NL5901_2days	N2
4242	20190328	NL5901	2days	158	9.07	10.7	0.27	1.67	0.0574051	0.0677215	0.00170886	0.0105696	5412	158	6340	158	484	1460	158	2days	0.0574051	0.00170886	0.0105696	0.0677215	yes	NL5901_2days	N2
4243	20190328	NL5901	2days	302	20.8	31.1	0.84	3.57	0.0688742	0.10298	0.00278146	0.0118212	6420	302	15456	302	576	2292	302	2days	0.0688742	0.00278146	0.0118212	0.10298	yes	NL5901_2days	N2
4244	20190328	NL5901	2days	212	12.9	11.9	0.67	2.42	0.0608491	0.0561321	0.00316038	0.0114151	5844	212	9464	212	568	1272	212	2days	0.0608491	0.00316038	0.0114151	0.0561321	yes	NL5901_2days	N2
4245	20190328	NL5901	2days	240	21.9	43.6	0.95	4.89	0.09125	0.181667	0.00395833	0.020375	9848	240	24580	240	660	2260	240	2days	0.09125	0.00395833	0.020375	0.181667	yes	NL5901_2days	N2
4246	20190328	NL5901	2days	114	9.29	17.6	0.29	1.16	0.0814912	0.154386	0.00254386	0.0101754	8092	114	21368	114	644	1272	114	2days	0.0814912	0.00254386	0.0101754	0.154386	yes	NL5901_2days	N2
4247	20190328	NL5901	2days	182	14.6	16.7	0.35	23	0.0802198	0.0917582	0.00192308	0.126374	8120	182	9228	182	512	18568	182	2days	0.0802198	0.00192308	0.126374	0.0917582	yes	NL5901_2days	N2
4249	20190328	NL5901	2days	138	12.5	28.4	0.5	22.3	0.0905797	0.205797	0.00362319	0.161594	9828	138	25264	138	624	24656	138	2days	0.0905797	0.00362319	0.161594	0.205797	yes	NL5901_2days	N2
4251	20190328	NL5901	2days	454	23.9	52.6	0.9	4.42	0.0526432	0.115859	0.00198238	0.00973568	5160	454	30976	454	804	1720	454	2days	0.0526432	0.00198238	0.00973568	0.115859	yes	NL5901_2days	N2
4252	20190328	NL5901	2days	370	32.4	52	1.62	13.3	0.0875676	0.140541	0.00437838	0.0359459	8832	370	24132	370	904	4300	370	2days	0.0875676	0.00437838	0.0359459	0.140541	yes	NL5901_2days	N2
4253	20190328	NL5901	2days	202	12.4	110	1.15	24.4	0.0613861	0.544554	0.00569307	0.120792	8664	202	65532	202	1068	15416	202	2days	0.0613861	0.00569307	0.120792	0.544554	yes	NL5901_2days	N2
4254	20190328	NL5901	2days	172	15.6	18.5	0.53	4.64	0.0906977	0.107558	0.0030814	0.0269767	9160	172	13056	172	592	4812	172	2days	0.0906977	0.0030814	0.0269767	0.107558	yes	NL5901_2days	N2
4255	20190328	NL5901	2days	224	20.6	21.1	0.89	18.7	0.0919643	0.0941964	0.00397321	0.0834821	9812	224	11628	224	820	9832	224	2days	0.0919643	0.00397321	0.0834821	0.0941964	yes	NL5901_2days	N2
4256	20190328	NL5901	2days	206	15.6	24.1	0.58	6.37	0.0757282	0.11699	0.00281553	0.0309223	7160	206	18628	206	696	3484	206	2days	0.0757282	0.00281553	0.0309223	0.11699	yes	NL5901_2days	N2
4257	20190328	NL5901	2days	352	23	37.3	1.06	29.1	0.0653409	0.105966	0.00301136	0.0826705	5828	352	24812	352	572	10024	352	2days	0.0653409	0.00301136	0.0826705	0.105966	yes	NL5901_2days	N2
4259	20190328	NL5901	2days	304	24	48	1.09	7.5	0.0789474	0.157895	0.00358553	0.0246711	7352	304	26428	304	808	3328	304	2days	0.0789474	0.00358553	0.0246711	0.157895	yes	NL5901_2days	N2
4260	20190328	NL5901	2days	156	9.92	31	0.56	4.04	0.0635897	0.198718	0.00358974	0.0258974	7404	156	65532	156	764	4872	156	2days	0.0635897	0.00358974	0.0258974	0.198718	yes	NL5901_2days	N2
4261	20190328	NL5901	2days	258	21.7	37	0.82	16.4	0.0841085	0.143411	0.00317829	0.0635659	7744	258	22780	258	672	6320	258	2days	0.0841085	0.00317829	0.0635659	0.143411	yes	NL5901_2days	N2
4262	20190328	NL5901	2days	250	18	21.3	1.13	8.07	0.072	0.0852	0.00452	0.03228	8828	250	11260	250	776	4204	250	2days	0.072	0.00452	0.03228	0.0852	yes	NL5901_2days	N2
4263	20190328	NL5901	2days	284	17	17.8	0.66	5.97	0.0598592	0.0626761	0.00232394	0.0210211	5592	284	6996	284	616	2776	284	2days	0.0598592	0.00232394	0.0210211	0.0626761	yes	NL5901_2days	N2
4264	20190328	NL5901	2days	162	9.78	25.1	0.24	4.22	0.0603704	0.154938	0.00148148	0.0260494	5264	162	17636	162	400	3840	162	2days	0.0603704	0.00148148	0.0260494	0.154938	yes	NL5901_2days	N2
4265	20190328	NL5901	2days	352	24.2	34.4	1.53	7.86	0.06875	0.0977273	0.00434659	0.0223295	6824	352	14940	352	928	2644	352	2days	0.06875	0.00434659	0.0223295	0.0977273	yes	NL5901_2days	N2
4267	20190328	NL5901	2days	130	6.68	4.06	0.42	0.86	0.0513846	0.0312308	0.00323077	0.00661538	4520	130	3400	130	752	792	130	2days	0.0513846	0.00323077	0.00661538	0.0312308	yes	NL5901_2days	N2
4269	20190328	NL5901	2days	230	16.2	29.4	0.99	3.19	0.0704348	0.127826	0.00430435	0.0138696	7256	230	26312	230	840	1504	230	2days	0.0704348	0.00430435	0.0138696	0.127826	yes	NL5901_2days	N2
4270	20190328	NL5901	2days	172	15.4	40.5	0.49	8.01	0.0895349	0.235465	0.00284884	0.0465698	9732	172	28040	172	856	6892	172	2days	0.0895349	0.00284884	0.0465698	0.235465	yes	NL5901_2days	N2
4271	20190328	NL5901	2days	372	23.6	28	0.88	10.4	0.0634409	0.0752688	0.00236559	0.027957	5896	372	13524	372	612	3376	372	2days	0.0634409	0.00236559	0.027957	0.0752688	yes	NL5901_2days	N2
4272	20190328	NL5901	2days	192	18.6	48.7	1.79	13.3	0.096875	0.253646	0.00932292	0.0692708	11872	192	33196	192	1288	8456	192	2days	0.096875	0.00932292	0.0692708	0.253646	yes	NL5901_2days	N2
4273	20190328	NL5901	2days	184	14.6	26.2	0.65	6.03	0.0793478	0.142391	0.00353261	0.0327717	8184	184	18512	184	752	3572	184	2days	0.0793478	0.00353261	0.0327717	0.142391	yes	NL5901_2days	N2
4275	20190328	NL5901	2days	168	14.7	12.9	0.53	20.7	0.0875	0.0767857	0.00315476	0.123214	9400	168	8516	168	552	16908	168	2days	0.0875	0.00315476	0.123214	0.0767857	yes	NL5901_2days	N2
4276	20190328	NL5901	2days	244	17.8	42.4	0.82	5.07	0.0729508	0.17377	0.00336066	0.0207787	6624	244	26820	244	608	2464	244	2days	0.0729508	0.00336066	0.0207787	0.17377	yes	NL5901_2days	N2
4277	20190328	NL5901	2days	292	20.3	31.2	0.92	14.5	0.0695205	0.106849	0.00315068	0.0496575	6588	292	19396	292	732	5448	292	2days	0.0695205	0.00315068	0.0496575	0.106849	yes	NL5901_2days	N2
4278	20190328	NL5901	2days	168	15.1	28.2	0.62	11.1	0.089881	0.167857	0.00369048	0.0660714	10220	168	22816	168	640	6908	168	2days	0.089881	0.00369048	0.0660714	0.167857	yes	NL5901_2days	N2
4279	20190328	NL5901	2days	364	31.9	11.8	1.51	32.2	0.0876374	0.0324176	0.00414835	0.0884615	8088	364	9536	364	812	11504	364	2days	0.0876374	0.00414835	0.0884615	0.0324176	yes	NL5901_2days	N2
4280	20190328	NL5901	2days	192	13.6	20.4	0.48	29.3	0.0708333	0.10625	0.0025	0.152604	6672	192	14320	192	636	19364	192	2days	0.0708333	0.0025	0.152604	0.10625	yes	NL5901_2days	N2
4281	20190328	NL5901	2days	310	19.8	19	0.76	7.3	0.063871	0.0612903	0.00245161	0.0235484	5764	310	12356	310	588	3668	310	2days	0.063871	0.00245161	0.0235484	0.0612903	yes	NL5901_2days	N2
4282	20190328	NL5901	2days	114	7.21	7.52	0.28	1.96	0.0632456	0.0659649	0.00245614	0.017193	5692	114	7056	114	632	1824	114	2days	0.0632456	0.00245614	0.017193	0.0659649	yes	NL5901_2days	N2
4283	20190328	NL5901	2days	348	18.8	31.9	0.87	37.8	0.054023	0.0916667	0.0025	0.108621	5352	348	17576	348	636	18792	348	2days	0.054023	0.0025	0.108621	0.0916667	yes	NL5901_2days	N2
4284	20190328	NL5901	2days	226	11.7	1.98	0.57	2.92	0.0517699	0.00876106	0.00252212	0.0129204	5276	226	1264	226	572	1352	226	2days	0.0517699	0.00252212	0.0129204	0.00876106	yes	NL5901_2days	N2
4285	20190328	NL5901	2days	232	15.1	12.9	0.73	2.77	0.0650862	0.0556034	0.00314655	0.0119397	6184	232	6764	232	708	1396	232	2days	0.0650862	0.00314655	0.0119397	0.0556034	yes	NL5901_2days	N2
4286	20190328	NL5901	2days	350	20.9	21	0.92	36.4	0.0597143	0.06	0.00262857	0.104	5548	350	15276	350	588	11544	350	2days	0.0597143	0.00262857	0.104	0.06	yes	NL5901_2days	N2
4287	20190328	NL5901	2days	128	6.49	6.16	0.2	0.68	0.0507031	0.048125	0.0015625	0.0053125	4720	128	5500	128	476	548	128	2days	0.0507031	0.0015625	0.0053125	0.048125	yes	NL5901_2days	N2
4288	20190328	NL5901	2days	186	9.69	17.9	0.49	8.89	0.0520968	0.0962366	0.00263441	0.0477957	4748	186	10556	186	592	7792	186	2days	0.0520968	0.00263441	0.0477957	0.0962366	yes	NL5901_2days	N2
4289	20190328	NL5901	2days	322	20.8	25.1	1.07	1.98	0.0645963	0.0779503	0.00332298	0.00614907	5760	322	14224	322	688	892	322	2days	0.0645963	0.00332298	0.00614907	0.0779503	yes	NL5901_2days	N2
4290	20190328	NL5901	2days	130	7.2	20.2	0.23	15.2	0.0553846	0.155385	0.00176923	0.116923	5188	130	18060	130	416	14136	130	2days	0.0553846	0.00176923	0.116923	0.155385	yes	NL5901_2days	N2
4291	20190328	NL5901	2days	222	12.9	22.3	0.49	8.21	0.0581081	0.10045	0.00220721	0.036982	5716	222	18704	222	648	4320	222	2days	0.0581081	0.00220721	0.036982	0.10045	yes	NL5901_2days	N2
4292	20190328	NL5901	2days	182	15.3	25.4	0.41	5.17	0.0840659	0.13956	0.00225275	0.0284066	7800	182	18656	182	472	4644	182	2days	0.0840659	0.00225275	0.0284066	0.13956	yes	NL5901_2days	N2
4293	20190328	NL5901	2days	228	21.2	43	1.11	4.21	0.0929825	0.188596	0.00486842	0.0184649	9116	228	26852	228	860	2068	228	2days	0.0929825	0.00486842	0.0184649	0.188596	yes	NL5901_2days	N2
4294	20190328	NL5901	2days	172	13	8.72	0.42	3.91	0.0755814	0.0506977	0.00244186	0.0227326	7364	172	5952	172	732	2796	172	2days	0.0755814	0.00244186	0.0227326	0.0506977	yes	NL5901_2days	N2
4295	20190328	NL5901	2days	302	22.5	23.3	0.94	8.4	0.0745033	0.0771523	0.00311258	0.0278146	8056	302	10004	302	780	3600	302	2days	0.0745033	0.00311258	0.0278146	0.0771523	yes	NL5901_2days	N2
4296	20190328	NL5901	2days	136	11.8	12.2	0.75	1.08	0.0867647	0.0897059	0.00551471	0.00794118	9740	136	10320	136	840	1212	136	2days	0.0867647	0.00551471	0.00794118	0.0897059	yes	NL5901_2days	N2
4298	20190328	NL5901	2days	358	19	23	0.78	20.2	0.0530726	0.0642458	0.00217877	0.0564246	4708	358	14772	358	564	6180	358	2days	0.0530726	0.00217877	0.0564246	0.0642458	yes	NL5901_2days	N2
4299	20190328	NL5901	2days	144	9.73	12.3	0.78	5.41	0.0675694	0.0854167	0.00541667	0.0375694	7356	144	14380	144	880	3988	144	2days	0.0675694	0.00541667	0.0375694	0.0854167	yes	NL5901_2days	N2
4300	20190328	NL5901	2days	468	35.8	66.7	1.67	36.1	0.0764957	0.142521	0.00356838	0.0771368	6872	468	34596	468	696	8872	468	2days	0.0764957	0.00356838	0.0771368	0.142521	yes	NL5901_2days	N2
4301	20190328	NL5901	2days	272	20.1	26.9	0.96	4.64	0.0738971	0.0988971	0.00352941	0.0170588	8068	272	17392	272	704	2208	272	2days	0.0738971	0.00352941	0.0170588	0.0988971	yes	NL5901_2days	N2
4302	20190328	NL5901	2days	340	32.6	40.8	1.63	50.4	0.0958824	0.12	0.00479412	0.148235	10736	340	14180	340	800	17840	340	2days	0.0958824	0.00479412	0.148235	0.12	yes	NL5901_2days	N2
4303	20190328	NL5901	2days	264	23.6	31.4	1.21	7.57	0.0893939	0.118939	0.00458333	0.0286742	9232	264	20256	264	872	5128	264	2days	0.0893939	0.00458333	0.0286742	0.118939	yes	NL5901_2days	N2
4304	20190328	NL5901	2days	138	8.59	5.12	0.56	34.2	0.0622464	0.0371014	0.00405797	0.247826	6036	138	3608	138	924	24632	138	2days	0.0622464	0.00405797	0.247826	0.0371014	yes	NL5901_2days	N2
4305	20190328	NL5901	2days	182	16.1	56.2	1.15	11.3	0.0884615	0.308791	0.00631868	0.0620879	10420	182	31760	182	860	6452	182	2days	0.0884615	0.00631868	0.0620879	0.308791	yes	NL5901_2days	N2
4308	20190328	NL5901	2days	226	21.1	53.9	0.97	47.2	0.0933628	0.238496	0.00429204	0.20885	12876	226	29552	226	852	39056	226	2days	0.0933628	0.00429204	0.20885	0.238496	yes	NL5901_2days	N2
4310	20190328	NL5901	2days	212	17	17.5	0.71	19.6	0.0801887	0.0825472	0.00334906	0.0924528	7612	212	9028	212	676	14992	212	2days	0.0801887	0.00334906	0.0924528	0.0825472	yes	NL5901_2days	N2
4311	20190328	NL5901	2days	414	29.3	60.3	1.2	16.3	0.0707729	0.145652	0.00289855	0.039372	8984	414	30012	414	696	5252	414	2days	0.0707729	0.00289855	0.039372	0.145652	yes	NL5901_2days	N2
4312	20190328	NL5901	2days	136	9.96	21.4	0.25	3.23	0.0732353	0.157353	0.00183824	0.02375	7552	136	17228	136	424	3024	136	2days	0.0732353	0.00183824	0.02375	0.157353	yes	NL5901_2days	N2
4313	20190328	NL5901	2days	188	11.4	14.3	0.54	4.17	0.0606383	0.0760638	0.00287234	0.0221809	5948	188	9912	188	648	2488	188	2days	0.0606383	0.00287234	0.0221809	0.0760638	yes	NL5901_2days	N2
4314	20190328	NL5901	2days	190	25.5	60.9	1.19	58.4	0.134211	0.320526	0.00626316	0.307368	16832	190	37040	190	1028	33188	190	2days	0.134211	0.00626316	0.307368	0.320526	yes	NL5901_2days	N2
4315	20190328	NL5901	2days	254	21.1	39.7	1.31	39.2	0.0830709	0.156299	0.00515748	0.154331	8968	254	22072	254	740	21496	254	2days	0.0830709	0.00515748	0.154331	0.156299	yes	NL5901_2days	N2
4316	20190328	NL5901	2days	380	27	52.8	1.25	4.14	0.0710526	0.138947	0.00328947	0.0108947	8892	380	46948	380	792	2104	380	2days	0.0710526	0.00328947	0.0108947	0.138947	yes	NL5901_2days	N2
4317	20190328	NL5901	2days	154	12.9	20.9	0.53	4.59	0.0837662	0.135714	0.00344156	0.0298052	8580	154	19644	154	576	3124	154	2days	0.0837662	0.00344156	0.0298052	0.135714	yes	NL5901_2days	N2
4318	20190328	NL5901	2days	214	18.9	48.7	0.85	10.4	0.0883178	0.22757	0.00397196	0.0485981	9076	214	25612	214	712	7840	214	2days	0.0883178	0.00397196	0.0485981	0.22757	yes	NL5901_2days	N2
4319	20190328	NL5901	2days	186	16.3	19.3	0.95	29.7	0.0876344	0.103763	0.00510753	0.159677	8924	186	10744	186	772	30676	186	2days	0.0876344	0.00510753	0.159677	0.103763	yes	NL5901_2days	N2
4320	20190328	NL5901	2days	352	19.7	24.8	0.95	32.2	0.0559659	0.0704545	0.00269886	0.0914773	5312	352	15036	352	652	9888	352	2days	0.0559659	0.00269886	0.0914773	0.0704545	yes	NL5901_2days	N2
4321	20190328	NL5901	2days	296	21	33.6	0.61	5.74	0.0709459	0.113514	0.00206081	0.0193919	7448	296	16816	296	532	2512	296	2days	0.0709459	0.00206081	0.0193919	0.113514	yes	NL5901_2days	N2
4322	20190328	NL5901	2days	338	21	30.7	0.7	9.81	0.0621302	0.0908284	0.00207101	0.0290237	5924	338	17220	338	564	3588	338	2days	0.0621302	0.00207101	0.0290237	0.0908284	yes	NL5901_2days	N2
4323	20190328	NL5901	2days	120	6.59	11.8	0.33	6.13	0.0549167	0.0983333	0.00275	0.0510833	4872	120	10224	120	528	6876	120	2days	0.0549167	0.00275	0.0510833	0.0983333	yes	NL5901_2days	N2
4324	20190328	NL5901	2days	150	9.33	7.65	0.51	8	0.0622	0.051	0.0034	0.0533333	6408	150	7500	150	680	7060	150	2days	0.0622	0.0034	0.0533333	0.051	yes	NL5901_2days	N2
4325	20190328	NL5901	2days	262	23.2	28.4	1.08	13.4	0.0885496	0.108397	0.00412214	0.051145	8624	262	11796	262	868	6496	262	2days	0.0885496	0.00412214	0.051145	0.108397	yes	NL5901_2days	N2
4326	20190328	NL5901	2days	226	18.8	41	1.06	4.85	0.0831858	0.181416	0.00469027	0.0214602	8480	226	24332	226	808	2156	226	2days	0.0831858	0.00469027	0.0214602	0.181416	yes	NL5901_2days	N2
4327	20190328	NL5901	2days	222	13.3	11.5	0.56	4.23	0.0599099	0.0518018	0.00252252	0.0190541	6148	222	5792	222	524	2148	222	2days	0.0599099	0.00252252	0.0190541	0.0518018	yes	NL5901_2days	N2
4329	20190328	NL5901	2days	144	8.79	12	0.36	32.7	0.0610417	0.0833333	0.0025	0.227083	5836	144	8036	144	632	29164	144	2days	0.0610417	0.0025	0.227083	0.0833333	yes	NL5901_2days	N2
4330	20190328	NL5901	2days	486	41.4	64.5	2.03	66.3	0.0851852	0.132716	0.00417695	0.13642	8672	486	27608	486	756	14688	486	2days	0.0851852	0.00417695	0.13642	0.132716	yes	NL5901_2days	N2
4331	20190328	NL5901	2days	304	21.4	8.42	0.81	9.58	0.0703947	0.0276974	0.00266447	0.0315132	6960	304	6884	304	596	4252	304	2days	0.0703947	0.00266447	0.0315132	0.0276974	yes	NL5901_2days	N2
4332	20190328	NL5901	2days	278	25.9	72.1	1.07	16.9	0.0931655	0.259353	0.00384892	0.0607914	9232	278	51640	278	752	6644	278	2days	0.0931655	0.00384892	0.0607914	0.259353	yes	NL5901_2days	N2
4333	20190328	NL5901	2days	204	21.3	22	1.85	47.5	0.104412	0.107843	0.00906863	0.232843	11220	204	12504	204	1124	28484	204	2days	0.104412	0.00906863	0.232843	0.107843	yes	NL5901_2days	N2
4334	20190328	NL5901	2days	202	16.7	29.6	0.58	10.6	0.0826733	0.146535	0.00287129	0.0524752	8444	202	23916	202	612	5292	202	2days	0.0826733	0.00287129	0.0524752	0.146535	yes	NL5901_2days	N2
4335	20190328	NL5901	2days	182	16.1	19.8	0.67	30.9	0.0884615	0.108791	0.00368132	0.16978	13664	182	20696	182	1084	30356	182	2days	0.0884615	0.00368132	0.16978	0.108791	yes	NL5901_2days	N2
4336	20190328	NL5901	2days	204	15.1	13.5	0.65	6.24	0.0740196	0.0661765	0.00318627	0.0305882	7336	204	6864	204	596	3824	204	2days	0.0740196	0.00318627	0.0305882	0.0661765	yes	NL5901_2days	N2
4337	20190328	NL5901	2days	226	14.1	10.8	0.55	36.7	0.0623894	0.0477876	0.00243363	0.162389	5624	226	5388	226	508	14792	226	2days	0.0623894	0.00243363	0.162389	0.0477876	yes	NL5901_2days	N2
4338	20190328	NL5901	2days	180	13.7	18.2	0.51	4.8	0.0761111	0.101111	0.00283333	0.0266667	7724	180	13612	180	664	3484	180	2days	0.0761111	0.00283333	0.0266667	0.101111	yes	NL5901_2days	N2
4339	20190328	NL5901	2days	214	18.9	35	0.54	4.1	0.0883178	0.163551	0.00252336	0.0191589	9124	214	20528	214	572	2556	214	2days	0.0883178	0.00252336	0.0191589	0.163551	yes	NL5901_2days	N2
4340	20190328	NL5901	2days	408	40.9	76.9	1.76	5.71	0.100245	0.18848	0.00431373	0.0139951	10808	408	37616	408	720	2256	408	2days	0.100245	0.00431373	0.0139951	0.18848	yes	NL5901_2days	N2
4341	20190328	NL5901	2days	210	13	22.5	0.41	18	0.0619048	0.107143	0.00195238	0.0857143	5768	210	14308	210	604	15408	210	2days	0.0619048	0.00195238	0.0857143	0.107143	yes	NL5901_2days	N2
4342	20190328	NL5901	2days	246	12.5	18.8	0.56	9.86	0.050813	0.0764228	0.00227642	0.0400813	4876	246	15704	246	568	4960	246	2days	0.050813	0.00227642	0.0400813	0.0764228	yes	NL5901_2days	N2
4343	20190328	NL5901	2days	192	13.6	26.9	0.51	3.36	0.0708333	0.140104	0.00265625	0.0175	10112	192	20928	192	608	2452	192	2days	0.0708333	0.00265625	0.0175	0.140104	yes	NL5901_2days	N2
4344	20190328	NL5901	2days	252	15.1	15.3	0.58	12.7	0.0599206	0.0607143	0.00230159	0.0503968	5488	252	7776	252	560	5820	252	2days	0.0599206	0.00230159	0.0503968	0.0607143	yes	NL5901_2days	N2
4345	20190328	NL5901	2days	150	11.2	32.7	0.3	13.6	0.0746667	0.218	0.002	0.0906667	7884	150	22848	150	484	14884	150	2days	0.0746667	0.002	0.0906667	0.218	yes	NL5901_2days	N2
4346	20190328	NL5901	2days	212	22.6	31.3	0.82	10.2	0.106604	0.147642	0.00386792	0.0481132	10248	212	20900	212	704	5920	212	2days	0.106604	0.00386792	0.0481132	0.147642	yes	NL5901_2days	N2
4347	20190328	NL5901	2days	282	21.3	22	0.74	11.7	0.0755319	0.0780142	0.00262411	0.0414894	7876	282	13620	282	824	5556	282	2days	0.0755319	0.00262411	0.0414894	0.0780142	yes	NL5901_2days	N2
4348	20190328	NL5901	2days	190	14.6	17	0.52	9.94	0.0768421	0.0894737	0.00273684	0.0523158	7852	190	10088	190	724	8152	190	2days	0.0768421	0.00273684	0.0523158	0.0894737	yes	NL5901_2days	N2
4349	20190328	NL5901	2days	252	21.3	28.3	0.85	6.94	0.0845238	0.112302	0.00337302	0.0275397	9044	252	14172	252	584	3312	252	2days	0.0845238	0.00337302	0.0275397	0.112302	yes	NL5901_2days	N2
4350	20190328	NL5901	2days	334	26.3	32.1	1.14	20.1	0.0787425	0.0961078	0.00341317	0.0601796	8464	334	15356	334	704	6376	334	2days	0.0787425	0.00341317	0.0601796	0.0961078	yes	NL5901_2days	N2
4351	20190328	NL5901	2days	380	23.4	38.9	0.94	17.5	0.0615789	0.102368	0.00247368	0.0460526	6508	380	23632	380	552	4980	380	2days	0.0615789	0.00247368	0.0460526	0.102368	yes	NL5901_2days	N2
4352	20190328	NL5901	2days	340	26	9.84	1.28	31.8	0.0764706	0.0289412	0.00376471	0.0935294	8032	340	5324	340	732	11188	340	2days	0.0764706	0.00376471	0.0935294	0.0289412	yes	NL5901_2days	N2
4353	20190328	NL5901	2days	168	15.7	33.7	0.64	2.44	0.0934524	0.200595	0.00380952	0.0145238	9040	168	33144	168	624	1968	168	2days	0.0934524	0.00380952	0.0145238	0.200595	yes	NL5901_2days	N2
4354	20190328	NL5901	2days	300	23.9	36.7	0.96	13.3	0.0796667	0.122333	0.0032	0.0443333	7996	300	20444	300	804	4652	300	2days	0.0796667	0.0032	0.0443333	0.122333	yes	NL5901_2days	N2
4355	20190328	NL5901	2days	316	29.7	59.1	1.77	45.1	0.0939873	0.187025	0.00560127	0.142722	9628	316	27228	316	1040	25176	316	2days	0.0939873	0.00560127	0.142722	0.187025	yes	NL5901_2days	N2
4356	20190328	NL5901	2days	154	10.1	29.7	0.25	3.78	0.0655844	0.192857	0.00162338	0.0245455	7828	154	32208	154	456	3144	154	2days	0.0655844	0.00162338	0.0245455	0.192857	yes	NL5901_2days	N2
4357	20190328	NL5901	2days	320	25.9	33	2.01	2.38	0.0809375	0.103125	0.00628125	0.0074375	9956	320	10576	320	1304	888	320	2days	0.0809375	0.00628125	0.0074375	0.103125	yes	NL5901_2days	N2
4358	20190328	NL5901	2days	424	45.2	68.3	2.48	41.2	0.106604	0.161085	0.00584906	0.0971698	9964	424	26924	424	1236	17704	424	2days	0.106604	0.00584906	0.0971698	0.161085	yes	NL5901_2days	N2
4359	20190328	NL5901	2days	306	22.9	20.6	1.04	5.96	0.0748366	0.0673203	0.00339869	0.0194771	8124	306	9188	306	756	2272	306	2days	0.0748366	0.00339869	0.0194771	0.0673203	yes	NL5901_2days	N2
4360	20190328	NL5901	2days	118	8.35	12.6	0.38	8.23	0.0707627	0.10678	0.00322034	0.0697458	7352	118	10920	118	712	7384	118	2days	0.0707627	0.00322034	0.0697458	0.10678	yes	NL5901_2days	N2
4361	20190328	NL5901	2days	212	15	15.8	0.41	41.1	0.0707547	0.0745283	0.00193396	0.193868	7912	212	8400	212	432	18252	212	2days	0.0707547	0.00193396	0.193868	0.0745283	yes	NL5901_2days	N2
4362	20190328	NL5901	2days	182	9.11	11	0.34	7.36	0.0500549	0.0604396	0.00186813	0.0404396	4244	182	7812	182	432	4056	182	2days	0.0500549	0.00186813	0.0404396	0.0604396	yes	NL5901_2days	N2
4364	20190328	NL5901	2days	158	15	23.3	0.93	3.34	0.0949367	0.147468	0.00588608	0.0211392	9900	158	15308	158	1124	2640	158	2days	0.0949367	0.00588608	0.0211392	0.147468	yes	NL5901_2days	N2
4365	20190328	NL5901	2days	242	12.3	10.7	0.82	2.49	0.0508264	0.0442149	0.00338843	0.0102893	4600	242	8056	242	612	1280	242	2days	0.0508264	0.00338843	0.0102893	0.0442149	yes	NL5901_2days	N2
4366	20190328	NL5901	2days	308	17.8	30.5	0.58	4.34	0.0577922	0.099026	0.00188312	0.0140909	5860	308	21712	308	600	1708	308	2days	0.0577922	0.00188312	0.0140909	0.099026	yes	NL5901_2days	N2
4367	20190328	NL5901	2days	112	6.43	14.3	0.24	15.9	0.0574107	0.127679	0.00214286	0.141964	5376	112	16276	112	504	15400	112	2days	0.0574107	0.00214286	0.141964	0.127679	yes	NL5901_2days	N2
4368	20190328	NL5901	2days	332	26.4	46	1.22	19.3	0.0795181	0.138554	0.0036747	0.0581325	8656	332	24708	332	736	6240	332	2days	0.0795181	0.0036747	0.0581325	0.138554	yes	NL5901_2days	N2
4369	20190328	NL5901	2days	252	13.9	44.5	0.92	6.09	0.0551587	0.176587	0.00365079	0.0241667	8968	252	18700	252	660	2952	252	2days	0.0551587	0.00365079	0.0241667	0.176587	yes	NL5901_2days	N2
4370	20190328	NL5901	2days	152	8.73	21.7	0.42	8.59	0.0574342	0.142763	0.00276316	0.0565132	5316	152	16188	152	596	9956	152	2days	0.0574342	0.00276316	0.0565132	0.142763	yes	NL5901_2days	N2
4371	20190328	NL5901	2days	190	19.4	36.8	0.72	5.27	0.102105	0.193684	0.00378947	0.0277368	9940	190	23428	190	800	3432	190	2days	0.102105	0.00378947	0.0277368	0.193684	yes	NL5901_2days	N2
4372	20190328	NL5901	2days	486	32.2	38.3	1.39	7.29	0.0662551	0.0788066	0.00286008	0.015	6772	486	18860	486	604	1952	486	2days	0.0662551	0.00286008	0.015	0.0788066	yes	NL5901_2days	N2
4373	20190328	NL5901	2days	198	18	48.4	0.85	3.58	0.0909091	0.244444	0.00429293	0.0180808	10232	198	39924	198	772	2176	198	2days	0.0909091	0.00429293	0.0180808	0.244444	yes	NL5901_2days	N2
4374	20190328	NL5901	2days	358	21.6	30	1.09	15.2	0.0603352	0.0837989	0.00304469	0.0424581	5540	358	13388	358	712	4784	358	2days	0.0603352	0.00304469	0.0424581	0.0837989	yes	NL5901_2days	N2
4375	20190328	NL5901	2days	256	20.9	38.9	0.65	8.45	0.0816406	0.151953	0.00253906	0.0330078	8700	256	25920	256	708	3792	256	2days	0.0816406	0.00253906	0.0330078	0.151953	yes	NL5901_2days	N2
4376	20190328	NL5901	2days	116	8.56	24.7	0.25	2.23	0.0737931	0.212931	0.00215517	0.0192241	7436	116	26484	116	492	2416	116	2days	0.0737931	0.00215517	0.0192241	0.212931	yes	NL5901_2days	N2
4377	20190328	NL5901	2days	284	22.2	33.5	0.9	11.9	0.078169	0.117958	0.00316901	0.0419014	10616	284	17436	284	564	4712	284	2days	0.078169	0.00316901	0.0419014	0.117958	yes	NL5901_2days	N2
4378	20190328	NL5901	2days	110	7.04	14.7	0.23	0.86	0.064	0.133636	0.00209091	0.00781818	6064	110	15956	110	488	984	110	2days	0.064	0.00209091	0.00781818	0.133636	yes	NL5901_2days	N2
4379	20190328	NL5901	2days	164	13.8	23.1	0.51	2.63	0.0841463	0.140854	0.00310976	0.0160366	9140	164	22352	164	604	1656	164	2days	0.0841463	0.00310976	0.0160366	0.140854	yes	NL5901_2days	N2
4381	20190328	NL5901	2days	234	13.8	14.3	0.65	4.54	0.0589744	0.0611111	0.00277778	0.0194017	5576	234	7512	234	656	2232	234	2days	0.0589744	0.00277778	0.0194017	0.0611111	yes	NL5901_2days	N2
4382	20190328	NL5901	2days	308	23.4	29.1	1.08	35.2	0.075974	0.0944805	0.00350649	0.114286	7864	308	14484	308	836	11796	308	2days	0.075974	0.00350649	0.114286	0.0944805	yes	NL5901_2days	N2
4383	20190328	NL5901	2days	296	17.2	15.7	0.49	2.76	0.0581081	0.0530405	0.00165541	0.00932432	5452	296	8216	296	416	1460	296	2days	0.0581081	0.00165541	0.00932432	0.0530405	yes	NL5901_2days	N2
4384	20190328	NL5901	2days	392	32.9	59.3	1.31	3.97	0.0839286	0.151276	0.00334184	0.0101276	8028	392	26968	392	708	1408	392	2days	0.0839286	0.00334184	0.0101276	0.151276	yes	NL5901_2days	N2
4385	20190328	NL5901	2days	204	11.8	15.8	0.37	13.9	0.0578431	0.077451	0.00181373	0.0681373	5632	204	14124	204	508	11456	204	2days	0.0578431	0.00181373	0.0681373	0.077451	yes	NL5901_2days	N2
4386	20190328	NL5901	2days	142	9.17	7.92	0.52	18	0.0645775	0.0557746	0.00366197	0.126761	6660	142	7428	142	576	17600	142	2days	0.0645775	0.00366197	0.126761	0.0557746	yes	NL5901_2days	N2
4387	20190328	NL5901	2days	232	14.8	30.5	1	2.29	0.0637931	0.131466	0.00431034	0.00987069	9832	232	16560	232	900	1016	232	2days	0.0637931	0.00431034	0.00987069	0.131466	yes	NL5901_2days	N2
4389	20190328	NL5901	2days	136	8.19	10.1	0.33	32.3	0.0602206	0.0742647	0.00242647	0.2375	5484	136	8692	136	616	26512	136	2days	0.0602206	0.00242647	0.2375	0.0742647	yes	NL5901_2days	N2
4390	20190328	NL5901	2days	160	12.8	24.3	0.83	13.6	0.08	0.151875	0.0051875	0.085	11920	160	23460	160	912	10332	160	2days	0.08	0.0051875	0.085	0.151875	yes	NL5901_2days	N2
4391	20190328	NL5901	2days	280	21.2	31.9	1.19	2.28	0.0757143	0.113929	0.00425	0.00814286	8024	280	18772	280	768	1192	280	2days	0.0757143	0.00425	0.00814286	0.113929	yes	NL5901_2days	N2
4392	20190328	NL5901	2days	118	8.17	21.7	0.29	1.7	0.0692373	0.183898	0.00245763	0.0144068	6544	118	22496	118	388	2020	118	2days	0.0692373	0.00245763	0.0144068	0.183898	yes	NL5901_2days	N2
4393	20190328	NL5901	2days	214	16.8	38.4	0.75	19.9	0.0785047	0.179439	0.00350467	0.0929907	8040	214	24700	214	776	12540	214	2days	0.0785047	0.00350467	0.0929907	0.179439	yes	NL5901_2days	N2
4394	20190328	NL5901	2days	214	18.8	41	0.75	16.3	0.0878505	0.191589	0.00350467	0.0761682	8984	214	29868	214	684	9992	214	2days	0.0878505	0.00350467	0.0761682	0.191589	yes	NL5901_2days	N2
4395	20190328	NL5901	2days	154	8.57	12.7	0.4	15.7	0.0556494	0.0824675	0.0025974	0.101948	5144	154	8612	154	688	14656	154	2days	0.0556494	0.0025974	0.101948	0.0824675	yes	NL5901_2days	N2
4396	20190328	NL5901	2days	108	7.06	5.99	0.31	1.27	0.0653704	0.055463	0.00287037	0.0117593	6496	108	7132	108	608	1988	108	2days	0.0653704	0.00287037	0.0117593	0.055463	yes	NL5901_2days	N2
4398	20190328	NL5901	2days	106	7.74	31.9	0.25	32.9	0.0730189	0.300943	0.00235849	0.310377	7052	106	32828	106	600	41208	106	2days	0.0730189	0.00235849	0.310377	0.300943	yes	NL5901_2days	N2
4399	20190328	NL5901	2days	150	14.5	19.5	0.98	3.17	0.0966667	0.13	0.00653333	0.0211333	10660	150	15148	150	940	2116	150	2days	0.0966667	0.00653333	0.0211333	0.13	yes	NL5901_2days	N2
4400	20190328	NL5901	2days	104	6.71	7.85	0.31	16.1	0.0645192	0.0754808	0.00298077	0.154808	6760	104	8360	104	556	16560	104	2days	0.0645192	0.00298077	0.154808	0.0754808	yes	NL5901_2days	N2
4401	20190328	NL5901	2days	162	11.1	25	0.39	1.62	0.0685185	0.154321	0.00240741	0.01	6488	162	24844	162	740	1324	162	2days	0.0685185	0.00240741	0.01	0.154321	yes	NL5901_2days	N2
4402	20190328	NL5901	2days	144	13	40.6	0.43	17	0.0902778	0.281944	0.00298611	0.118056	10152	144	42252	144	604	13300	144	2days	0.0902778	0.00298611	0.118056	0.281944	yes	NL5901_2days	N2
4403	20190328	NL5901	2days	154	7.81	8.93	0.41	24.5	0.0507143	0.057987	0.00266234	0.159091	4620	154	7200	154	484	20328	154	2days	0.0507143	0.00266234	0.159091	0.057987	yes	NL5901_2days	N2
4404	20190328	NL5901	2days	284	15.6	8.27	0.59	5.87	0.0549296	0.0291197	0.00207746	0.020669	4996	284	4480	284	472	2244	284	2days	0.0549296	0.00207746	0.020669	0.0291197	yes	NL5901_2days	N2
4405	20190328	NL5901	2days	218	12	10.6	0.55	12	0.0550459	0.0486239	0.00252294	0.0550459	5048	218	7076	218	496	6268	218	2days	0.0550459	0.00252294	0.0550459	0.0486239	yes	NL5901_2days	N2
4406	20190328	NL5901	2days	180	14.8	20.2	0.62	9.09	0.0822222	0.112222	0.00344444	0.0505	9196	180	14688	180	656	6684	180	2days	0.0822222	0.00344444	0.0505	0.112222	yes	NL5901_2days	N2
4407	20190328	NL5901	2days	218	15.4	81.9	0.8	5.75	0.0706422	0.375688	0.00366972	0.0263761	12284	218	47420	218	812	3076	218	2days	0.0706422	0.00366972	0.0263761	0.375688	yes	NL5901_2days	N2
4408	20190328	NL5901	2days	304	17.3	30.8	0.94	10.3	0.0569079	0.101316	0.00309211	0.0338816	5836	304	21084	304	656	3996	304	2days	0.0569079	0.00309211	0.0338816	0.101316	yes	NL5901_2days	N2
4409	20190328	NL5901	2days	366	20.4	42.4	1.45	20.3	0.0557377	0.115847	0.00396175	0.0554645	5576	366	30184	366	712	6900	366	2days	0.0557377	0.00396175	0.0554645	0.115847	yes	NL5901_2days	N2
4410	20190328	NL5901	2days	394	24.1	32.5	0.95	5.86	0.0611675	0.0824873	0.00241117	0.0148731	6848	394	24524	394	876	1664	394	2days	0.0611675	0.00241117	0.0148731	0.0824873	yes	NL5901_2days	N2
4411	20190328	NL5901	2days	184	12.4	75.8	1.01	9.15	0.0673913	0.411957	0.00548913	0.0497283	12648	184	49856	184	748	5272	184	2days	0.0673913	0.00548913	0.0497283	0.411957	yes	NL5901_2days	N2
4412	20190328	NL5901	2days	266	19.4	20.2	0.66	1.53	0.0729323	0.0759398	0.0024812	0.00575188	7472	266	9536	266	540	712	266	2days	0.0729323	0.0024812	0.00575188	0.0759398	yes	NL5901_2days	N2
4413	20190328	NL5901	2days	152	10.9	25.6	0.53	2.55	0.0717105	0.168421	0.00348684	0.0167763	7232	152	44564	152	740	3056	152	2days	0.0717105	0.00348684	0.0167763	0.168421	yes	NL5901_2days	N2
4414	20190328	NL5901	2days	318	27.9	32.2	1.16	4.16	0.0877358	0.101258	0.0036478	0.0130818	8424	318	11688	318	816	1800	318	2days	0.0877358	0.0036478	0.0130818	0.101258	yes	NL5901_2days	N2
4415	20190328	NL5901	2days	294	24.9	55.7	0.95	9.28	0.0846939	0.189456	0.00323129	0.0315646	9248	294	35172	294	768	3804	294	2days	0.0846939	0.00323129	0.0315646	0.189456	yes	NL5901_2days	N2
4416	20190328	NL5901	2days	230	15.6	15	2.11	17.2	0.0678261	0.0652174	0.00917391	0.0747826	7300	230	6368	230	1432	10456	230	2days	0.0678261	0.00917391	0.0747826	0.0652174	yes	NL5901_2days	N2
4417	20190328	NL5901	2days	372	31.5	41.6	1.39	15.2	0.0846774	0.111828	0.00373656	0.0408602	8316	372	18852	372	744	4700	372	2days	0.0846774	0.00373656	0.0408602	0.111828	yes	NL5901_2days	N2
4418	20190328	NL5901	2days	332	28.1	34.5	1.15	2.54	0.0846386	0.103916	0.00346386	0.0076506	8560	332	23168	332	724	1520	332	2days	0.0846386	0.00346386	0.0076506	0.103916	yes	NL5901_2days	N2
4419	20190328	NL5901	2days	348	24.3	43.8	1.13	15.4	0.0698276	0.125862	0.00324713	0.0442529	7008	348	16540	348	632	5488	348	2days	0.0698276	0.00324713	0.0442529	0.125862	yes	NL5901_2days	N2
4420	20190328	NL5901	2days	326	24.8	48.9	0.93	5.94	0.0760736	0.15	0.00285276	0.0182209	10612	326	59156	326	660	4504	326	2days	0.0760736	0.00285276	0.0182209	0.15	yes	NL5901_2days	N2
4421	20190328	NL5901	2days	182	13.9	37.8	0.43	3.31	0.0763736	0.207692	0.00236264	0.0181868	7136	182	24848	182	640	1848	182	2days	0.0763736	0.00236264	0.0181868	0.207692	yes	NL5901_2days	N2
4422	20190328	NL5901	2days	142	15.5	31.6	0.64	13.7	0.109155	0.222535	0.00450704	0.0964789	13332	142	31420	142	824	11196	142	2days	0.109155	0.00450704	0.0964789	0.222535	yes	NL5901_2days	N2
4423	20190328	NL5901	2days	336	29.4	24.9	1.59	19.9	0.0875	0.0741071	0.00473214	0.0592262	9244	336	7988	336	900	6576	336	2days	0.0875	0.00473214	0.0592262	0.0741071	yes	NL5901_2days	N2
4424	20190328	NL5901	2days	162	10.8	38.5	0.46	17.3	0.0666667	0.237654	0.00283951	0.10679	6500	162	38852	162	536	13612	162	2days	0.0666667	0.00283951	0.10679	0.237654	yes	NL5901_2days	N2
4425	20190328	NL5901	2days	288	22.8	64.1	1.07	60.2	0.0791667	0.222569	0.00371528	0.209028	12708	288	45116	288	840	35888	288	2days	0.0791667	0.00371528	0.209028	0.222569	yes	NL5901_2days	N2
4427	20190328	NL5901	2days	152	13.7	25.7	0.75	6.76	0.0901316	0.169079	0.00493421	0.0444737	9788	152	21640	152	724	6092	152	2days	0.0901316	0.00493421	0.0444737	0.169079	yes	NL5901_2days	N2
4428	20190328	NL5901	2days	338	29.3	47.9	1.75	19.8	0.0866864	0.141716	0.00517751	0.0585799	8124	338	26164	338	892	6716	338	2days	0.0866864	0.00517751	0.0585799	0.141716	yes	NL5901_2days	N2
4429	20190328	NL5901	2days	274	22.9	34.9	0.99	5.42	0.0835766	0.127372	0.00361314	0.019781	8596	274	19860	274	828	2184	274	2days	0.0835766	0.00361314	0.019781	0.127372	yes	NL5901_2days	N2
4430	20190328	NL5901	2days	208	18.4	43.3	0.67	10.1	0.0884615	0.208173	0.00322115	0.0485577	10200	208	27180	208	632	6460	208	2days	0.0884615	0.00322115	0.0485577	0.208173	yes	NL5901_2days	N2
4431	20190328	NL5901	2days	314	27.3	52.5	1.15	65.6	0.0869427	0.167197	0.00366242	0.208917	8512	314	25928	314	704	32776	314	2days	0.0869427	0.00366242	0.208917	0.167197	yes	NL5901_2days	N2
4432	20190328	NL5901	2days	374	36.4	9.68	1.41	2.1	0.0973262	0.0258824	0.00377005	0.00561497	10448	374	5084	374	804	828	374	2days	0.0973262	0.00377005	0.00561497	0.0258824	yes	NL5901_2days	N2
4433	20190328	NL5901	2days	162	9.61	26.8	0.37	12.8	0.059321	0.165432	0.00228395	0.0790123	5448	162	20768	162	496	12184	162	2days	0.059321	0.00228395	0.0790123	0.165432	yes	NL5901_2days	N2
4434	20190328	NL5901	2days	216	14.5	40.9	0.73	3.14	0.0671296	0.189352	0.00337963	0.014537	8476	216	21228	216	844	1608	216	2days	0.0671296	0.00337963	0.014537	0.189352	yes	NL5901_2days	N2
4435	20190328	NL5901	2days	116	10.1	13.7	0.31	1.42	0.087069	0.118103	0.00267241	0.0122414	9800	116	11112	116	596	1600	116	2days	0.087069	0.00267241	0.0122414	0.118103	yes	NL5901_2days	N2
4436	20190328	NL5901	2days	156	15.6	24.7	1.01	7.11	0.1	0.158333	0.00647436	0.0455769	11784	156	15512	156	1020	6716	156	2days	0.1	0.00647436	0.0455769	0.158333	yes	NL5901_2days	N2
4437	20190328	NL5901	2days	258	26.8	53.4	0.72	7.06	0.103876	0.206977	0.0027907	0.0273643	10576	258	34504	258	608	3520	258	2days	0.103876	0.0027907	0.0273643	0.206977	yes	NL5901_2days	N2
4438	20190328	NL5901	2days	154	9.05	13	0.37	1.32	0.0587662	0.0844156	0.0024026	0.00857143	5584	154	9480	154	540	908	154	2days	0.0587662	0.0024026	0.00857143	0.0844156	yes	NL5901_2days	N2
4439	20190328	NL5901	2days	156	12.7	29.7	0.34	2.39	0.0814103	0.190385	0.00217949	0.0153205	8232	156	27448	156	476	1536	156	2days	0.0814103	0.00217949	0.0153205	0.190385	yes	NL5901_2days	N2
4440	20190328	NL5901	2days	160	9.37	9.83	0.44	0.84	0.0585625	0.0614375	0.00275	0.00525	5944	160	6956	160	620	620	160	2days	0.0585625	0.00275	0.00525	0.0614375	yes	NL5901_2days	N2
4441	20190328	NL5901	2days	122	11.6	38.6	0.63	4.78	0.095082	0.316393	0.00516393	0.0391803	10668	122	40856	122	688	4504	122	2days	0.095082	0.00516393	0.0391803	0.316393	yes	NL5901_2days	N2
4442	20190328	NL5901	2days	248	16.8	53.4	1.19	51.8	0.0677419	0.215323	0.00479839	0.208871	9624	248	26816	248	1004	26072	248	2days	0.0677419	0.00479839	0.208871	0.215323	yes	NL5901_2days	N2
4443	20190328	NL5901	2days	134	10.1	20.3	0.52	3.75	0.0753731	0.151493	0.0038806	0.0279851	8156	134	24996	134	800	2928	134	2days	0.0753731	0.0038806	0.0279851	0.151493	yes	NL5901_2days	N2
4444	20190328	NL5901	2days	326	26.4	6.48	1.2	9.08	0.0809816	0.0198773	0.00368098	0.0278528	8032	326	2364	326	768	3860	326	2days	0.0809816	0.00368098	0.0278528	0.0198773	yes	NL5901_2days	N2
4445	20190328	NL5901	2days	322	21.1	29.4	0.83	2.31	0.065528	0.0913043	0.00257764	0.00717391	6516	322	17892	322	760	1064	322	2days	0.065528	0.00257764	0.00717391	0.0913043	yes	NL5901_2days	N2
4446	20190328	NL5901	2days	298	21.4	41.1	0.93	16.2	0.0718121	0.137919	0.00312081	0.0543624	8372	298	22088	298	748	6112	298	2days	0.0718121	0.00312081	0.0543624	0.137919	yes	NL5901_2days	N2
4447	20190328	NL5901	2days	352	22.1	38.1	0.72	3.79	0.0627841	0.108239	0.00204545	0.010767	6316	352	27708	352	480	1980	352	2days	0.0627841	0.00204545	0.010767	0.108239	yes	NL5901_2days	N2
4448	20190328	NL5901	2days	126	9.43	11.4	0.56	9.7	0.0748413	0.0904762	0.00444444	0.0769841	8044	126	13644	126	748	7724	126	2days	0.0748413	0.00444444	0.0769841	0.0904762	yes	NL5901_2days	N2
4449	20190328	NL5901	2days	246	14.4	12.4	0.84	23.5	0.0585366	0.0504065	0.00341463	0.0955285	5588	246	6800	246	540	9824	246	2days	0.0585366	0.00341463	0.0955285	0.0504065	yes	NL5901_2days	N2
4450	20190328	NL5901	2days	184	17.3	29.4	0.9	30.4	0.0940217	0.159783	0.0048913	0.165217	9176	184	21460	184	864	20096	184	2days	0.0940217	0.0048913	0.165217	0.159783	yes	NL5901_2days	N2
4451	20190328	NL5901	2days	332	18.1	23.4	0.68	12.3	0.0545181	0.0704819	0.00204819	0.0370482	4808	332	9780	332	740	6620	332	2days	0.0545181	0.00204819	0.0370482	0.0704819	yes	NL5901_2days	N2
4452	20190328	NL5901	2days	202	15.8	12.7	0.61	5.29	0.0782178	0.0628713	0.0030198	0.0261881	7796	202	7620	202	672	3304	202	2days	0.0782178	0.0030198	0.0261881	0.0628713	yes	NL5901_2days	N2
4453	20190328	NL5901	2days	288	26.5	24.5	1.84	45.9	0.0920139	0.0850694	0.00638889	0.159375	10660	288	11516	288	932	25848	288	2days	0.0920139	0.00638889	0.159375	0.0850694	yes	NL5901_2days	N2
4454	20190328	NL5901	2days	206	23.2	41.7	0.71	25.6	0.112621	0.202427	0.0034466	0.124272	12524	206	25756	206	776	19432	206	2days	0.112621	0.0034466	0.124272	0.202427	yes	NL5901_2days	N2
4455	20190328	NL5901	2days	346	23.4	37.6	1.23	33.4	0.0676301	0.108671	0.00355491	0.0965318	6960	346	19480	346	964	9852	346	2days	0.0676301	0.00355491	0.0965318	0.108671	yes	NL5901_2days	N2
4457	20190328	NL5901	2days	354	27.1	30.4	1.06	9.39	0.0765537	0.0858757	0.00299435	0.0265254	7100	354	16876	354	752	4360	354	2days	0.0765537	0.00299435	0.0265254	0.0858757	yes	NL5901_2days	N2
4458	20190328	NL5901	2days	188	18.5	43.8	0.72	10.7	0.0984043	0.232979	0.00382979	0.0569149	9388	188	25868	188	684	7796	188	2days	0.0984043	0.00382979	0.0569149	0.232979	yes	NL5901_2days	N2
4459	20190328	NL5901	2days	262	20.9	63.3	1.45	6.71	0.079771	0.241603	0.00553435	0.0256107	9296	262	34728	262	956	2724	262	2days	0.079771	0.00553435	0.0256107	0.241603	yes	NL5901_2days	N2
4460	20190328	NL5901	2days	318	22	26.1	0.93	7.05	0.0691824	0.0820755	0.00292453	0.0221698	7344	318	18020	318	624	4024	318	2days	0.0691824	0.00292453	0.0221698	0.0820755	yes	NL5901_2days	N2
4461	20190328	NL5901	2days	364	27.6	32.8	1.02	4.56	0.0758242	0.0901099	0.0028022	0.0125275	7752	364	17540	364	728	1812	364	2days	0.0758242	0.0028022	0.0125275	0.0901099	yes	NL5901_2days	N2
4462	20190328	NL5901	2days	200	20.2	36.5	0.92	2.36	0.101	0.1825	0.0046	0.0118	10688	200	23724	200	876	1148	200	2days	0.101	0.0046	0.0118	0.1825	yes	NL5901_2days	N2
4463	20190328	NL5901	2days	238	12.4	16.6	0.6	9.29	0.0521008	0.0697479	0.00252101	0.0390336	5060	238	10116	238	624	4236	238	2days	0.0521008	0.00252101	0.0390336	0.0697479	yes	NL5901_2days	N2
4464	20190328	NL5901	2days	310	18.2	32.2	0.85	42.7	0.0587097	0.103871	0.00274194	0.137742	6296	310	33632	310	704	16224	310	2days	0.0587097	0.00274194	0.137742	0.103871	yes	NL5901_2days	N2
4465	20190328	NL5901	2days	240	16.4	24	1.09	45.7	0.0683333	0.1	0.00454167	0.190417	8708	240	11440	240	760	19072	240	2days	0.0683333	0.00454167	0.190417	0.1	yes	NL5901_2days	N2
4466	20190328	NL5901	2days	268	22.8	37.6	1.16	3.24	0.0850746	0.140299	0.00432836	0.0120896	8280	268	20384	268	864	1412	268	2days	0.0850746	0.00432836	0.0120896	0.140299	yes	NL5901_2days	N2
4467	20190328	NL5901	2days	378	28.5	55.8	1.58	15.6	0.0753968	0.147619	0.00417989	0.0412698	7824	378	29144	378	976	5084	378	2days	0.0753968	0.00417989	0.0412698	0.147619	yes	NL5901_2days	N2
4469	20190328	NL5901	2days	414	35.6	42.7	2.09	70.3	0.0859903	0.10314	0.00504831	0.169807	8408	414	19232	414	944	19288	414	2days	0.0859903	0.00504831	0.169807	0.10314	yes	NL5901_2days	N2
4470	20190328	NL5901	2days	348	21.3	21.7	0.75	6.18	0.0612069	0.0623563	0.00215517	0.0177586	6264	348	11316	348	724	2256	348	2days	0.0612069	0.00215517	0.0177586	0.0623563	yes	NL5901_2days	N2
4471	20190328	NL5901	2days	204	18.1	24.1	1.13	41.5	0.0887255	0.118137	0.00553922	0.203431	11696	204	14372	204	880	31664	204	2days	0.0887255	0.00553922	0.203431	0.118137	yes	NL5901_2days	N2
4472	20190328	NL5901	2days	200	17.7	18.5	1.08	49.5	0.0885	0.0925	0.0054	0.2475	9764	200	14768	200	868	40156	200	2days	0.0885	0.0054	0.2475	0.0925	yes	NL5901_2days	N2
4473	20190328	NL5901	2days	212	13.6	14.4	0.54	7.65	0.0641509	0.0679245	0.00254717	0.0360849	6108	212	6948	212	640	3844	212	2days	0.0641509	0.00254717	0.0360849	0.0679245	yes	NL5901_2days	N2
4474	20190328	NL5901	2days	416	31	46.1	1.13	32.3	0.0745192	0.110817	0.00271635	0.0776442	7616	416	16268	416	664	8964	416	2days	0.0745192	0.00271635	0.0776442	0.110817	yes	NL5901_2days	N2
1	20190328	N2	3days	646	44.3	5.73	3.25	14.5	0.0685759	0.00886997	0.00503096	0.0224458	7492	646	1232	646	1092	7836	646	3days	0.0685759	0.00503096	0.0224458	0.00886997	no	N2_3days	N2
3	20190328	N2	3days	310	22.2	3.68	1.76	17.7	0.0716129	0.011871	0.00567742	0.0570968	7836	310	1776	310	1360	13108	310	3days	0.0716129	0.00567742	0.0570968	0.011871	no	N2_3days	N2
4	20190328	N2	3days	324	19.7	2.74	1.58	17.7	0.0608025	0.00845679	0.00487654	0.0546296	6544	324	1000	324	912	5912	324	3days	0.0608025	0.00487654	0.0546296	0.00845679	no	N2_3days	N2
5	20190328	N2	3days	276	17.8	1.85	0.61	11.7	0.0644928	0.0067029	0.00221014	0.0423913	6908	276	912	276	704	8612	276	3days	0.0644928	0.00221014	0.0423913	0.0067029	no	N2_3days	N2
6	20190328	N2	3days	260	21.8	3.49	1.1	14.7	0.0838462	0.0134231	0.00423077	0.0565385	9380	260	2172	260	860	7748	260	3days	0.0838462	0.00423077	0.0565385	0.0134231	no	N2_3days	N2
7	20190328	N2	3days	352	27.4	3.55	1.68	23	0.0778409	0.0100852	0.00477273	0.0653409	7548	352	1340	352	800	10584	352	3days	0.0778409	0.00477273	0.0653409	0.0100852	no	N2_3days	N2
8	20190328	N2	3days	820	55.1	5.04	2.71	19.5	0.0671951	0.00614634	0.00330488	0.0237805	7260	820	1028	818	980	7568	802	3days	0.0671951	0.00330488	0.0237805	0.00614634	no	N2_3days	N2
9	20190328	N2	3days	272	19.5	4.03	2.56	27.5	0.0716912	0.0148162	0.00941176	0.101103	8944	272	3392	272	1612	12932	272	3days	0.0716912	0.00941176	0.101103	0.0148162	no	N2_3days	N2
11	20190328	N2	3days	586	48.3	10	4.58	28.4	0.0824232	0.0170648	0.0078157	0.0484642	7668	586	2072	586	1488	8948	586	3days	0.0824232	0.0078157	0.0484642	0.0170648	no	N2_3days	N2
12	20190328	N2	3days	272	14.1	2.22	0.89	38.9	0.0518382	0.00816176	0.00327206	0.143015	4700	272	1152	272	876	20892	272	3days	0.0518382	0.00327206	0.143015	0.00816176	no	N2_3days	N2
14	20190328	N2	3days	428	27.7	2.52	1.61	5.16	0.0647196	0.00588785	0.00376168	0.0120561	6484	428	760	428	924	2720	422	3days	0.0647196	0.00376168	0.0120561	0.00588785	no	N2_3days	N2
17	20190328	N2	3days	294	19.1	1.99	1.12	19.3	0.064966	0.00676871	0.00380952	0.0656463	6276	294	1060	294	716	15332	294	3days	0.064966	0.00380952	0.0656463	0.00676871	no	N2_3days	N2
18	20190328	N2	3days	252	13.6	2.18	1.2	17	0.0539683	0.00865079	0.0047619	0.0674603	4996	252	900	252	932	12756	252	3days	0.0539683	0.0047619	0.0674603	0.00865079	no	N2_3days	N2
21	20190328	N2	3days	318	16.3	2.9	1.31	12.6	0.0512579	0.0091195	0.0041195	0.0396226	4744	318	992	318	820	8924	318	3days	0.0512579	0.0041195	0.0396226	0.0091195	no	N2_3days	N2
22	20190328	N2	3days	268	16.8	2.86	1.13	7.64	0.0626866	0.0106716	0.00421642	0.0285075	7652	268	1216	268	888	6768	268	3days	0.0626866	0.00421642	0.0285075	0.0106716	no	N2_3days	N2
26	20190328	N2	3days	390	35.1	5.1	3.14	34.8	0.09	0.0130769	0.00805128	0.0892308	9588	390	1940	390	1436	14204	390	3days	0.09	0.00805128	0.0892308	0.0130769	no	N2_3days	N2
28	20190328	N2	3days	728	55.7	6.03	3.3	44.5	0.076511	0.00828297	0.00453297	0.0611264	7040	728	1028	728	868	11872	728	3days	0.076511	0.00453297	0.0611264	0.00828297	no	N2_3days	N2
29	20190328	N2	3days	476	40.6	6.63	3.35	36.9	0.0852941	0.0139286	0.00703782	0.077521	8080	476	1864	476	1220	14516	476	3days	0.0852941	0.00703782	0.077521	0.0139286	no	N2_3days	N2
30	20190328	N2	3days	258	13	1.5	1.03	8.06	0.0503876	0.00581395	0.00399225	0.0312403	4548	258	820	258	716	6820	258	3days	0.0503876	0.00399225	0.0312403	0.00581395	no	N2_3days	N2
31	20190328	N2	3days	410	27	6.17	3.38	22.5	0.0658537	0.0150488	0.0082439	0.054878	8376	410	2516	410	1644	12512	410	3days	0.0658537	0.0082439	0.054878	0.0150488	no	N2_3days	N2
32	20190328	N2	3days	798	58.5	7.15	3.3	43.8	0.0733083	0.0089599	0.00413534	0.0548872	7476	798	1244	798	1168	13408	798	3days	0.0733083	0.00413534	0.0548872	0.0089599	no	N2_3days	N2
33	20190328	N2	3days	550	43.2	7.93	4.42	27.7	0.0785455	0.0144182	0.00803636	0.0503636	7568	550	1784	550	1276	14812	550	3days	0.0785455	0.00803636	0.0503636	0.0144182	no	N2_3days	N2
34	20190328	N2	3days	334	24.3	3.66	1.3	5.95	0.0727545	0.0109581	0.00389222	0.0178144	8024	334	1704	334	772	2416	334	3days	0.0727545	0.00389222	0.0178144	0.0109581	no	N2_3days	N2
37	20190328	N2	3days	386	31.1	5.07	2.75	14.3	0.0805699	0.0131347	0.00712435	0.0370466	8184	386	1664	386	1504	4184	386	3days	0.0805699	0.00712435	0.0370466	0.0131347	no	N2_3days	N2
39	20190328	N2	3days	356	20	3.1	1.55	13.4	0.0561798	0.00870787	0.00435393	0.0376404	5296	356	1048	356	1096	6596	356	3days	0.0561798	0.00435393	0.0376404	0.00870787	no	N2_3days	N2
42	20190328	N2	3days	466	34.5	4.56	2.35	27.9	0.0740343	0.00978541	0.00504292	0.0598712	8008	466	1300	466	1196	12628	466	3days	0.0740343	0.00504292	0.0598712	0.00978541	no	N2_3days	N2
43	20190328	N2	3days	512	28.4	3.8	2.66	37.3	0.0554687	0.00742187	0.00519531	0.0728516	5152	512	956	512	936	16708	512	3days	0.0554687	0.00519531	0.0728516	0.00742187	no	N2_3days	N2
44	20190328	N2	3days	314	27.1	3.79	1.62	9.76	0.0863057	0.0120701	0.00515924	0.0310828	8984	314	1628	314	832	5028	314	3days	0.0863057	0.00515924	0.0310828	0.0120701	no	N2_3days	N2
46	20190328	N2	3days	458	31.5	8.64	4.19	21	0.0687773	0.0188646	0.00914847	0.0458515	8060	458	2536	458	1600	5992	458	3days	0.0687773	0.00914847	0.0458515	0.0188646	no	N2_3days	N2
47	20190328	N2	3days	282	21.4	3.27	1.38	24.5	0.0758865	0.0115957	0.00489362	0.0868794	7676	282	1672	282	1092	12352	282	3days	0.0758865	0.00489362	0.0868794	0.0115957	no	N2_3days	N2
51	20190328	N2	3days	362	27.3	6.44	3.11	41.5	0.0754144	0.0177901	0.00859116	0.114641	8056	362	2700	362	1264	19288	362	3days	0.0754144	0.00859116	0.114641	0.0177901	no	N2_3days	N2
52	20190328	N2	3days	452	24.6	3.8	2.05	20.6	0.0544248	0.00840708	0.0045354	0.0455752	5544	452	1052	452	764	10844	452	3days	0.0544248	0.0045354	0.0455752	0.00840708	no	N2_3days	N2
53	20190328	N2	3days	264	21.2	3.28	1.78	22.1	0.080303	0.0124242	0.00674242	0.0837121	8292	264	1588	264	1032	9092	264	3days	0.080303	0.00674242	0.0837121	0.0124242	no	N2_3days	N2
54	20190328	N2	3days	360	30.2	4.73	2.43	27.6	0.0838889	0.0131389	0.00675	0.0766667	8420	360	1632	360	1180	10428	360	3days	0.0838889	0.00675	0.0766667	0.0131389	no	N2_3days	N2
62	20190328	N2	3days	286	23.1	4.13	1.24	13.3	0.0807692	0.0144406	0.00433566	0.0465035	8204	286	1696	286	912	6908	286	3days	0.0807692	0.00433566	0.0465035	0.0144406	no	N2_3days	N2
63	20190328	N2	3days	432	31.5	4.57	2.27	16	0.0729167	0.0105787	0.00525463	0.037037	7008	432	1232	432	1004	9156	432	3days	0.0729167	0.00525463	0.037037	0.0105787	no	N2_3days	N2
64	20190328	N2	3days	374	20.2	3.26	1.8	31	0.0540107	0.00871658	0.00481283	0.0828877	5020	374	1104	374	924	25968	374	3days	0.0540107	0.00481283	0.0828877	0.00871658	no	N2_3days	N2
65	20190328	N2	3days	442	36.1	6.27	2.73	17.6	0.0816742	0.0141855	0.00617647	0.039819	7516	442	2068	442	1172	7968	442	3days	0.0816742	0.00617647	0.039819	0.0141855	no	N2_3days	N2
66	20190328	N2	3days	372	21.6	2.96	1.88	12.4	0.0580645	0.00795699	0.00505376	0.0333333	5704	372	868	372	1004	6928	372	3days	0.0580645	0.00505376	0.0333333	0.00795699	no	N2_3days	N2
69	20190328	N2	3days	418	34.1	4.49	2.23	39.5	0.0815789	0.0107416	0.00533493	0.0944976	9052	418	1380	418	920	14164	418	3days	0.0815789	0.00533493	0.0944976	0.0107416	no	N2_3days	N2
70	20190328	N2	3days	388	23.6	3.03	1.97	11.1	0.0608247	0.00780928	0.00507732	0.0286082	6040	388	908	388	848	6556	388	3days	0.0608247	0.00507732	0.0286082	0.00780928	no	N2_3days	N2
71	20190328	N2	3days	756	62.2	13	5.92	35.4	0.0822751	0.0171958	0.00783069	0.0468254	8812	756	2256	756	1348	11256	752	3days	0.0822751	0.00783069	0.0468254	0.0171958	no	N2_3days	N2
73	20190328	N2	3days	298	22.1	3.03	1.46	24.5	0.0741611	0.0101678	0.00489933	0.0822148	7084	298	1044	298	1084	11380	298	3days	0.0741611	0.00489933	0.0822148	0.0101678	no	N2_3days	N2
77	20190328	N2	3days	462	38.5	6.66	3.15	27.1	0.0833333	0.0144156	0.00681818	0.058658	8316	462	1760	462	1344	7308	462	3days	0.0833333	0.00681818	0.058658	0.0144156	no	N2_3days	N2
79	20190328	N2	3days	456	35.2	5.08	3.33	19.1	0.077193	0.0111404	0.00730263	0.041886	7980	456	1428	456	1208	5452	456	3days	0.077193	0.00730263	0.041886	0.0111404	no	N2_3days	N2
80	20190328	N2	3days	414	31.1	7.36	2.35	28.8	0.0751208	0.0177778	0.00567633	0.0695652	9748	414	2168	414	1096	13584	406	3days	0.0751208	0.00567633	0.0695652	0.0177778	no	N2_3days	N2
88	20190328	N2	3days	448	29.1	3.57	1.83	20.5	0.0649554	0.00796875	0.00408482	0.0457589	7680	448	1068	448	924	12136	448	3days	0.0649554	0.00408482	0.0457589	0.00796875	no	N2_3days	N2
89	20190328	N2	3days	528	35.9	6.21	3.99	8.55	0.0679924	0.0117614	0.00755682	0.0161932	8024	528	2284	528	1540	3264	528	3days	0.0679924	0.00755682	0.0161932	0.0117614	no	N2_3days	N2
90	20190328	N2	3days	356	27.6	4.57	2.08	27.2	0.0775281	0.0128371	0.0058427	0.0764045	7676	356	1840	356	1308	15600	356	3days	0.0775281	0.0058427	0.0764045	0.0128371	no	N2_3days	N2
92	20190328	N2	3days	456	28.4	4.11	2.95	58.3	0.0622807	0.00901316	0.0064693	0.127851	5908	456	1160	456	1268	21396	456	3days	0.0622807	0.0064693	0.127851	0.00901316	no	N2_3days	N2
93	20190328	N2	3days	510	37.1	6.4	3.08	36.6	0.0727451	0.012549	0.00603922	0.0717647	7156	510	1632	510	976	13984	510	3days	0.0727451	0.00603922	0.0717647	0.012549	no	N2_3days	N2
94	20190328	N2	3days	688	42.5	6.09	3	35.8	0.0617733	0.00885174	0.00436047	0.0520349	7148	688	1212	688	1080	14456	688	3days	0.0617733	0.00436047	0.0520349	0.00885174	no	N2_3days	N2
95	20190328	N2	3days	460	35.4	5.39	2.85	13.9	0.0769565	0.0117174	0.00619565	0.0302174	7292	460	1452	460	1032	7612	460	3days	0.0769565	0.00619565	0.0302174	0.0117174	no	N2_3days	N2
96	20190328	N2	3days	402	29.9	4.11	2.27	13.2	0.0743781	0.0102239	0.00564677	0.0328358	8100	402	1432	402	992	4092	402	3days	0.0743781	0.00564677	0.0328358	0.0102239	no	N2_3days	N2
97	20190328	N2	3days	482	33.4	9.32	4.45	18.4	0.0692946	0.0193361	0.00923237	0.0381743	8264	482	2684	482	1516	7776	482	3days	0.0692946	0.00923237	0.0381743	0.0193361	no	N2_3days	N2
99	20190328	N2	3days	378	31.5	6.09	3.09	14.5	0.0833333	0.0161111	0.0081746	0.0383598	8788	378	2048	378	1308	5268	378	3days	0.0833333	0.0081746	0.0383598	0.0161111	no	N2_3days	N2
103	20190328	N2	3days	458	30.7	5.68	3.28	20.1	0.0670306	0.0124017	0.00716157	0.0438865	6488	458	1648	458	1352	9800	458	3days	0.0670306	0.00716157	0.0438865	0.0124017	no	N2_3days	N2
104	20190328	N2	3days	418	40.3	6.61	1.76	21	0.0964115	0.0158134	0.00421053	0.0502392	8968	418	1676	418	996	9740	418	3days	0.0964115	0.00421053	0.0502392	0.0158134	no	N2_3days	N2
105	20190328	N2	3days	570	36.1	5.99	2.91	29.7	0.0633333	0.0105088	0.00510526	0.0521053	8244	570	1876	570	1152	12140	570	3days	0.0633333	0.00510526	0.0521053	0.0105088	no	N2_3days	N2
106	20190328	N2	3days	404	30.5	5.61	2.76	24.6	0.075495	0.0138861	0.00683168	0.0608911	7596	404	1564	404	1192	6288	404	3days	0.075495	0.00683168	0.0608911	0.0138861	no	N2_3days	N2
109	20190328	N2	3days	282	14.3	1.84	0.95	9.12	0.0507092	0.00652482	0.00336879	0.0323404	4732	282	764	282	856	4908	282	3days	0.0507092	0.00336879	0.0323404	0.00652482	no	N2_3days	N2
110	20190328	N2	3days	408	35.9	4.58	2.77	31.5	0.0879902	0.0112255	0.00678922	0.0772059	8600	408	1736	408	1120	13952	408	3days	0.0879902	0.00678922	0.0772059	0.0112255	no	N2_3days	N2
111	20190328	N2	3days	306	24.8	3.63	1.4	13.3	0.0810458	0.0118627	0.00457516	0.0434641	8512	306	1596	306	772	7224	306	3days	0.0810458	0.00457516	0.0434641	0.0118627	no	N2_3days	N2
113	20190328	N2	3days	328	24.6	4.34	1.86	8.27	0.075	0.0132317	0.00567073	0.0252134	8136	328	1748	328	1092	4188	328	3days	0.075	0.00567073	0.0252134	0.0132317	no	N2_3days	N2
114	20190328	N2	3days	510	36.9	7.48	4.06	18.2	0.0723529	0.0146667	0.00796078	0.0356863	6960	510	1688	510	1328	5180	510	3days	0.0723529	0.00796078	0.0356863	0.0146667	no	N2_3days	N2
117	20190328	N2	3days	334	20.8	2.81	1.3	10.5	0.0622754	0.00841317	0.00389222	0.0314371	6348	334	1056	334	884	3588	334	3days	0.0622754	0.00389222	0.0314371	0.00841317	no	N2_3days	N2
118	20190328	N2	3days	438	35.7	5.93	3.05	19.4	0.0815068	0.0135388	0.00696347	0.0442922	7892	438	1660	438	1152	5292	438	3days	0.0815068	0.00696347	0.0442922	0.0135388	no	N2_3days	N2
121	20190328	N2	3days	504	42.4	8.64	4.57	30.1	0.084127	0.0171429	0.00906746	0.0597222	8316	504	2708	504	1764	13548	504	3days	0.084127	0.00906746	0.0597222	0.0171429	no	N2_3days	N2
122	20190328	N2	3days	294	20.9	2.79	1.03	20.5	0.0710884	0.0094898	0.0035034	0.0697279	6472	294	1136	294	744	11340	294	3days	0.0710884	0.0035034	0.0697279	0.0094898	no	N2_3days	N2
125	20190328	N2	3days	508	36	9.85	4.91	41.8	0.0708661	0.0193898	0.00966535	0.0822835	8480	508	2764	508	1880	16704	508	3days	0.0708661	0.00966535	0.0822835	0.0193898	no	N2_3days	N2
127	20190328	N2	3days	524	48.6	6.82	3.3	30.1	0.0927481	0.0130153	0.00629771	0.0574427	10316	524	2548	524	1464	18368	524	3days	0.0927481	0.00629771	0.0574427	0.0130153	no	N2_3days	N2
130	20190328	N2	3days	360	18.4	2.29	1.28	13.6	0.0511111	0.00636111	0.00355556	0.0377778	4576	360	860	360	720	8308	360	3days	0.0511111	0.00355556	0.0377778	0.00636111	no	N2_3days	N2
131	20190328	N2	3days	462	31.9	5.21	2.9	20.3	0.0690476	0.0112771	0.00627706	0.0439394	7048	462	1384	462	1060	10128	462	3days	0.0690476	0.00627706	0.0439394	0.0112771	no	N2_3days	N2
132	20190328	N2	3days	270	17.5	5.88	3.28	13.7	0.0648148	0.0217778	0.0121481	0.0507407	7644	270	2780	270	2124	8604	270	3days	0.0648148	0.0121481	0.0507407	0.0217778	no	N2_3days	N2
133	20190328	N2	3days	540	29.2	4.23	2.92	46	0.0540741	0.00783333	0.00540741	0.0851852	5224	540	1112	540	1068	13516	540	3days	0.0540741	0.00540741	0.0851852	0.00783333	no	N2_3days	N2
134	20190328	N2	3days	352	20.6	3.07	1.79	11.1	0.0585227	0.00872159	0.00508523	0.0315341	5364	352	924	352	896	3720	352	3days	0.0585227	0.00508523	0.0315341	0.00872159	no	N2_3days	N2
135	20190328	N2	3days	448	25.2	3.84	2.25	17.4	0.05625	0.00857143	0.00502232	0.0388393	5176	448	1008	448	1028	10600	448	3days	0.05625	0.00502232	0.0388393	0.00857143	no	N2_3days	N2
136	20190328	N2	3days	500	36.9	8.95	3.77	16.1	0.0738	0.0179	0.00754	0.0322	8120	500	1848	500	1120	12536	500	3days	0.0738	0.00754	0.0322	0.0179	no	N2_3days	N2
138	20190328	N2	3days	362	29.8	4.01	1.9	22.2	0.0823204	0.0110773	0.00524862	0.061326	8236	362	1364	362	996	11224	362	3days	0.0823204	0.00524862	0.061326	0.0110773	no	N2_3days	N2
139	20190328	N2	3days	340	29.6	4.97	2.2	17.8	0.0870588	0.0146176	0.00647059	0.0523529	8504	340	1996	340	972	6800	340	3days	0.0870588	0.00647059	0.0523529	0.0146176	no	N2_3days	N2
140	20190328	N2	3days	398	30.1	5.7	2.61	27.8	0.0756281	0.0143216	0.00655779	0.0698492	7548	398	2060	398	1220	12736	398	3days	0.0756281	0.00655779	0.0698492	0.0143216	no	N2_3days	N2
141	20190328	N2	3days	272	16.2	2.52	1.49	21.8	0.0595588	0.00926471	0.00547794	0.0801471	5964	272	1224	272	792	9276	272	3days	0.0595588	0.00547794	0.0801471	0.00926471	no	N2_3days	N2
142	20190328	N2	3days	278	19.8	3.78	1.31	7.04	0.071223	0.0135971	0.00471223	0.0253237	7388	278	1848	278	936	5444	278	3days	0.071223	0.00471223	0.0253237	0.0135971	no	N2_3days	N2
143	20190328	N2	3days	392	23.2	3.36	1.61	10.6	0.0591837	0.00857143	0.00410714	0.0270408	5816	392	1080	392	752	2896	392	3days	0.0591837	0.00410714	0.0270408	0.00857143	no	N2_3days	N2
144	20190328	N2	3days	486	36.7	3.98	2.34	6.97	0.0755144	0.0081893	0.00481481	0.0143416	7308	486	1100	486	988	6176	486	3days	0.0755144	0.00481481	0.0143416	0.0081893	no	N2_3days	N2
146	20190328	N2	3days	512	42.2	8.29	3.66	26.6	0.0824219	0.0161914	0.00714844	0.0519531	9500	512	2072	512	1372	9988	512	3days	0.0824219	0.00714844	0.0519531	0.0161914	no	N2_3days	N2
147	20190328	N2	3days	380	20.9	2.89	1.75	14.9	0.055	0.00760526	0.00460526	0.0392105	5156	380	892	380	832	4644	380	3days	0.055	0.00460526	0.0392105	0.00760526	no	N2_3days	N2
149	20190328	N2	3days	910	68.5	17.9	9.86	50.1	0.0752747	0.0196703	0.0108352	0.0550549	8468	910	2704	910	1560	11588	910	3days	0.0752747	0.0108352	0.0550549	0.0196703	no	N2_3days	N2
150	20190328	N2	3days	388	27.1	3.69	2.09	19.8	0.0698454	0.00951031	0.0053866	0.0510309	7176	388	1216	388	960	5280	388	3days	0.0698454	0.0053866	0.0510309	0.00951031	no	N2_3days	N2
151	20190328	N2	3days	438	26	3.47	1.9	23.7	0.0593607	0.00792237	0.0043379	0.0541096	5672	438	876	438	880	10552	438	3days	0.0593607	0.0043379	0.0541096	0.00792237	no	N2_3days	N2
152	20190328	N2	3days	498	40.9	12.5	6.75	45.1	0.0821285	0.0251004	0.0135542	0.0905622	9032	498	3176	498	2244	15660	498	3days	0.0821285	0.0135542	0.0905622	0.0251004	no	N2_3days	N2
154	20190328	N2	3days	524	45.4	9.46	5.05	26.7	0.0866412	0.0180534	0.0096374	0.0509542	10196	524	2176	524	1396	10640	524	3days	0.0866412	0.0096374	0.0509542	0.0180534	no	N2_3days	N2
157	20190328	N2	3days	354	22.3	2.25	1.2	28.1	0.0629944	0.00635593	0.00338983	0.0793785	5936	354	784	354	768	20860	352	3days	0.0629944	0.00338983	0.0793785	0.00635593	no	N2_3days	N2
158	20190328	N2	3days	552	46.1	8.42	4.58	42	0.0835145	0.0152536	0.0082971	0.076087	7828	552	2012	552	1392	17508	552	3days	0.0835145	0.0082971	0.076087	0.0152536	no	N2_3days	N2
160	20190328	N2	3days	538	41.6	7.6	3.05	30.3	0.0773234	0.0141264	0.00566914	0.0563197	7168	538	1860	538	908	11780	538	3days	0.0773234	0.00566914	0.0563197	0.0141264	no	N2_3days	N2
161	20190328	N2	3days	426	28.4	7.16	3.16	22.2	0.0666667	0.0168075	0.00741784	0.0521127	7864	426	2432	426	1284	12132	426	3days	0.0666667	0.00741784	0.0521127	0.0168075	no	N2_3days	N2
163	20190328	N2	3days	476	32.3	5.24	2.69	23.2	0.0678571	0.0110084	0.00565126	0.0487395	7016	476	1304	476	976	11680	476	3days	0.0678571	0.00565126	0.0487395	0.0110084	no	N2_3days	N2
164	20190328	N2	3days	860	77.6	13.6	6.48	46	0.0902326	0.015814	0.00753488	0.0534884	8668	860	1804	860	1304	17352	860	3days	0.0902326	0.00753488	0.0534884	0.015814	no	N2_3days	N2
165	20190328	N2	3days	258	25.3	5.43	2.77	17.2	0.098062	0.0210465	0.0107364	0.0666667	10412	258	2204	258	1336	11052	258	3days	0.098062	0.0107364	0.0666667	0.0210465	no	N2_3days	N2
169	20190328	N2	3days	476	31.9	4.7	2.11	22.3	0.0670168	0.00987395	0.00443277	0.0468487	7928	476	1424	476	1148	11696	476	3days	0.0670168	0.00443277	0.0468487	0.00987395	no	N2_3days	N2
170	20190328	N2	3days	486	38.1	12.7	6.24	26.7	0.0783951	0.0261317	0.0128395	0.0549383	8400	486	2796	486	1844	17528	486	3days	0.0783951	0.0128395	0.0549383	0.0261317	no	N2_3days	N2
171	20190328	N2	3days	528	42	8.27	3.74	17.2	0.0795455	0.0156629	0.00708333	0.0325758	8256	528	2108	528	1228	8260	528	3days	0.0795455	0.00708333	0.0325758	0.0156629	no	N2_3days	N2
173	20190328	N2	3days	566	37.1	7.71	4.34	26.6	0.0655477	0.0136219	0.00766784	0.0469965	8336	566	2656	566	1552	12904	566	3days	0.0655477	0.00766784	0.0469965	0.0136219	no	N2_3days	N2
176	20190328	N2	3days	442	31.3	4.81	3.07	33.5	0.0708145	0.0108824	0.0069457	0.0757919	7688	442	1344	442	1156	12616	442	3days	0.0708145	0.0069457	0.0757919	0.0108824	no	N2_3days	N2
177	20190328	N2	3days	440	31.4	5.88	2.7	55.5	0.0713636	0.0133636	0.00613636	0.126136	10080	440	2444	440	1184	29380	440	3days	0.0713636	0.00613636	0.126136	0.0133636	no	N2_3days	N2
178	20190328	N2	3days	290	19.9	2.42	1.08	15.6	0.0686207	0.00834483	0.00372414	0.0537931	6512	290	1104	290	912	10384	290	3days	0.0686207	0.00372414	0.0537931	0.00834483	no	N2_3days	N2
180	20190328	N2	3days	464	27.6	3.37	1.71	36.1	0.0594828	0.00726293	0.00368534	0.0778017	5824	464	1084	464	844	13844	464	3days	0.0594828	0.00368534	0.0778017	0.00726293	no	N2_3days	N2
181	20190328	N2	3days	266	22.1	3.77	0.94	29.5	0.0830827	0.0141729	0.00353383	0.110902	8020	266	1560	266	704	26168	266	3days	0.0830827	0.00353383	0.110902	0.0141729	no	N2_3days	N2
182	20190328	N2	3days	548	43.4	8.69	3.65	16.7	0.0791971	0.0158577	0.00666058	0.0304745	7748	548	2032	548	1096	7500	548	3days	0.0791971	0.00666058	0.0304745	0.0158577	no	N2_3days	N2
184	20190328	N2	3days	310	19.3	2.18	1.34	15.7	0.0622581	0.00703226	0.00432258	0.0506452	5880	310	1000	310	944	10556	310	3days	0.0622581	0.00432258	0.0506452	0.00703226	no	N2_3days	N2
185	20190328	N2	3days	382	32	4.35	2.12	21.4	0.0837696	0.0113874	0.00554974	0.0560209	7972	382	1652	382	916	12612	382	3days	0.0837696	0.00554974	0.0560209	0.0113874	no	N2_3days	N2
187	20190328	N2	3days	632	45.9	7.65	5.28	47	0.0726266	0.0121044	0.00835443	0.0743671	7564	632	1536	632	1588	17876	632	3days	0.0726266	0.00835443	0.0743671	0.0121044	no	N2_3days	N2
189	20190328	N2	3days	562	34.5	6.26	3.34	59	0.0613879	0.0111388	0.00594306	0.104982	8096	562	2028	562	1176	23236	562	3days	0.0613879	0.00594306	0.104982	0.0111388	no	N2_3days	N2
190	20190328	N2	3days	304	22.3	3.67	1.93	13.5	0.0733553	0.0120724	0.00634868	0.0444079	8180	304	1412	304	1216	4440	304	3days	0.0733553	0.00634868	0.0444079	0.0120724	no	N2_3days	N2
191	20190328	N2	3days	324	27.4	4.44	2.35	38.4	0.0845679	0.0137037	0.00725309	0.118519	8208	324	1744	324	1144	17104	324	3days	0.0845679	0.00725309	0.118519	0.0137037	no	N2_3days	N2
192	20190328	N2	3days	390	33.1	4.58	2.38	27.3	0.0848718	0.0117436	0.00610256	0.07	9188	390	1692	390	1016	11192	390	3days	0.0848718	0.00610256	0.07	0.0117436	no	N2_3days	N2
193	20190328	N2	3days	706	65.3	16.4	11	85.1	0.0924929	0.0232295	0.0155807	0.120538	9224	706	3896	706	2876	21240	706	3days	0.0924929	0.0155807	0.120538	0.0232295	no	N2_3days	N2
194	20190328	N2	3days	294	19.6	5.61	2.66	12.1	0.0666667	0.0190816	0.00904762	0.0411565	7136	294	2548	294	1320	5284	294	3days	0.0666667	0.00904762	0.0411565	0.0190816	no	N2_3days	N2
197	20190328	N2	3days	378	29.5	4.62	1.92	24.3	0.0780423	0.0122222	0.00507937	0.0642857	8360	378	1632	378	900	9928	378	3days	0.0780423	0.00507937	0.0642857	0.0122222	no	N2_3days	N2
198	20190328	N2	3days	414	24.4	8.36	3.76	7.15	0.0589372	0.0201932	0.00908213	0.0172705	6148	414	2436	414	1476	2100	414	3days	0.0589372	0.00908213	0.0172705	0.0201932	no	N2_3days	N2
202	20190328	N2	3days	436	33.7	7.02	2.4	27.6	0.0772936	0.0161009	0.00550459	0.0633028	10128	436	2692	436	1012	12356	436	3days	0.0772936	0.00550459	0.0633028	0.0161009	no	N2_3days	N2
203	20190328	N2	3days	430	32.6	8.15	3.18	24.5	0.075814	0.0189535	0.00739535	0.0569767	8604	430	2308	430	1196	9348	430	3days	0.075814	0.00739535	0.0569767	0.0189535	no	N2_3days	N2
204	20190328	N2	3days	306	19.1	3.15	1.58	22.1	0.0624183	0.0102941	0.0051634	0.0722222	6208	306	1184	306	952	11840	306	3days	0.0624183	0.0051634	0.0722222	0.0102941	no	N2_3days	N2
206	20190328	N2	3days	514	32.8	5.74	2.43	16.9	0.0638132	0.0111673	0.00472763	0.0328794	9164	514	2140	514	1200	12320	514	3days	0.0638132	0.00472763	0.0328794	0.0111673	no	N2_3days	N2
209	20190328	N2	3days	266	22.1	3.2	1.09	20	0.0830827	0.0120301	0.00409774	0.075188	8680	266	1308	266	976	20164	266	3days	0.0830827	0.00409774	0.075188	0.0120301	no	N2_3days	N2
212	20190328	N2	3days	296	15.1	2.04	1.19	7.78	0.0510135	0.00689189	0.00402027	0.0262838	4584	296	876	296	972	4352	296	3days	0.0510135	0.00402027	0.0262838	0.00689189	no	N2_3days	N2
214	20190328	N2	3days	396	20.7	2.79	1.61	14	0.0522727	0.00704545	0.00406566	0.0353535	4696	396	772	396	844	8944	396	3days	0.0522727	0.00406566	0.0353535	0.00704545	no	N2_3days	N2
216	20190328	N2	3days	472	24.1	2.91	1.91	27.7	0.0510593	0.00616525	0.00404661	0.0586864	4928	472	792	472	1096	11904	472	3days	0.0510593	0.00404661	0.0586864	0.00616525	no	N2_3days	N2
217	20190328	N2	3days	460	35.9	6.38	2.77	15.2	0.0780435	0.0138696	0.00602174	0.0330435	7272	460	1744	460	1248	7540	460	3days	0.0780435	0.00602174	0.0330435	0.0138696	no	N2_3days	N2
218	20190328	N2	3days	352	24.2	2.34	1.12	16.9	0.06875	0.00664773	0.00318182	0.0480114	6880	352	960	352	712	10192	352	3days	0.06875	0.00318182	0.0480114	0.00664773	no	N2_3days	N2
220	20190328	N2	3days	490	39.1	9.5	4.52	15.7	0.0797959	0.0193878	0.00922449	0.0320408	8948	490	2556	490	1596	4320	490	3days	0.0797959	0.00922449	0.0320408	0.0193878	no	N2_3days	N2
222	20190328	N2	3days	278	24.3	4.34	1.97	19	0.0874101	0.0156115	0.00708633	0.0683453	8676	278	1804	278	1048	16084	278	3days	0.0874101	0.00708633	0.0683453	0.0156115	no	N2_3days	N2
224	20190328	N2	3days	498	36.6	7.52	3.4	30	0.073494	0.0151004	0.00682731	0.060241	7040	498	1700	498	1200	7360	498	3days	0.073494	0.00682731	0.060241	0.0151004	no	N2_3days	N2
228	20190328	N2	3days	438	30.9	4.58	2.22	28.3	0.0705479	0.0104566	0.00506849	0.0646119	7408	438	1440	438	896	13312	438	3days	0.0705479	0.00506849	0.0646119	0.0104566	no	N2_3days	N2
229	20190328	N2	3days	394	22.7	3.36	1.52	21.3	0.0576142	0.00852792	0.00385787	0.0540609	5388	394	1092	394	860	5960	394	3days	0.0576142	0.00385787	0.0540609	0.00852792	no	N2_3days	N2
231	20190328	N2	3days	280	22.6	4.8	2.08	43.2	0.0807143	0.0171429	0.00742857	0.154286	8280	280	2152	280	1148	17268	280	3days	0.0807143	0.00742857	0.154286	0.0171429	no	N2_3days	N2
232	20190328	N2	3days	736	69.1	14.9	8.01	39.5	0.0938859	0.0202446	0.0108832	0.0536685	8744	736	2872	736	1688	14948	736	3days	0.0938859	0.0108832	0.0536685	0.0202446	no	N2_3days	N2
233	20190328	N2	3days	502	39.5	8.29	5.32	14.2	0.0786853	0.0165139	0.0105976	0.0282869	8264	502	2060	502	2016	6056	502	3days	0.0786853	0.0105976	0.0282869	0.0165139	no	N2_3days	N2
235	20190328	N2	3days	394	28.5	4.25	1.56	6.42	0.072335	0.0107868	0.00395939	0.0162944	7708	394	1192	394	800	3620	394	3days	0.072335	0.00395939	0.0162944	0.0107868	no	N2_3days	N2
236	20190328	N2	3days	466	31.8	4.66	2.52	44.3	0.0682403	0.01	0.00540773	0.0950644	7736	466	1412	466	900	18892	466	3days	0.0682403	0.00540773	0.0950644	0.01	no	N2_3days	N2
239	20190328	N2	3days	700	59	9.87	5.68	43.3	0.0842857	0.0141	0.00811429	0.0618571	8940	700	2472	700	1600	16632	700	3days	0.0842857	0.00811429	0.0618571	0.0141	no	N2_3days	N2
240	20190328	N2	3days	440	35	5.16	2.6	18.6	0.0795455	0.0117273	0.00590909	0.0422727	7432	440	1412	440	960	9296	440	3days	0.0795455	0.00590909	0.0422727	0.0117273	no	N2_3days	N2
241	20190328	N2	3days	336	20.9	3.01	1.9	42.7	0.0622024	0.00895833	0.00565476	0.127083	6272	336	1084	336	1068	17568	336	3days	0.0622024	0.00565476	0.127083	0.00895833	no	N2_3days	N2
242	20190328	N2	3days	308	22.6	3.28	1.24	17.5	0.0733766	0.0106494	0.00402597	0.0568182	7588	308	1248	308	704	11348	308	3days	0.0733766	0.00402597	0.0568182	0.0106494	no	N2_3days	N2
247	20190328	N2	3days	468	28	4.14	2.27	35.5	0.0598291	0.00884615	0.00485043	0.0758547	5876	468	1012	468	1064	12348	468	3days	0.0598291	0.00485043	0.0758547	0.00884615	no	N2_3days	N2
248	20190328	N2	3days	256	17.9	11.7	4.95	30.8	0.0699219	0.0457031	0.0193359	0.120313	9896	256	5704	256	2820	14256	256	3days	0.0699219	0.0193359	0.120313	0.0457031	no	N2_3days	N2
249	20190328	N2	3days	430	32.7	6.38	2.8	15.8	0.0760465	0.0148372	0.00651163	0.0367442	7576	430	1704	430	1308	6288	430	3days	0.0760465	0.00651163	0.0367442	0.0148372	no	N2_3days	N2
250	20190328	N2	3days	278	15.3	2.03	0.98	9.65	0.055036	0.00730216	0.00352518	0.0347122	5200	278	888	278	664	4940	278	3days	0.055036	0.00352518	0.0347122	0.00730216	no	N2_3days	N2
252	20190328	N2	3days	380	25.5	4.18	2.13	15	0.0671053	0.011	0.00560526	0.0394737	6540	380	1284	380	988	9684	380	3days	0.0671053	0.00560526	0.0394737	0.011	no	N2_3days	N2
253	20190328	N2	3days	370	29.4	5.13	2.27	22.9	0.0794595	0.0138649	0.00613514	0.0618919	8572	370	1580	370	1152	16536	370	3days	0.0794595	0.00613514	0.0618919	0.0138649	no	N2_3days	N2
254	20190328	N2	3days	400	26.2	3.45	1.88	15.5	0.0655	0.008625	0.0047	0.03875	6300	400	1068	400	956	5292	396	3days	0.0655	0.0047	0.03875	0.008625	no	N2_3days	N2
255	20190328	N2	3days	878	77.8	9.54	4.32	26.8	0.0886105	0.0108656	0.00492027	0.0305239	8892	878	1504	878	1120	8476	874	3days	0.0886105	0.00492027	0.0305239	0.0108656	no	N2_3days	N2
257	20190328	N2	3days	554	44.8	8.21	3.13	23.3	0.0808664	0.0148195	0.00564982	0.0420578	7748	554	1872	554	976	8508	554	3days	0.0808664	0.00564982	0.0420578	0.0148195	no	N2_3days	N2
259	20190328	N2	3days	546	29.9	3	1.83	14.3	0.0547619	0.00549451	0.00335165	0.0261905	5012	546	660	546	836	6468	546	3days	0.0547619	0.00335165	0.0261905	0.00549451	no	N2_3days	N2
260	20190328	N2	3days	406	31.3	4.89	2.62	17.3	0.0770936	0.0120443	0.0064532	0.0426108	8180	406	1544	406	1004	9136	406	3days	0.0770936	0.0064532	0.0426108	0.0120443	no	N2_3days	N2
263	20190328	N2	3days	474	34.7	5.18	2.26	19.1	0.0732068	0.0109283	0.00476793	0.0402954	7584	474	1376	474	984	9184	474	3days	0.0732068	0.00476793	0.0402954	0.0109283	no	N2_3days	N2
264	20190328	N2	3days	492	26.8	3.26	2	31.5	0.0544715	0.00662602	0.00406504	0.0640244	4784	492	824	492	896	12992	492	3days	0.0544715	0.00406504	0.0640244	0.00662602	no	N2_3days	N2
265	20190328	N2	3days	484	40.3	6.95	3.27	23.5	0.0832645	0.0143595	0.0067562	0.0485537	8316	484	1820	484	1396	13588	484	3days	0.0832645	0.0067562	0.0485537	0.0143595	no	N2_3days	N2
266	20190328	N2	3days	334	25.8	5.14	1.98	5.09	0.0772455	0.0153892	0.00592814	0.0152395	8044	334	1892	334	1028	2236	334	3days	0.0772455	0.00592814	0.0152395	0.0153892	no	N2_3days	N2
268	20190328	N2	3days	354	18.4	3.38	1.54	19.4	0.0519774	0.00954802	0.00435028	0.0548023	4524	354	1276	354	700	11724	354	3days	0.0519774	0.00435028	0.0548023	0.00954802	no	N2_3days	N2
269	20190328	N2	3days	464	27.4	3.32	2.24	30.2	0.0590517	0.00715517	0.00482759	0.0650862	6448	464	1036	464	860	12312	464	3days	0.0590517	0.00482759	0.0650862	0.00715517	no	N2_3days	N2
270	20190328	N2	3days	422	27.3	7.56	3.49	26.2	0.0646919	0.0179147	0.00827014	0.0620853	7952	422	1984	422	1320	6952	422	3days	0.0646919	0.00827014	0.0620853	0.0179147	no	N2_3days	N2
273	20190328	N2	3days	282	19.5	3.18	1.47	20.8	0.0691489	0.0112766	0.00521277	0.0737589	8004	282	1736	282	972	11536	282	3days	0.0691489	0.00521277	0.0737589	0.0112766	no	N2_3days	N2
275	20190328	N2	3days	516	43.4	7.82	4.38	40.1	0.0841085	0.015155	0.00848837	0.0777132	9028	516	2224	516	1228	11040	516	3days	0.0841085	0.00848837	0.0777132	0.015155	no	N2_3days	N2
276	20190328	N2	3days	462	36.9	5.83	2.73	22.9	0.0798701	0.012619	0.00590909	0.0495671	7708	462	1580	462	972	10320	462	3days	0.0798701	0.00590909	0.0495671	0.012619	no	N2_3days	N2
277	20190328	N2	3days	280	14.5	2.14	1.4	15.7	0.0517857	0.00764286	0.005	0.0560714	4828	280	1040	280	976	5656	280	3days	0.0517857	0.005	0.0560714	0.00764286	no	N2_3days	N2
278	20190328	N2	3days	286	20.4	2.92	1.6	14.6	0.0713287	0.0102098	0.00559441	0.051049	6968	286	1204	286	932	6920	286	3days	0.0713287	0.00559441	0.051049	0.0102098	no	N2_3days	N2
279	20190328	N2	3days	566	50.1	9.71	3.84	25	0.0885159	0.0171555	0.00678445	0.0441696	8228	566	2408	566	1124	8980	566	3days	0.0885159	0.00678445	0.0441696	0.0171555	no	N2_3days	N2
284	20190328	N2	3days	386	29.9	5.66	2.52	15.6	0.0774611	0.0146632	0.0065285	0.0404145	7852	386	1888	386	1084	4704	386	3days	0.0774611	0.0065285	0.0404145	0.0146632	no	N2_3days	N2
285	20190328	N2	3days	358	19.8	2.89	1.56	29.9	0.0553073	0.00807263	0.00435754	0.0835196	5156	358	1020	358	832	21972	358	3days	0.0553073	0.00435754	0.0835196	0.00807263	no	N2_3days	N2
286	20190328	N2	3days	414	28.9	4.12	2.48	10.6	0.0698068	0.00995169	0.00599034	0.0256039	7324	414	1532	414	1208	7576	414	3days	0.0698068	0.00599034	0.0256039	0.00995169	no	N2_3days	N2
288	20190328	N2	3days	278	14.4	1.53	1.15	6.72	0.0517986	0.0055036	0.00413669	0.0241727	4928	278	648	278	956	2732	278	3days	0.0517986	0.00413669	0.0241727	0.0055036	no	N2_3days	N2
290	20190328	N2	3days	256	20.3	6.08	2.61	13.7	0.0792969	0.02375	0.0101953	0.0535156	9004	256	3628	256	1744	6100	256	3days	0.0792969	0.0101953	0.0535156	0.02375	no	N2_3days	N2
291	20190328	N2	3days	456	40.1	8.13	3.9	20.8	0.0879386	0.0178289	0.00855263	0.045614	8116	456	2212	456	1312	7644	456	3days	0.0879386	0.00855263	0.045614	0.0178289	no	N2_3days	N2
292	20190328	N2	3days	348	24.5	3.48	1.6	16.8	0.0704023	0.01	0.0045977	0.0482759	7380	348	1172	348	856	15876	348	3days	0.0704023	0.0045977	0.0482759	0.01	no	N2_3days	N2
294	20190328	N2	3days	316	22.8	2.41	1.19	6.34	0.0721519	0.00762658	0.00376582	0.0200633	7160	316	1128	316	768	2860	306	3days	0.0721519	0.00376582	0.0200633	0.00762658	no	N2_3days	N2
295	20190328	N2	3days	416	35.1	7.31	4.35	28.1	0.084375	0.0175721	0.0104567	0.0675481	7988	416	2072	416	1464	14912	416	3days	0.084375	0.0104567	0.0675481	0.0175721	no	N2_3days	N2
300	20190328	N2	3days	494	31.2	5.29	2.62	20.6	0.0631579	0.0107085	0.00530364	0.0417004	5656	494	1352	494	1024	9236	494	3days	0.0631579	0.00530364	0.0417004	0.0107085	no	N2_3days	N2
301	20190328	N2	3days	352	26.9	4.28	1.75	6.84	0.0764205	0.0121591	0.00497159	0.0194318	7668	352	1708	352	836	4084	352	3days	0.0764205	0.00497159	0.0194318	0.0121591	no	N2_3days	N2
303	20190328	N2	3days	272	19.1	2.57	1.05	16.4	0.0702206	0.00944853	0.00386029	0.0602941	7036	272	1124	272	820	12696	272	3days	0.0702206	0.00386029	0.0602941	0.00944853	no	N2_3days	N2
304	20190328	N2	3days	432	35.6	5.3	2.81	41.3	0.0824074	0.0122685	0.00650463	0.0956019	8508	432	1620	432	1100	16476	432	3days	0.0824074	0.00650463	0.0956019	0.0122685	no	N2_3days	N2
305	20190328	N2	3days	268	19.3	2.42	0.86	17.5	0.0720149	0.00902985	0.00320896	0.0652985	7120	268	1148	268	764	10392	268	3days	0.0720149	0.00320896	0.0652985	0.00902985	no	N2_3days	N2
311	20190328	N2	3days	256	18.2	2.42	1.05	6.63	0.0710937	0.00945312	0.00410156	0.0258984	7044	256	1276	256	832	3268	256	3days	0.0710937	0.00410156	0.0258984	0.00945312	no	N2_3days	N2
312	20190328	N2	3days	656	51.4	8.88	5.4	44.1	0.0783537	0.0135366	0.00823171	0.0672256	8464	656	1984	656	1408	19036	656	3days	0.0783537	0.00823171	0.0672256	0.0135366	no	N2_3days	N2
314	20190328	N2	3days	636	47.6	8.57	4.34	34.7	0.0748428	0.0134748	0.0068239	0.0545597	8240	636	2352	636	1392	11672	636	3days	0.0748428	0.0068239	0.0545597	0.0134748	no	N2_3days	N2
315	20190328	N2	3days	404	32.6	4.44	2.08	20.5	0.0806931	0.0109901	0.00514851	0.0507426	7816	404	1180	404	924	14232	404	3days	0.0806931	0.00514851	0.0507426	0.0109901	no	N2_3days	N2
318	20190328	N2	3days	346	28.8	4.25	2.81	17.9	0.083237	0.0122832	0.00812139	0.0517341	8504	346	1456	346	1240	6172	346	3days	0.083237	0.00812139	0.0517341	0.0122832	no	N2_3days	N2
320	20190328	N2	3days	560	47.1	7.67	3.36	19.2	0.0841071	0.0136964	0.006	0.0342857	8556	560	1804	560	1012	6824	560	3days	0.0841071	0.006	0.0342857	0.0136964	no	N2_3days	N2
321	20190328	N2	3days	418	29.8	3.84	1.48	15.6	0.0712919	0.0091866	0.00354067	0.0373206	7784	418	1284	418	656	9508	418	3days	0.0712919	0.00354067	0.0373206	0.0091866	no	N2_3days	N2
322	20190328	N2	3days	406	22.6	2.24	1.65	9.85	0.055665	0.00551724	0.00406404	0.0242611	5876	406	744	406	868	3992	404	3days	0.055665	0.00406404	0.0242611	0.00551724	no	N2_3days	N2
323	20190328	N2	3days	430	34.4	7.13	2.16	23.6	0.08	0.0165814	0.00502326	0.0548837	8336	430	2092	430	1124	15068	430	3days	0.08	0.00502326	0.0548837	0.0165814	no	N2_3days	N2
324	20190328	N2	3days	718	44.9	5.31	2.63	23.2	0.0625348	0.00739554	0.00366295	0.032312	5720	718	952	718	916	8100	718	3days	0.0625348	0.00366295	0.032312	0.00739554	no	N2_3days	N2
325	20190328	N2	3days	258	21	3.35	1.4	12.9	0.0813953	0.0129845	0.00542636	0.05	8296	258	1540	258	984	8848	258	3days	0.0813953	0.00542636	0.05	0.0129845	no	N2_3days	N2
328	20190328	N2	3days	526	27.1	3.46	1.76	18.6	0.0515209	0.00657795	0.00334601	0.0353612	4960	526	884	526	912	15204	526	3days	0.0515209	0.00334601	0.0353612	0.00657795	no	N2_3days	N2
329	20190328	N2	3days	394	30	4.44	2.08	22.8	0.0761421	0.011269	0.00527919	0.057868	8016	394	1412	394	1000	13848	394	3days	0.0761421	0.00527919	0.057868	0.011269	no	N2_3days	N2
330	20190328	N2	3days	622	48.9	9.89	3.88	49.9	0.0786174	0.0159003	0.00623794	0.0802251	7616	622	2628	622	1084	15428	622	3days	0.0786174	0.00623794	0.0802251	0.0159003	no	N2_3days	N2
334	20190328	N2	3days	480	37.6	5.76	3.04	34.4	0.0783333	0.012	0.00633333	0.0716667	7932	480	1548	480	1216	14176	480	3days	0.0783333	0.00633333	0.0716667	0.012	no	N2_3days	N2
336	20190328	N2	3days	252	15	2.19	1.48	14.7	0.0595238	0.00869048	0.00587302	0.0583333	5904	252	968	252	1152	5760	252	3days	0.0595238	0.00587302	0.0583333	0.00869048	no	N2_3days	N2
339	20190328	N2	3days	288	22.4	3.9	1.94	38.3	0.0777778	0.0135417	0.00673611	0.132986	8768	288	1660	288	1120	17464	288	3days	0.0777778	0.00673611	0.132986	0.0135417	no	N2_3days	N2
341	20190328	N2	3days	364	33.2	6.45	2.39	24.6	0.0912088	0.0177198	0.00656593	0.0675824	8988	364	1784	364	1188	15572	364	3days	0.0912088	0.00656593	0.0675824	0.0177198	no	N2_3days	N2
342	20190328	N2	3days	294	18.7	2.14	1.16	13.9	0.0636054	0.00727891	0.00394558	0.0472789	6204	294	948	294	760	10412	294	3days	0.0636054	0.00394558	0.0472789	0.00727891	no	N2_3days	N2
344	20190328	N2	3days	420	27	4.14	2.36	13.1	0.0642857	0.00985714	0.00561905	0.0311905	6576	420	1124	420	924	4948	420	3days	0.0642857	0.00561905	0.0311905	0.00985714	no	N2_3days	N2
347	20190328	N2	3days	522	42.4	5.1	2.65	12.6	0.0812261	0.00977011	0.00507663	0.0241379	8036	522	1188	522	872	6564	522	3days	0.0812261	0.00507663	0.0241379	0.00977011	no	N2_3days	N2
348	20190328	N2	3days	506	37.3	10.9	6.17	30.9	0.0737154	0.0215415	0.0121937	0.0610672	8680	506	3032	506	2288	14440	506	3days	0.0737154	0.0121937	0.0610672	0.0215415	no	N2_3days	N2
349	20190328	N2	3days	436	37.2	5.7	2.62	13.8	0.0853211	0.0130734	0.00600917	0.0316514	9224	436	1508	436	1200	11124	436	3days	0.0853211	0.00600917	0.0316514	0.0130734	no	N2_3days	N2
350	20190328	N2	3days	264	25.8	4.89	1.25	18	0.0977273	0.0185227	0.00473485	0.0681818	10052	264	2068	264	940	15248	264	3days	0.0977273	0.00473485	0.0681818	0.0185227	no	N2_3days	N2
351	20190328	N2	3days	512	44.1	10.5	5.21	34.3	0.0861328	0.0205078	0.0101758	0.0669922	9040	512	2868	512	1836	8944	512	3days	0.0861328	0.0101758	0.0669922	0.0205078	no	N2_3days	N2
353	20190328	N2	3days	608	42.2	5.2	2.83	28.7	0.0694079	0.00855263	0.00465461	0.0472039	7588	608	1092	608	1084	11356	608	3days	0.0694079	0.00465461	0.0472039	0.00855263	no	N2_3days	N2
355	20190328	N2	3days	358	19.1	2.73	1.42	19.9	0.053352	0.0076257	0.00396648	0.0555866	5164	358	804	358	856	12520	358	3days	0.053352	0.00396648	0.0555866	0.0076257	no	N2_3days	N2
356	20190328	N2	3days	470	40.6	7.45	3.76	16.6	0.086383	0.0158511	0.008	0.0353191	7956	470	1884	470	1184	5696	470	3days	0.086383	0.008	0.0353191	0.0158511	no	N2_3days	N2
358	20190328	N2	3days	264	23.3	3.85	2	20.1	0.0882576	0.0145833	0.00757576	0.0761364	9232	264	1756	264	1168	10380	264	3days	0.0882576	0.00757576	0.0761364	0.0145833	no	N2_3days	N2
359	20190328	N2	3days	262	14	1.89	1.05	11.8	0.0534351	0.00721374	0.00400763	0.0450382	5232	262	804	262	848	5192	262	3days	0.0534351	0.00400763	0.0450382	0.00721374	no	N2_3days	N2
361	20190328	N2	3days	334	21.8	3.07	1.73	16.8	0.0652695	0.00919162	0.00517964	0.0502994	7088	334	1120	334	876	5680	334	3days	0.0652695	0.00517964	0.0502994	0.00919162	no	N2_3days	N2
363	20190328	N2	3days	526	44.9	9.84	4.79	38.1	0.0853612	0.0187072	0.00910646	0.0724335	8296	526	2296	526	1376	16752	526	3days	0.0853612	0.00910646	0.0724335	0.0187072	no	N2_3days	N2
367	20190328	N2	3days	774	67.6	12.1	4.6	15.4	0.0873385	0.0156331	0.00594315	0.0198966	8196	774	2056	774	1192	7420	774	3days	0.0873385	0.00594315	0.0198966	0.0156331	no	N2_3days	N2
373	20190328	N2	3days	324	23	2.81	1.49	35.7	0.0709877	0.00867284	0.00459877	0.110185	7324	324	1072	324	944	17120	324	3days	0.0709877	0.00459877	0.110185	0.00867284	no	N2_3days	N2
374	20190328	N2	3days	414	23.9	3.23	1.76	23.5	0.0577295	0.00780193	0.00425121	0.0567633	5536	414	916	414	808	9696	414	3days	0.0577295	0.00425121	0.0567633	0.00780193	no	N2_3days	N2
377	20190328	N2	3days	422	33.7	6.59	5.16	14	0.0798578	0.0156161	0.0122275	0.0331754	7536	422	2124	422	1836	6404	422	3days	0.0798578	0.0122275	0.0331754	0.0156161	no	N2_3days	N2
378	20190328	N2	3days	306	23.9	4.24	1.79	18.7	0.0781046	0.0138562	0.00584967	0.0611111	7752	306	1792	306	980	6440	306	3days	0.0781046	0.00584967	0.0611111	0.0138562	no	N2_3days	N2
381	20190328	N2	3days	806	65.1	13.8	6.35	51.6	0.0807692	0.0171216	0.00787841	0.0640199	7856	806	2288	806	1496	17216	806	3days	0.0807692	0.00787841	0.0640199	0.0171216	no	N2_3days	N2
383	20190328	N2	3days	528	41.5	7.06	3.12	17.9	0.0785985	0.0133712	0.00590909	0.0339015	8056	528	1828	528	1352	10404	528	3days	0.0785985	0.00590909	0.0339015	0.0133712	no	N2_3days	N2
385	20190328	N2	3days	268	13.5	1.99	1.15	9.62	0.0503731	0.00742537	0.00429104	0.0358955	4504	268	820	268	796	4488	268	3days	0.0503731	0.00429104	0.0358955	0.00742537	no	N2_3days	N2
388	20190328	N2	3days	354	28.3	5.54	2.3	16.1	0.0799435	0.0156497	0.00649718	0.0454802	8124	354	2092	354	1272	8340	354	3days	0.0799435	0.00649718	0.0454802	0.0156497	no	N2_3days	N2
391	20190328	N2	3days	392	32.3	5.04	2.48	20.9	0.082398	0.0128571	0.00632653	0.0533163	7724	392	1616	392	1240	13076	392	3days	0.082398	0.00632653	0.0533163	0.0128571	no	N2_3days	N2
392	20190328	N2	3days	436	31.2	9.52	5.6	27.9	0.0715596	0.0218349	0.012844	0.0639908	8960	436	3044	436	2604	12912	436	3days	0.0715596	0.012844	0.0639908	0.0218349	no	N2_3days	N2
393	20190328	N2	3days	314	17.3	2.59	1.08	17	0.0550955	0.00824841	0.00343949	0.0541401	5168	314	856	314	796	9376	314	3days	0.0550955	0.00343949	0.0541401	0.00824841	no	N2_3days	N2
394	20190328	N2	3days	358	25.6	6.77	2.86	12.1	0.0715084	0.0189106	0.00798883	0.0337989	8576	358	1996	358	1128	4864	358	3days	0.0715084	0.00798883	0.0337989	0.0189106	no	N2_3days	N2
396	20190328	N2	3days	332	19.4	2.42	1.24	9.96	0.0584337	0.00728916	0.00373494	0.03	6004	332	784	332	920	3928	332	3days	0.0584337	0.00373494	0.03	0.00728916	no	N2_3days	N2
397	20190328	N2	3days	522	32.4	4.45	2.5	26.4	0.062069	0.0085249	0.00478927	0.0505747	5752	522	1028	522	872	10764	522	3days	0.062069	0.00478927	0.0505747	0.0085249	no	N2_3days	N2
398	20190328	N2	3days	390	25.6	6.3	4.89	15.3	0.065641	0.0161538	0.0125385	0.0392308	8384	390	2156	390	1928	4852	390	3days	0.065641	0.0125385	0.0392308	0.0161538	no	N2_3days	N2
399	20190328	N2	3days	470	38.5	8.13	4.03	32.4	0.0819149	0.0172979	0.00857447	0.0689362	8464	470	2336	470	1516	14848	470	3days	0.0819149	0.00857447	0.0689362	0.0172979	no	N2_3days	N2
400	20190328	N2	3days	320	21.8	2.15	1.12	14.4	0.068125	0.00671875	0.0035	0.045	7160	320	956	320	796	7800	320	3days	0.068125	0.0035	0.045	0.00671875	no	N2_3days	N2
403	20190328	N2	3days	382	26.2	6.48	3.47	9.39	0.0685864	0.0169634	0.00908377	0.0245812	8896	382	2284	382	1688	3268	382	3days	0.0685864	0.00908377	0.0245812	0.0169634	no	N2_3days	N2
406	20190328	N2	3days	496	28.1	4.5	2.26	15	0.0566532	0.00907258	0.00455645	0.0302419	5544	496	1176	496	852	7604	496	3days	0.0566532	0.00455645	0.0302419	0.00907258	no	N2_3days	N2
411	20190328	N2	3days	260	23.5	3.76	1.61	19.9	0.0903846	0.0144615	0.00619231	0.0765385	9636	260	2676	260	1264	13564	260	3days	0.0903846	0.00619231	0.0765385	0.0144615	no	N2_3days	N2
415	20190328	N2	3days	514	44.9	8.32	3.01	41.6	0.0873541	0.0161868	0.00585603	0.0809339	7816	514	1860	514	1024	15372	514	3days	0.0873541	0.00585603	0.0809339	0.0161868	no	N2_3days	N2
416	20190328	N2	3days	356	27.3	7.29	3.56	38.9	0.0766854	0.0204775	0.01	0.10927	10056	356	2864	356	1540	13192	356	3days	0.0766854	0.01	0.10927	0.0204775	no	N2_3days	N2
418	20190328	N2	3days	512	39.5	6.02	2.21	17.6	0.0771484	0.0117578	0.00431641	0.034375	7512	512	1568	512	852	7080	512	3days	0.0771484	0.00431641	0.034375	0.0117578	no	N2_3days	N2
420	20190328	N2	3days	636	35.7	4.14	3.18	24.8	0.0561321	0.00650943	0.005	0.0389937	5456	636	808	632	924	11192	636	3days	0.0561321	0.005	0.0389937	0.00650943	no	N2_3days	N2
422	20190328	N2	3days	300	18.8	2.6	1.54	15.5	0.0626667	0.00866667	0.00513333	0.0516667	6740	300	932	300	1132	9892	300	3days	0.0626667	0.00513333	0.0516667	0.00866667	no	N2_3days	N2
423	20190328	N2	3days	314	22.4	5.29	2.51	17.7	0.0713376	0.0168471	0.00799363	0.0563694	8712	314	3964	314	1400	7512	314	3days	0.0713376	0.00799363	0.0563694	0.0168471	no	N2_3days	N2
425	20190328	N2	3days	358	22.2	2.97	1.58	24.7	0.0620112	0.00829609	0.00441341	0.0689944	6124	358	928	358	872	14460	358	3days	0.0620112	0.00441341	0.0689944	0.00829609	no	N2_3days	N2
426	20190328	N2	3days	436	24.9	3.31	1.68	9.77	0.0571101	0.00759174	0.00385321	0.0224083	5376	436	896	436	908	2976	436	3days	0.0571101	0.00385321	0.0224083	0.00759174	no	N2_3days	N2
429	20190328	N2	3days	478	34.4	4.57	1.92	21.5	0.0719665	0.00956067	0.00401674	0.0449791	7468	478	1252	478	816	11972	478	3days	0.0719665	0.00401674	0.0449791	0.00956067	no	N2_3days	N2
430	20190328	N2	3days	304	24.7	3.82	1.2	22.6	0.08125	0.0125658	0.00394737	0.0743421	8160	304	1532	304	840	12036	304	3days	0.08125	0.00394737	0.0743421	0.0125658	no	N2_3days	N2
431	20190328	N2	3days	286	19.7	2.82	1.23	24.7	0.0688811	0.00986014	0.0043007	0.0863636	7608	286	1132	286	856	22984	286	3days	0.0688811	0.0043007	0.0863636	0.00986014	no	N2_3days	N2
433	20190328	N2	3days	520	40.7	9.59	4.76	24.2	0.0782692	0.0184423	0.00915385	0.0465385	8320	520	2644	520	1516	6672	520	3days	0.0782692	0.00915385	0.0465385	0.0184423	no	N2_3days	N2
434	20190328	N2	3days	674	47.2	5.88	2.87	32.9	0.0700297	0.00872404	0.00425816	0.0488131	8956	674	1324	674	820	10280	674	3days	0.0700297	0.00425816	0.0488131	0.00872404	no	N2_3days	N2
438	20190328	N2	3days	620	54.6	15.1	9.41	39.6	0.0880645	0.0243548	0.0151774	0.063871	9108	620	3704	620	2808	16044	620	3days	0.0880645	0.0151774	0.063871	0.0243548	no	N2_3days	N2
439	20190328	N2	3days	276	21.6	3.2	1.48	31	0.0782609	0.0115942	0.00536232	0.112319	7764	276	1336	276	960	18760	276	3days	0.0782609	0.00536232	0.112319	0.0115942	no	N2_3days	N2
440	20190328	N2	3days	626	60.9	11.3	5.1	44.4	0.0972843	0.0180511	0.00814696	0.0709265	9200	626	2052	626	1344	17800	626	3days	0.0972843	0.00814696	0.0709265	0.0180511	no	N2_3days	N2
445	20190328	N2	3days	352	22	3.15	1.66	14.8	0.0625	0.00894886	0.00471591	0.0420455	6156	352	1024	352	840	5732	352	3days	0.0625	0.00471591	0.0420455	0.00894886	no	N2_3days	N2
447	20190328	N2	3days	504	36	5.3	1.69	22.9	0.0714286	0.0105159	0.00335317	0.0454365	9052	504	1748	504	1000	9988	504	3days	0.0714286	0.00335317	0.0454365	0.0105159	no	N2_3days	N2
451	20190328	N2	3days	442	27	3.25	2.16	24.6	0.061086	0.00735294	0.00488688	0.0556561	5536	442	928	442	1152	13420	442	3days	0.061086	0.00488688	0.0556561	0.00735294	no	N2_3days	N2
453	20190328	N2	3days	594	42.5	3.83	2.24	8.88	0.0715488	0.00644781	0.00377104	0.0149495	6720	594	792	594	796	5384	594	3days	0.0715488	0.00377104	0.0149495	0.00644781	no	N2_3days	N2
454	20190328	N2	3days	348	25.6	5.44	1.78	13.1	0.0735632	0.0156322	0.00511494	0.0376437	7016	348	2316	348	920	7368	348	3days	0.0735632	0.00511494	0.0376437	0.0156322	no	N2_3days	N2
455	20190328	N2	3days	582	41.7	6.07	3.31	20.4	0.0716495	0.0104296	0.00568729	0.0350515	8644	582	1336	582	1216	9868	582	3days	0.0716495	0.00568729	0.0350515	0.0104296	no	N2_3days	N2
458	20190328	N2	3days	512	37.3	8.95	3.72	32.7	0.0728516	0.0174805	0.00726563	0.0638672	8288	512	2372	512	1328	14584	512	3days	0.0728516	0.00726563	0.0638672	0.0174805	no	N2_3days	N2
460	20190328	N2	3days	302	21.2	3.02	1.59	15.2	0.0701987	0.01	0.0052649	0.0503311	7024	302	1300	302	1164	10856	302	3days	0.0701987	0.0052649	0.0503311	0.01	no	N2_3days	N2
462	20190328	N2	3days	374	19.5	2.83	1.41	34.2	0.052139	0.00756684	0.00377005	0.0914439	4792	374	892	374	916	18032	374	3days	0.052139	0.00377005	0.0914439	0.00756684	no	N2_3days	N2
465	20190328	N2	3days	364	28	3.45	1.77	8.12	0.0769231	0.00947802	0.00486264	0.0223077	7820	364	1348	364	952	4480	364	3days	0.0769231	0.00486264	0.0223077	0.00947802	no	N2_3days	N2
467	20190328	N2	3days	610	46.3	8.28	4.67	28.6	0.0759016	0.0135738	0.00765574	0.0468852	8800	610	2012	610	1504	9788	610	3days	0.0759016	0.00765574	0.0468852	0.0135738	no	N2_3days	N2
469	20190328	N2	3days	314	16.3	2.5	1.58	26.6	0.0519108	0.00796178	0.00503185	0.0847134	4648	314	840	314	948	9128	314	3days	0.0519108	0.00503185	0.0847134	0.00796178	no	N2_3days	N2
471	20190328	N2	3days	452	31.8	5.6	2.25	20.6	0.070354	0.0123894	0.00497788	0.0455752	9180	452	1628	452	980	12060	452	3days	0.070354	0.00497788	0.0455752	0.0123894	no	N2_3days	N2
473	20190328	N2	3days	302	21.4	3.45	1.53	24.1	0.0708609	0.0114238	0.00506623	0.0798013	7232	302	1344	302	840	10152	302	3days	0.0708609	0.00506623	0.0798013	0.0114238	no	N2_3days	N2
474	20190328	N2	3days	416	34.6	5.22	2.44	23.8	0.0831731	0.0125481	0.00586538	0.0572115	8232	416	1648	416	956	10864	416	3days	0.0831731	0.00586538	0.0572115	0.0125481	no	N2_3days	N2
475	20190328	N2	3days	468	28.7	7.3	3.42	5.77	0.0613248	0.0155983	0.00730769	0.0123291	7844	468	2416	468	1492	2784	468	3days	0.0613248	0.00730769	0.0123291	0.0155983	no	N2_3days	N2
476	20190328	N2	3days	450	27.2	4.26	1.7	22.8	0.0604444	0.00946667	0.00377778	0.0506667	6624	450	1172	450	828	10052	450	3days	0.0604444	0.00377778	0.0506667	0.00946667	no	N2_3days	N2
477	20190328	N2	3days	454	36.6	5.74	3.64	13.4	0.0806167	0.0126432	0.00801762	0.0295154	8328	454	1496	454	1260	3540	454	3days	0.0806167	0.00801762	0.0295154	0.0126432	no	N2_3days	N2
481	20190328	N2	3days	628	52.6	12.4	5.04	70.6	0.083758	0.0197452	0.00802548	0.11242	9504	628	2944	628	1340	30728	628	3days	0.083758	0.00802548	0.11242	0.0197452	no	N2_3days	N2
482	20190328	N2	3days	322	30.7	4.91	2.18	16.4	0.0953416	0.0152484	0.00677019	0.0509317	9780	322	1752	322	936	10464	322	3days	0.0953416	0.00677019	0.0509317	0.0152484	no	N2_3days	N2
484	20190328	N2	3days	306	16.6	2.64	1.27	14.1	0.0542484	0.00862745	0.00415033	0.0460784	5000	306	940	306	852	8876	306	3days	0.0542484	0.00415033	0.0460784	0.00862745	no	N2_3days	N2
485	20190328	N2	3days	400	27.8	3.32	1.59	19.9	0.0695	0.0083	0.003975	0.04975	7096	400	1196	400	828	11768	400	3days	0.0695	0.003975	0.04975	0.0083	no	N2_3days	N2
486	20190328	N2	3days	338	20.6	1.86	0.9	19.9	0.0609467	0.00550296	0.00266272	0.0588757	5680	338	812	338	676	14620	338	3days	0.0609467	0.00266272	0.0588757	0.00550296	no	N2_3days	N2
487	20190328	N2	3days	272	21.3	2.47	0.95	10.1	0.0783088	0.00908088	0.00349265	0.0371324	7720	272	1172	272	732	6724	266	3days	0.0783088	0.00349265	0.0371324	0.00908088	no	N2_3days	N2
488	20190328	N2	3days	482	39.7	7.03	2.83	30.2	0.0823651	0.0145851	0.00587137	0.0626556	8752	482	2036	482	1048	11996	482	3days	0.0823651	0.00587137	0.0626556	0.0145851	no	N2_3days	N2
489	20190328	N2	3days	356	20.3	2.4	1.88	25.5	0.0570225	0.00674157	0.0052809	0.0716292	5300	356	828	356	1108	15588	356	3days	0.0570225	0.0052809	0.0716292	0.00674157	no	N2_3days	N2
495	20190328	N2	3days	474	36.8	5.93	3.18	19.3	0.0776371	0.0125105	0.00670886	0.0407173	7532	474	1516	474	1140	10152	474	3days	0.0776371	0.00670886	0.0407173	0.0125105	no	N2_3days	N2
496	20190328	N2	3days	692	52.1	6.48	3.95	33.1	0.075289	0.00936416	0.00570809	0.0478324	8140	692	1284	692	1084	13228	692	3days	0.075289	0.00570809	0.0478324	0.00936416	no	N2_3days	N2
497	20190328	N2	3days	474	24.1	2.73	1.93	21.9	0.0508439	0.00575949	0.00407173	0.0462025	5476	474	904	474	956	9500	474	3days	0.0508439	0.00407173	0.0462025	0.00575949	no	N2_3days	N2
499	20190328	N2	3days	514	39.7	7.67	3.22	15	0.0772374	0.0149222	0.00626459	0.0291829	8260	514	2012	514	1148	6684	514	3days	0.0772374	0.00626459	0.0291829	0.0149222	no	N2_3days	N2
502	20190328	N2	3days	458	29.9	6.37	3.52	19	0.0652838	0.0139083	0.00768559	0.0414847	9748	458	2184	458	1368	10080	458	3days	0.0652838	0.00768559	0.0414847	0.0139083	no	N2_3days	N2
503	20190328	N2	3days	268	14.1	1.9	1.61	20	0.0526119	0.00708955	0.00600746	0.0746269	4736	268	896	268	936	12420	268	3days	0.0526119	0.00600746	0.0746269	0.00708955	no	N2_3days	N2
504	20190328	N2	3days	372	20.4	3.41	1.93	34.1	0.0548387	0.00916667	0.00518817	0.0916667	5132	372	956	372	916	15020	372	3days	0.0548387	0.00518817	0.0916667	0.00916667	no	N2_3days	N2
505	20190328	N2	3days	314	22.6	4.89	1.82	11.6	0.0719745	0.0155732	0.00579618	0.0369427	7788	314	2556	314	1336	6864	314	3days	0.0719745	0.00579618	0.0369427	0.0155732	no	N2_3days	N2
507	20190328	N2	3days	548	33.6	4.15	2.24	15.5	0.0613139	0.00757299	0.00408759	0.0282847	5500	548	864	548	868	6448	548	3days	0.0613139	0.00408759	0.0282847	0.00757299	no	N2_3days	N2
509	20190328	N2	3days	390	35.8	5.27	2.39	14	0.0917949	0.0135128	0.00612821	0.0358974	9260	390	1548	390	1120	7528	390	3days	0.0917949	0.00612821	0.0358974	0.0135128	no	N2_3days	N2
510	20190328	N2	3days	494	37.6	5.93	2.31	27.7	0.0761134	0.012004	0.00467611	0.0560729	7200	494	1572	494	984	12624	494	3days	0.0761134	0.00467611	0.0560729	0.012004	no	N2_3days	N2
511	20190328	N2	3days	610	50.2	9.12	5.11	36.7	0.0822951	0.0149508	0.00837705	0.0601639	8420	610	1896	610	1372	10732	610	3days	0.0822951	0.00837705	0.0601639	0.0149508	no	N2_3days	N2
512	20190328	N2	3days	410	36	7.8	2.83	22.9	0.0878049	0.0190244	0.00690244	0.0558537	8036	410	2180	410	1188	16704	410	3days	0.0878049	0.00690244	0.0558537	0.0190244	no	N2_3days	N2
515	20190328	N2	3days	374	22.5	3.46	2.1	14.2	0.0601604	0.00925134	0.00561497	0.0379679	5576	374	1024	374	784	4368	374	3days	0.0601604	0.00561497	0.0379679	0.00925134	no	N2_3days	N2
519	20190328	N2	3days	460	38.6	5.99	2.65	20.9	0.083913	0.0130217	0.00576087	0.0454348	8316	460	1540	460	1056	5444	460	3days	0.083913	0.00576087	0.0454348	0.0130217	no	N2_3days	N2
522	20190328	N2	3days	572	45.6	10.7	5.1	41.2	0.0797203	0.0187063	0.00891608	0.072028	8360	572	2432	572	1428	16132	572	3days	0.0797203	0.00891608	0.072028	0.0187063	no	N2_3days	N2
523	20190328	N2	3days	582	52	9.16	5.57	18.3	0.0893471	0.0157388	0.00957045	0.0314433	8324	582	1972	582	1716	7780	582	3days	0.0893471	0.00957045	0.0314433	0.0157388	no	N2_3days	N2
525	20190328	N2	3days	508	39.6	10.2	5.06	40.5	0.0779528	0.0200787	0.00996063	0.0797244	8160	508	2780	508	1732	16804	508	3days	0.0779528	0.00996063	0.0797244	0.0200787	no	N2_3days	N2
527	20190328	N2	3days	296	26.8	5.33	2.23	13.9	0.0905405	0.0180068	0.00753378	0.0469595	8636	296	2132	296	1052	8252	296	3days	0.0905405	0.00753378	0.0469595	0.0180068	no	N2_3days	N2
529	20190328	N2	3days	470	35	5.48	3.15	35.8	0.0744681	0.0116596	0.00670213	0.0761702	8996	470	1472	470	1156	12640	470	3days	0.0744681	0.00670213	0.0761702	0.0116596	no	N2_3days	N2
530	20190328	N2	3days	852	74.4	10.7	4.09	31.5	0.0873239	0.0125587	0.00480047	0.0369718	8764	852	1740	852	944	10544	850	3days	0.0873239	0.00480047	0.0369718	0.0125587	no	N2_3days	N2
531	20190328	N2	3days	508	40.4	6.68	2.82	25.9	0.0795276	0.0131496	0.00555118	0.0509843	7980	508	1784	508	1028	12584	508	3days	0.0795276	0.00555118	0.0509843	0.0131496	no	N2_3days	N2
532	20190328	N2	3days	612	48	7.51	3.91	36.4	0.0784314	0.0122712	0.00638889	0.0594771	8704	612	2104	612	1476	12828	612	3days	0.0784314	0.00638889	0.0594771	0.0122712	no	N2_3days	N2
533	20190328	N2	3days	286	23.3	3.93	2.48	20.3	0.0814685	0.0137413	0.00867133	0.070979	8444	286	1664	286	1224	8168	286	3days	0.0814685	0.00867133	0.070979	0.0137413	no	N2_3days	N2
535	20190328	N2	3days	576	48.5	6.18	3.36	38.5	0.0842014	0.0107292	0.00583333	0.0668403	8932	576	1400	576	1000	12364	576	3days	0.0842014	0.00583333	0.0668403	0.0107292	no	N2_3days	N2
536	20190328	N2	3days	488	40.1	7.46	2.5	19.4	0.0821721	0.0152869	0.00512295	0.0397541	7708	488	2056	488	988	10928	488	3days	0.0821721	0.00512295	0.0397541	0.0152869	no	N2_3days	N2
539	20190328	N2	3days	272	17.4	2.03	1	12.2	0.0639706	0.00746324	0.00367647	0.0448529	5992	272	868	272	648	4632	272	3days	0.0639706	0.00367647	0.0448529	0.00746324	no	N2_3days	N2
540	20190328	N2	3days	414	29.7	7.34	3.07	31.1	0.0717391	0.0177295	0.00741546	0.0751208	8352	414	2328	414	1176	14152	414	3days	0.0717391	0.00741546	0.0751208	0.0177295	no	N2_3days	N2
544	20190328	N2	3days	416	24.2	3.14	1.12	6.59	0.0581731	0.00754808	0.00269231	0.0158413	5552	416	880	416	672	2856	414	3days	0.0581731	0.00269231	0.0158413	0.00754808	no	N2_3days	N2
545	20190328	N2	3days	276	20.8	3.61	1.95	32	0.0753623	0.0130797	0.00706522	0.115942	8944	276	2484	276	1404	28508	276	3days	0.0753623	0.00706522	0.115942	0.0130797	no	N2_3days	N2
548	20190328	N2	3days	326	24.3	3.23	1.31	11.6	0.0745399	0.00990798	0.0040184	0.0355828	7056	326	1044	326	864	10004	326	3days	0.0745399	0.0040184	0.0355828	0.00990798	no	N2_3days	N2
549	20190328	N2	3days	416	23.8	3.09	1.38	27.1	0.0572115	0.00742788	0.00331731	0.0651442	5736	416	932	416	684	10576	416	3days	0.0572115	0.00331731	0.0651442	0.00742788	no	N2_3days	N2
550	20190328	N2	3days	316	18.3	1.91	1.16	26.9	0.0579114	0.0060443	0.00367089	0.0851266	5272	316	856	316	784	17292	316	3days	0.0579114	0.00367089	0.0851266	0.0060443	no	N2_3days	N2
552	20190328	N2	3days	526	37.6	5.91	2.9	25.8	0.0714829	0.0112357	0.00551331	0.0490494	6952	526	1356	526	1116	11548	526	3days	0.0714829	0.00551331	0.0490494	0.0112357	no	N2_3days	N2
555	20190328	N2	3days	746	69.4	8.01	3.44	17.5	0.0930295	0.0107373	0.00461126	0.0234584	8776	746	1260	746	948	5948	730	3days	0.0930295	0.00461126	0.0234584	0.0107373	no	N2_3days	N2
556	20190328	N2	3days	308	26.5	6.63	3.39	23.5	0.086039	0.021526	0.0110065	0.0762987	9912	308	2428	308	2040	9708	308	3days	0.086039	0.0110065	0.0762987	0.021526	no	N2_3days	N2
558	20190328	N2	3days	278	23	6.49	3.91	12.9	0.0827338	0.0233453	0.0140647	0.0464029	10488	278	2372	278	1592	6112	278	3days	0.0827338	0.0140647	0.0464029	0.0233453	no	N2_3days	N2
559	20190328	N2	3days	336	17.2	2.31	1.39	8.69	0.0511905	0.006875	0.0041369	0.0258631	4576	336	816	336	804	3136	336	3days	0.0511905	0.0041369	0.0258631	0.006875	no	N2_3days	N2
560	20190328	N2	3days	424	30.7	7.29	2.78	21.8	0.0724057	0.0171934	0.0065566	0.0514151	8336	424	2432	424	1184	12560	424	3days	0.0724057	0.0065566	0.0514151	0.0171934	no	N2_3days	N2
561	20190328	N2	3days	426	34.4	5.91	2.71	28.7	0.0807512	0.0138732	0.0063615	0.0673709	8372	426	1692	426	1104	14388	426	3days	0.0807512	0.0063615	0.0673709	0.0138732	no	N2_3days	N2
563	20190328	N2	3days	372	25.7	4.85	2.14	14.4	0.069086	0.0130376	0.00575269	0.0387097	8860	372	2036	372	1032	4444	372	3days	0.069086	0.00575269	0.0387097	0.0130376	no	N2_3days	N2
565	20190328	N2	3days	430	29.8	3.76	1.98	12	0.0693023	0.00874419	0.00460465	0.027907	8332	430	1328	430	1084	7312	430	3days	0.0693023	0.00460465	0.027907	0.00874419	no	N2_3days	N2
566	20190328	N2	3days	306	22.4	6.11	1.81	11.3	0.0732026	0.0199673	0.00591503	0.0369281	8632	306	2456	306	1020	7736	306	3days	0.0732026	0.00591503	0.0369281	0.0199673	no	N2_3days	N2
567	20190328	N2	3days	332	16.7	1.83	1.37	14.7	0.0503012	0.00551205	0.00412651	0.0442771	4484	332	644	332	784	5032	332	3days	0.0503012	0.00412651	0.0442771	0.00551205	no	N2_3days	N2
570	20190328	N2	3days	266	18	2.31	1.34	20.8	0.0676692	0.00868421	0.00503759	0.0781955	6356	266	1196	266	896	14824	266	3days	0.0676692	0.00503759	0.0781955	0.00868421	no	N2_3days	N2
571	20190328	N2	3days	332	29	8.35	3.32	31.6	0.0873494	0.0251506	0.01	0.0951807	10532	332	3000	332	1476	10992	332	3days	0.0873494	0.01	0.0951807	0.0251506	no	N2_3days	N2
572	20190328	N2	3days	348	21.8	3.02	1.47	21.3	0.0626437	0.00867816	0.00422414	0.0612069	6004	348	1256	348	732	7840	348	3days	0.0626437	0.00422414	0.0612069	0.00867816	no	N2_3days	N2
574	20190328	N2	3days	552	41	8.22	3.95	39.6	0.0742754	0.0148913	0.0071558	0.0717391	7100	552	2080	552	1284	14760	552	3days	0.0742754	0.0071558	0.0717391	0.0148913	no	N2_3days	N2
575	20190328	N2	3days	466	33.1	4.99	3	18.4	0.07103	0.0107082	0.00643777	0.039485	6788	466	1296	466	1000	8972	466	3days	0.07103	0.00643777	0.039485	0.0107082	no	N2_3days	N2
576	20190328	N2	3days	566	29.2	4.26	2.76	26.5	0.0515901	0.0075265	0.00487633	0.0468198	4564	566	884	566	912	12156	566	3days	0.0515901	0.00487633	0.0468198	0.0075265	no	N2_3days	N2
577	20190328	N2	3days	378	29.1	5.73	2.59	23.4	0.0769841	0.0151587	0.00685185	0.0619048	7144	378	1964	378	1104	6244	378	3days	0.0769841	0.00685185	0.0619048	0.0151587	no	N2_3days	N2
580	20190328	N2	3days	486	28.1	6.52	3.06	40.4	0.0578189	0.0134156	0.0062963	0.0831276	5436	486	1964	486	1124	17404	486	3days	0.0578189	0.0062963	0.0831276	0.0134156	no	N2_3days	N2
581	20190328	N2	3days	358	22.2	3.88	1.81	10.2	0.0620112	0.010838	0.00505587	0.0284916	5700	358	1284	358	892	3188	358	3days	0.0620112	0.00505587	0.0284916	0.010838	no	N2_3days	N2
589	20190328	N2	3days	568	33.7	5.72	3.64	41.8	0.059331	0.0100704	0.00640845	0.0735915	5964	568	1140	568	1060	15828	568	3days	0.059331	0.00640845	0.0735915	0.0100704	no	N2_3days	N2
590	20190328	N2	3days	368	27.9	5.4	2.43	29.3	0.0758152	0.0146739	0.00660326	0.0796196	10000	368	1980	368	1228	20528	368	3days	0.0758152	0.00660326	0.0796196	0.0146739	no	N2_3days	N2
591	20190328	N2	3days	418	35.9	5.74	2.7	12.1	0.0858852	0.0137321	0.00645933	0.0289474	8424	418	1644	418	968	6328	418	3days	0.0858852	0.00645933	0.0289474	0.0137321	no	N2_3days	N2
592	20190328	N2	3days	614	34.7	4.42	2.52	20.2	0.0565147	0.0071987	0.00410423	0.032899	6404	614	1088	614	780	8576	614	3days	0.0565147	0.00410423	0.032899	0.0071987	no	N2_3days	N2
593	20190328	N2	3days	384	37.2	5.43	2.57	21.7	0.096875	0.0141406	0.00669271	0.0565104	10740	384	1852	384	1196	10680	384	3days	0.096875	0.00669271	0.0565104	0.0141406	no	N2_3days	N2
594	20190328	N2	3days	580	69.7	8.5	3.74	24.9	0.120172	0.0146552	0.00644828	0.042931	11588	580	1776	580	1288	11008	580	3days	0.120172	0.00644828	0.042931	0.0146552	no	N2_3days	N2
596	20190328	N2	3days	336	42.8	14.2	5.35	20.3	0.127381	0.0422619	0.0159226	0.0604167	14556	336	8716	336	3560	8248	336	3days	0.127381	0.0159226	0.0604167	0.0422619	no	N2_3days	N2
597	20190328	N2	3days	580	62.6	10.9	5.39	25	0.107931	0.0187931	0.0092931	0.0431034	11584	580	2940	580	1796	10104	580	3days	0.107931	0.0092931	0.0431034	0.0187931	no	N2_3days	N2
598	20190328	N2	3days	358	40.5	7.32	2.47	17.7	0.113128	0.0204469	0.00689944	0.0494413	12572	358	2476	358	1244	12008	358	3days	0.113128	0.00689944	0.0494413	0.0204469	no	N2_3days	N2
600	20190328	N2	3days	434	26.5	3.96	2.4	31.8	0.0610599	0.00912442	0.00552995	0.0732719	6056	434	1296	434	996	14980	434	3days	0.0610599	0.00552995	0.0732719	0.00912442	no	N2_3days	N2
601	20190328	N2	3days	512	35.6	6.65	2.57	22.6	0.0695313	0.0129883	0.00501953	0.0441406	7432	512	1624	512	1116	10304	512	3days	0.0695313	0.00501953	0.0441406	0.0129883	no	N2_3days	N2
602	20190328	N2	3days	266	17.5	2.52	1.31	11.6	0.0657895	0.00947368	0.00492481	0.043609	6896	266	1248	266	856	4892	266	3days	0.0657895	0.00492481	0.043609	0.00947368	no	N2_3days	N2
603	20190328	N2	3days	288	17.8	2.8	1.83	18.1	0.0618056	0.00972222	0.00635417	0.0628472	6204	288	1120	288	1036	6224	288	3days	0.0618056	0.00635417	0.0628472	0.00972222	no	N2_3days	N2
607	20190328	N2	3days	476	29.2	4.67	2.28	20.2	0.0613445	0.00981092	0.00478992	0.042437	6064	476	1128	476	1088	6448	476	3days	0.0613445	0.00478992	0.042437	0.00981092	no	N2_3days	N2
608	20190328	N2	3days	522	33	5.16	2.62	54.4	0.0632184	0.00988506	0.00501916	0.104215	6716	522	1260	522	1092	18580	522	3days	0.0632184	0.00501916	0.104215	0.00988506	no	N2_3days	N2
609	20190328	N2	3days	256	18.4	2.51	1.13	7.81	0.071875	0.00980469	0.00441406	0.0305078	7428	256	1180	256	960	3312	256	3days	0.071875	0.00441406	0.0305078	0.00980469	no	N2_3days	N2
610	20190328	N2	3days	252	17.1	3	1.49	15.9	0.0678571	0.0119048	0.0059127	0.0630952	6904	252	1372	252	864	7048	252	3days	0.0678571	0.0059127	0.0630952	0.0119048	no	N2_3days	N2
611	20190328	N2	3days	418	35.3	7.48	2.77	20.6	0.0844498	0.0178947	0.00662679	0.0492823	9460	418	2640	418	976	10304	418	3days	0.0844498	0.00662679	0.0492823	0.0178947	no	N2_3days	N2
613	20190328	N2	3days	582	52.8	11.6	5.63	22.3	0.0907216	0.0199313	0.00967354	0.0383162	9540	582	2884	582	1920	9612	582	3days	0.0907216	0.00967354	0.0383162	0.0199313	no	N2_3days	N2
614	20190328	N2	3days	434	33.3	9.98	4.86	27.4	0.0767281	0.0229954	0.0111982	0.0631336	9920	434	3624	434	2276	10316	434	3days	0.0767281	0.0111982	0.0631336	0.0229954	no	N2_3days	N2
616	20190328	N2	3days	312	27.9	3.72	1.47	8.29	0.0894231	0.0119231	0.00471154	0.0265705	8960	312	1424	312	888	4100	312	3days	0.0894231	0.00471154	0.0265705	0.0119231	no	N2_3days	N2
617	20190328	N2	3days	452	28.9	8.14	3.62	36.7	0.0639381	0.0180088	0.00800885	0.0811947	11736	452	4188	452	1584	13316	452	3days	0.0639381	0.00800885	0.0811947	0.0180088	no	N2_3days	N2
618	20190328	N2	3days	440	29.9	4	1.97	23.9	0.0679545	0.00909091	0.00447727	0.0543182	7084	440	1176	440	1076	12876	440	3days	0.0679545	0.00447727	0.0543182	0.00909091	no	N2_3days	N2
620	20190328	N2	3days	364	19.8	2.93	2.09	18.5	0.0543956	0.00804945	0.00574176	0.0508242	5008	364	924	364	1000	5304	364	3days	0.0543956	0.00574176	0.0508242	0.00804945	no	N2_3days	N2
621	20190328	N2	3days	520	28.5	3.73	2.23	26.8	0.0548077	0.00717308	0.00428846	0.0515385	6140	520	880	520	888	12360	520	3days	0.0548077	0.00428846	0.0515385	0.00717308	no	N2_3days	N2
623	20190328	N2	3days	500	55.2	9.41	3.75	22.4	0.1104	0.01882	0.0075	0.0448	10388	500	2532	500	1232	8728	500	3days	0.1104	0.0075	0.0448	0.01882	no	N2_3days	N2
624	20190328	N2	3days	530	51.9	7.95	3.5	35.9	0.0979245	0.015	0.00660377	0.0677358	9644	530	1964	530	1160	16372	530	3days	0.0979245	0.00660377	0.0677358	0.015	no	N2_3days	N2
625	20190328	N2	3days	540	51	7.46	3.19	23.4	0.0944444	0.0138148	0.00590741	0.0433333	9500	540	1804	540	1080	10616	540	3days	0.0944444	0.00590741	0.0433333	0.0138148	no	N2_3days	N2
626	20190328	N2	3days	580	39.5	11	4.23	14.8	0.0681034	0.0189655	0.0072931	0.0255172	8972	580	2924	580	1236	7220	580	3days	0.0681034	0.0072931	0.0255172	0.0189655	no	N2_3days	N2
628	20190328	N2	3days	544	48.4	7.9	4.21	20.8	0.0889706	0.0145221	0.00773897	0.0382353	8716	544	2244	544	1732	9856	544	3days	0.0889706	0.00773897	0.0382353	0.0145221	no	N2_3days	N2
630	20190328	N2	3days	452	35.2	4.03	1.73	6.05	0.0778761	0.00891593	0.00382743	0.013385	7700	452	1080	452	980	2976	452	3days	0.0778761	0.00382743	0.013385	0.00891593	no	N2_3days	N2
632	20190328	N2	3days	268	22.2	4.6	1.87	10.5	0.0828358	0.0171642	0.00697761	0.0391791	8960	268	2076	268	1112	5488	268	3days	0.0828358	0.00697761	0.0391791	0.0171642	no	N2_3days	N2
633	20190328	N2	3days	486	34.1	5.12	2.34	31.3	0.0701646	0.010535	0.00481481	0.0644033	7252	486	1276	486	872	13188	486	3days	0.0701646	0.00481481	0.0644033	0.010535	no	N2_3days	N2
634	20190328	N2	3days	508	51.5	8.39	3.05	37.5	0.101378	0.0165157	0.00600394	0.0738189	9492	508	2088	508	1068	13324	508	3days	0.101378	0.00600394	0.0738189	0.0165157	no	N2_3days	N2
635	20190328	N2	3days	430	36.4	9.46	4.04	44.7	0.0846512	0.022	0.00939535	0.103953	11956	430	2580	430	1592	18868	430	3days	0.0846512	0.00939535	0.103953	0.022	no	N2_3days	N2
639	20190328	N2	3days	368	22.5	2.7	1.31	14.1	0.0611413	0.00733696	0.00355978	0.0383152	5704	368	780	368	692	5912	368	3days	0.0611413	0.00355978	0.0383152	0.00733696	no	N2_3days	N2
640	20190328	N2	3days	672	62.4	11.7	5.45	24.6	0.0928571	0.0174107	0.00811012	0.0366071	9672	672	2520	672	1524	9984	658	3days	0.0928571	0.00811012	0.0366071	0.0174107	no	N2_3days	N2
642	20190328	N2	3days	276	24.2	3.61	1.63	20.8	0.0876812	0.0130797	0.0059058	0.0753623	8800	276	1796	276	1208	12300	276	3days	0.0876812	0.0059058	0.0753623	0.0130797	no	N2_3days	N2
643	20190328	N2	3days	626	47.7	6.81	2.55	42.9	0.0761981	0.0108786	0.00407348	0.0685304	7612	626	1340	626	1320	13924	626	3days	0.0761981	0.00407348	0.0685304	0.0108786	no	N2_3days	N2
644	20190328	N2	3days	510	45.3	7.36	3.42	30.4	0.0888235	0.0144314	0.00670588	0.0596078	9040	510	1784	510	1320	12280	510	3days	0.0888235	0.00670588	0.0596078	0.0144314	no	N2_3days	N2
645	20190328	N2	3days	264	27.2	4.67	1.49	21.3	0.10303	0.0176894	0.00564394	0.0806818	10344	264	1956	264	904	18364	264	3days	0.10303	0.00564394	0.0806818	0.0176894	no	N2_3days	N2
646	20190328	N2	3days	332	21.1	2.82	1.4	13.9	0.0635542	0.00849398	0.00421687	0.0418675	6368	332	1084	332	984	4444	332	3days	0.0635542	0.00421687	0.0418675	0.00849398	no	N2_3days	N2
648	20190328	N2	3days	392	35.1	6.21	2.67	9.39	0.0895408	0.0158418	0.00681122	0.0239541	9648	392	2064	392	1108	3364	392	3days	0.0895408	0.00681122	0.0239541	0.0158418	no	N2_3days	N2
649	20190328	N2	3days	268	23	4.05	1.26	3.68	0.0858209	0.0151119	0.00470149	0.0137313	9612	268	1728	268	880	2520	268	3days	0.0858209	0.00470149	0.0137313	0.0151119	no	N2_3days	N2
650	20190328	N2	3days	862	52.6	6.44	3.39	40.3	0.0610209	0.007471	0.00393271	0.0467517	6220	862	1064	862	936	10472	858	3days	0.0610209	0.00393271	0.0467517	0.007471	no	N2_3days	N2
651	20190328	N2	3days	284	20.1	7.15	3.34	12.3	0.0707746	0.0251761	0.0117606	0.0433099	7560	284	3156	284	1728	7652	284	3days	0.0707746	0.0117606	0.0433099	0.0251761	no	N2_3days	N2
652	20190328	N2	3days	256	24.4	5.49	1.73	4.95	0.0953125	0.0214453	0.00675781	0.0193359	9452	256	2840	256	1108	2000	256	3days	0.0953125	0.00675781	0.0193359	0.0214453	no	N2_3days	N2
653	20190328	N2	3days	528	46.2	8.5	3.36	21.6	0.0875	0.0160985	0.00636364	0.0409091	9092	528	2092	528	1472	9688	528	3days	0.0875	0.00636364	0.0409091	0.0160985	no	N2_3days	N2
654	20190328	N2	3days	572	47.7	6.87	2.98	36.9	0.0833916	0.0120105	0.00520979	0.0645105	8884	572	1668	572	900	12804	572	3days	0.0833916	0.00520979	0.0645105	0.0120105	no	N2_3days	N2
655	20190328	N2	3days	538	29.9	4.35	2.02	55	0.0555762	0.0080855	0.00375465	0.10223	4868	538	956	538	892	17348	538	3days	0.0555762	0.00375465	0.10223	0.0080855	no	N2_3days	N2
657	20190328	N2	3days	304	27.7	5.42	2.26	5.8	0.0911184	0.0178289	0.00743421	0.0190789	9628	304	2460	304	1412	1984	304	3days	0.0911184	0.00743421	0.0190789	0.0178289	no	N2_3days	N2
658	20190328	N2	3days	306	31.1	4.66	1.8	29.3	0.101634	0.0152288	0.00588235	0.0957516	9944	306	2612	306	1220	19356	306	3days	0.101634	0.00588235	0.0957516	0.0152288	no	N2_3days	N2
659	20190328	N2	3days	268	24.4	3.65	1.26	20.7	0.0910448	0.0136194	0.00470149	0.0772388	9100	268	1540	268	912	14116	268	3days	0.0910448	0.00470149	0.0772388	0.0136194	no	N2_3days	N2
660	20190328	N2	3days	682	50.1	11.8	5.28	33	0.0734604	0.0173021	0.00774194	0.0483871	10224	682	2136	682	1316	9588	682	3days	0.0734604	0.00774194	0.0483871	0.0173021	no	N2_3days	N2
661	20190328	N2	3days	414	32	4.09	2.28	27.8	0.0772947	0.00987923	0.00550725	0.0671498	8144	414	1300	414	940	15748	414	3days	0.0772947	0.00550725	0.0671498	0.00987923	no	N2_3days	N2
663	20190328	N2	3days	512	43.9	7.48	4.07	33.5	0.0857422	0.0146094	0.00794922	0.0654297	9280	512	1780	512	1260	11004	512	3days	0.0857422	0.00794922	0.0654297	0.0146094	no	N2_3days	N2
665	20190328	N2	3days	596	46.1	7.97	3.61	23.2	0.077349	0.0133725	0.00605705	0.0389262	8976	596	2508	596	1472	9472	596	3days	0.077349	0.00605705	0.0389262	0.0133725	no	N2_3days	N2
666	20190328	N2	3days	318	17.6	2.63	1.17	20.4	0.0553459	0.00827044	0.00367925	0.0641509	4824	318	1092	318	700	11224	318	3days	0.0553459	0.00367925	0.0641509	0.00827044	no	N2_3days	N2
667	20190328	N2	3days	336	33.7	5.59	2.37	20.4	0.100298	0.0166369	0.00705357	0.0607143	9408	336	1884	336	1096	8444	336	3days	0.100298	0.00705357	0.0607143	0.0166369	no	N2_3days	N2
668	20190328	N2	3days	456	31.7	3.63	2.48	15.6	0.0695175	0.00796053	0.0054386	0.0342105	7220	456	1024	456	940	9884	456	3days	0.0695175	0.0054386	0.0342105	0.00796053	no	N2_3days	N2
670	20190328	N2	3days	482	27.4	3.37	1.27	24.8	0.0568465	0.0069917	0.00263485	0.0514523	5080	482	792	482	1016	6516	482	3days	0.0568465	0.00263485	0.0514523	0.0069917	no	N2_3days	N2
671	20190328	N2	3days	478	46	6.92	2.99	27.3	0.0962343	0.014477	0.00625523	0.057113	9244	478	1928	478	1056	11992	478	3days	0.0962343	0.00625523	0.057113	0.014477	no	N2_3days	N2
672	20190328	N2	3days	332	21.8	2.54	1.22	10	0.0656627	0.0076506	0.0036747	0.0301205	6784	332	1192	332	732	8240	332	3days	0.0656627	0.0036747	0.0301205	0.0076506	no	N2_3days	N2
674	20190328	N2	3days	482	26.1	3.74	2.04	30.4	0.0541494	0.00775934	0.00423237	0.0630705	5004	482	976	482	788	9048	482	3days	0.0541494	0.00423237	0.0630705	0.00775934	no	N2_3days	N2
675	20190328	N2	3days	386	22.5	3.42	2.15	13	0.0582902	0.0088601	0.00556995	0.0336788	5540	386	968	386	868	3844	386	3days	0.0582902	0.00556995	0.0336788	0.0088601	no	N2_3days	N2
678	20190328	N2	3days	682	65.2	13.9	6.22	32.6	0.0956012	0.0203812	0.00912023	0.0478006	8960	682	2868	682	1352	8480	682	3days	0.0956012	0.00912023	0.0478006	0.0203812	no	N2_3days	N2
682	20190328	N2	3days	480	30.2	4.56	2.46	38.6	0.0629167	0.0095	0.005125	0.0804167	6100	480	1212	480	1140	13360	480	3days	0.0629167	0.005125	0.0804167	0.0095	no	N2_3days	N2
685	20190328	N2	3days	468	34.2	4.45	1.92	25.4	0.0730769	0.00950855	0.00410256	0.0542735	8260	468	1256	468	968	11724	468	3days	0.0730769	0.00410256	0.0542735	0.00950855	no	N2_3days	N2
686	20190328	N2	3days	256	17.8	2.62	1	12.4	0.0695313	0.0102344	0.00390625	0.0484375	7016	256	1340	256	764	6148	256	3days	0.0695313	0.00390625	0.0484375	0.0102344	no	N2_3days	N2
688	20190328	N2	3days	308	21.5	3.12	1.48	20.6	0.0698052	0.0101299	0.00480519	0.0668831	7296	308	1164	308	1028	12420	308	3days	0.0698052	0.00480519	0.0668831	0.0101299	no	N2_3days	N2
689	20190328	N2	3days	650	60.6	8.55	3.89	13	0.0932308	0.0131538	0.00598462	0.02	9348	650	1816	650	1256	4952	650	3days	0.0932308	0.00598462	0.02	0.0131538	no	N2_3days	N2
690	20190328	N2	3days	326	20.1	2.35	1.17	15.1	0.0616564	0.00720859	0.00358896	0.046319	6064	326	1024	326	1080	11048	326	3days	0.0616564	0.00358896	0.046319	0.00720859	no	N2_3days	N2
692	20190328	N2	3days	726	70.1	8.67	3.89	32.9	0.0965565	0.0119421	0.00535813	0.0453168	9368	726	1536	726	1128	8888	726	3days	0.0965565	0.00535813	0.0453168	0.0119421	no	N2_3days	N2
693	20190328	N2	3days	438	29.4	3.91	2.81	21.2	0.0671233	0.00892694	0.00641553	0.0484018	8304	438	1160	438	944	11236	438	3days	0.0671233	0.00641553	0.0484018	0.00892694	no	N2_3days	N2
694	20190328	N2	3days	478	25.9	3.52	2.92	22	0.0541841	0.00736402	0.00610879	0.0460251	5092	478	928	478	1008	8892	478	3days	0.0541841	0.00610879	0.0460251	0.00736402	no	N2_3days	N2
702	20190328	N2	3days	864	81.9	26.8	16	80.7	0.0947917	0.0310185	0.0185185	0.0934028	10104	864	4660	864	3072	25824	864	3days	0.0947917	0.0185185	0.0934028	0.0310185	no	N2_3days	N2
703	20190328	N2	3days	272	22.8	4.41	2.14	8.24	0.0838235	0.0162132	0.00786765	0.0302941	9236	272	2088	272	1196	3664	272	3days	0.0838235	0.00786765	0.0302941	0.0162132	no	N2_3days	N2
704	20190328	N2	3days	336	18.8	2.56	1.13	9.64	0.0559524	0.00761905	0.0033631	0.0286905	5104	336	856	336	696	5700	336	3days	0.0559524	0.0033631	0.0286905	0.00761905	no	N2_3days	N2
705	20190328	N2	3days	432	24.7	3.11	1.31	8.82	0.0571759	0.00719907	0.00303241	0.0204167	5756	432	1020	432	788	6552	428	3days	0.0571759	0.00303241	0.0204167	0.00719907	no	N2_3days	N2
706	20190328	N2	3days	284	16	2.02	0.82	6.66	0.056338	0.00711268	0.00288732	0.0234507	5268	284	900	284	780	3432	282	3days	0.056338	0.00288732	0.0234507	0.00711268	no	N2_3days	N2
707	20190328	N2	3days	280	17.9	7.27	3.24	9.76	0.0639286	0.0259643	0.0115714	0.0348571	10016	280	4156	280	2400	6244	280	3days	0.0639286	0.0115714	0.0348571	0.0259643	no	N2_3days	N2
710	20190328	N2	3days	298	18	3.88	1.57	38.8	0.0604027	0.0130201	0.00526846	0.130201	5764	298	1656	298	872	17380	298	3days	0.0604027	0.00526846	0.130201	0.0130201	no	N2_3days	N2
711	20190328	N2	3days	374	38.2	5.55	2.21	15.5	0.102139	0.0148396	0.00590909	0.0414439	9840	374	2060	374	1164	6544	374	3days	0.102139	0.00590909	0.0414439	0.0148396	no	N2_3days	N2
715	20190328	N2	3days	534	37.7	5.5	2.66	17.9	0.0705993	0.0102996	0.00498127	0.0335206	7288	534	1204	534	932	8040	534	3days	0.0705993	0.00498127	0.0335206	0.0102996	no	N2_3days	N2
716	20190328	N2	3days	534	37.9	6.21	3.35	20.3	0.0709738	0.0116292	0.00627341	0.038015	6644	534	1308	534	1016	9448	534	3days	0.0709738	0.00627341	0.038015	0.0116292	no	N2_3days	N2
719	20190328	N2	3days	548	43	6.06	2.54	32	0.0784672	0.0110584	0.00463504	0.0583942	9340	548	1440	548	884	14324	548	3days	0.0784672	0.00463504	0.0583942	0.0110584	no	N2_3days	N2
720	20190328	N2	3days	544	48	8.03	3.15	19.7	0.0882353	0.014761	0.00579044	0.0362132	8820	544	1768	544	1240	6748	544	3days	0.0882353	0.00579044	0.0362132	0.014761	no	N2_3days	N2
722	20190328	N2	3days	310	18.7	2.54	1.09	10.8	0.0603226	0.00819355	0.00351613	0.0348387	6044	310	1076	310	736	3644	310	3days	0.0603226	0.00351613	0.0348387	0.00819355	no	N2_3days	N2
723	20190328	N2	3days	286	22.5	3.14	1.34	19.2	0.0786713	0.010979	0.00468531	0.0671329	8260	286	1172	286	864	11984	286	3days	0.0786713	0.00468531	0.0671329	0.010979	no	N2_3days	N2
724	20190328	N2	3days	260	13.7	1.97	1.1	16	0.0526923	0.00757692	0.00423077	0.0615385	4952	260	872	260	684	7916	260	3days	0.0526923	0.00423077	0.0615385	0.00757692	no	N2_3days	N2
725	20190328	N2	3days	448	38.6	6.24	2.44	17.9	0.0861607	0.0139286	0.00544643	0.0399554	8668	448	1748	448	1008	8292	448	3days	0.0861607	0.00544643	0.0399554	0.0139286	no	N2_3days	N2
726	20190328	N2	3days	772	68.6	12.1	4.76	33.9	0.0888601	0.0156736	0.0061658	0.0439119	9648	772	1940	772	1244	10420	772	3days	0.0888601	0.0061658	0.0439119	0.0156736	no	N2_3days	N2
727	20190328	N2	3days	492	36.1	4.7	1.7	16.7	0.073374	0.00955285	0.00345528	0.0339431	8068	492	1148	492	848	8060	492	3days	0.073374	0.00345528	0.0339431	0.00955285	no	N2_3days	N2
729	20190328	N2	3days	480	28.4	4.05	1.55	32.5	0.0591667	0.0084375	0.00322917	0.0677083	6200	480	1064	480	756	11492	480	3days	0.0591667	0.00322917	0.0677083	0.0084375	no	N2_3days	N2
730	20190328	N2	3days	636	44	6.29	3.58	28.5	0.0691824	0.00988994	0.00562893	0.0448113	7292	636	1344	636	1056	11572	636	3days	0.0691824	0.00562893	0.0448113	0.00988994	no	N2_3days	N2
732	20190328	N2	3days	458	28.2	3.67	2.11	33.8	0.0615721	0.0080131	0.00460699	0.0737991	5904	458	1000	458	800	13808	458	3days	0.0615721	0.00460699	0.0737991	0.0080131	no	N2_3days	N2
733	20190328	N2	3days	260	16.5	2.37	1.1	23.3	0.0634615	0.00911538	0.00423077	0.0896154	6188	260	1012	260	844	12664	260	3days	0.0634615	0.00423077	0.0896154	0.00911538	no	N2_3days	N2
735	20190328	N2	3days	286	18.5	7.2	2.11	15	0.0646853	0.0251748	0.00737762	0.0524476	11180	286	2744	286	1096	8720	286	3days	0.0646853	0.00737762	0.0524476	0.0251748	no	N2_3days	N2
736	20190328	N2	3days	376	29.6	5.21	2.23	5.4	0.0787234	0.0138564	0.00593085	0.0143617	9416	376	1940	376	1144	2176	376	3days	0.0787234	0.00593085	0.0143617	0.0138564	no	N2_3days	N2
737	20190328	N2	3days	506	45.9	7.35	3.89	33.3	0.0907115	0.0145257	0.00768775	0.0658103	9320	506	1740	506	1332	15592	506	3days	0.0907115	0.00768775	0.0658103	0.0145257	no	N2_3days	N2
739	20190328	N2	3days	422	34.6	4.44	1.88	12.7	0.0819905	0.0105213	0.00445498	0.0300948	9384	422	1536	422	1068	6360	422	3days	0.0819905	0.00445498	0.0300948	0.0105213	no	N2_3days	N2
743	20190328	N2	3days	520	45.6	7.92	2.95	34.4	0.0876923	0.0152308	0.00567308	0.0661538	10708	520	2604	520	1192	21904	520	3days	0.0876923	0.00567308	0.0661538	0.0152308	no	N2_3days	N2
744	20190328	N2	3days	352	21.7	3.58	1.86	10.7	0.0616477	0.0101705	0.00528409	0.0303977	5724	352	1100	352	920	4244	352	3days	0.0616477	0.00528409	0.0303977	0.0101705	no	N2_3days	N2
745	20190328	N2	3days	708	66.7	8.95	2.9	24.4	0.094209	0.0126412	0.00409605	0.0344633	9360	708	1760	708	1008	9092	708	3days	0.094209	0.00409605	0.0344633	0.0126412	no	N2_3days	N2
746	20190328	N2	3days	276	21.7	3.19	1.18	12.2	0.0786232	0.011558	0.00427536	0.0442029	8120	276	1228	276	1116	8908	276	3days	0.0786232	0.00427536	0.0442029	0.011558	no	N2_3days	N2
749	20190328	N2	3days	484	43.7	6.03	2.23	15.5	0.0902893	0.0124587	0.00460744	0.0320248	8940	484	1472	484	880	4720	484	3days	0.0902893	0.00460744	0.0320248	0.0124587	no	N2_3days	N2
750	20190328	N2	3days	616	48.7	6.64	3.47	26.7	0.0790584	0.0107792	0.00563312	0.0433442	9060	616	1580	616	1180	10220	616	3days	0.0790584	0.00563312	0.0433442	0.0107792	no	N2_3days	N2
751	20190328	N2	3days	296	26	14.6	6.13	31.1	0.0878378	0.0493243	0.0207095	0.105068	12372	296	7032	296	3148	19548	296	3days	0.0878378	0.0207095	0.105068	0.0493243	no	N2_3days	N2
755	20190328	N2	3days	382	30.3	9.02	2.81	16.4	0.0793194	0.0236126	0.00735602	0.0429319	9948	382	2748	382	1208	9340	382	3days	0.0793194	0.00735602	0.0429319	0.0236126	no	N2_3days	N2
756	20190328	N2	3days	564	39.6	6.21	4.08	56.7	0.0702128	0.0110106	0.00723404	0.100532	7324	564	1516	564	1092	20376	564	3days	0.0702128	0.00723404	0.100532	0.0110106	no	N2_3days	N2
759	20190328	N2	3days	412	22.9	2.73	1.28	31.4	0.0555825	0.00662621	0.0031068	0.0762136	5272	412	884	412	844	15416	412	3days	0.0555825	0.0031068	0.0762136	0.00662621	no	N2_3days	N2
760	20190328	N2	3days	460	33.7	4.47	2.53	26.8	0.0732609	0.00971739	0.0055	0.0582609	7516	460	1276	460	920	9052	460	3days	0.0732609	0.0055	0.0582609	0.00971739	no	N2_3days	N2
761	20190328	N2	3days	520	41	6.09	2.7	25.7	0.0788462	0.0117115	0.00519231	0.0494231	8696	520	1572	520	948	10700	520	3days	0.0788462	0.00519231	0.0494231	0.0117115	no	N2_3days	N2
762	20190328	N2	3days	612	55.8	7.68	3.64	22.2	0.0911765	0.012549	0.00594771	0.0362745	9352	612	1688	612	1032	9904	612	3days	0.0911765	0.00594771	0.0362745	0.012549	no	N2_3days	N2
763	20190328	N2	3days	620	61.8	12.2	6.27	54.2	0.0996774	0.0196774	0.0101129	0.0874194	10596	620	3004	620	1952	19508	620	3days	0.0996774	0.0101129	0.0874194	0.0196774	no	N2_3days	N2
765	20190328	N2	3days	514	40.9	9.7	3.93	27	0.079572	0.0188716	0.00764591	0.0525292	11612	514	4816	514	1916	18632	514	3days	0.079572	0.00764591	0.0525292	0.0188716	no	N2_3days	N2
766	20190328	N2	3days	306	24.7	3.26	1.69	7.6	0.080719	0.0106536	0.00552288	0.0248366	8700	306	1280	306	796	3248	306	3days	0.080719	0.00552288	0.0248366	0.0106536	no	N2_3days	N2
767	20190328	N2	3days	432	39.3	5.97	4.12	19.2	0.0909722	0.0138194	0.00953704	0.0444444	9008	432	1500	432	1572	9848	432	3days	0.0909722	0.00953704	0.0444444	0.0138194	no	N2_3days	N2
768	20190328	N2	3days	536	43.9	7.44	3.22	32.8	0.081903	0.0138806	0.00600746	0.061194	8604	536	2140	536	1284	16092	536	3days	0.081903	0.00600746	0.061194	0.0138806	no	N2_3days	N2
770	20190328	N2	3days	582	58.9	8.98	3.62	14.9	0.101203	0.0154296	0.00621993	0.0256014	9532	582	2576	582	1404	6868	582	3days	0.101203	0.00621993	0.0256014	0.0154296	no	N2_3days	N2
771	20190328	N2	3days	296	19.2	2.26	1.04	11.3	0.0648649	0.00763514	0.00351351	0.0381757	6720	296	1052	296	748	9112	296	3days	0.0648649	0.00351351	0.0381757	0.00763514	no	N2_3days	N2
773	20190328	N2	3days	404	30.6	9.85	4.5	17.6	0.0757426	0.0243812	0.0111386	0.0435644	9720	404	2844	404	2096	5424	404	3days	0.0757426	0.0111386	0.0435644	0.0243812	no	N2_3days	N2
774	20190328	N2	3days	434	42.4	9.07	4.09	39.3	0.0976959	0.0208986	0.00942396	0.090553	10256	434	2424	434	1396	28400	434	3days	0.0976959	0.00942396	0.090553	0.0208986	no	N2_3days	N2
775	20190328	N2	3days	452	26.7	3.92	2.24	25.5	0.0590708	0.00867257	0.00495575	0.0564159	5584	452	1012	452	968	10592	452	3days	0.0590708	0.00495575	0.0564159	0.00867257	no	N2_3days	N2
776	20190328	N2	3days	536	35	4.2	2.15	7.94	0.0652985	0.00783582	0.00401119	0.0148134	7932	536	1096	536	836	3836	536	3days	0.0652985	0.00401119	0.0148134	0.00783582	no	N2_3days	N2
777	20190328	N2	3days	268	17	4.78	2.47	12.8	0.0634328	0.0178358	0.00921642	0.0477612	6160	268	2984	268	2000	11984	268	3days	0.0634328	0.00921642	0.0477612	0.0178358	no	N2_3days	N2
779	20190328	N2	3days	536	50.4	10.1	6.21	42.1	0.0940299	0.0188433	0.0115858	0.0785448	9644	536	2436	536	1684	17976	536	3days	0.0940299	0.0115858	0.0785448	0.0188433	no	N2_3days	N2
780	20190328	N2	3days	308	18.7	2.23	1.15	6.72	0.0607143	0.00724026	0.00373377	0.0218182	5816	308	948	308	756	2944	308	3days	0.0607143	0.00373377	0.0218182	0.00724026	no	N2_3days	N2
781	20190328	N2	3days	638	49.9	10.3	5.71	26.2	0.0782132	0.0161442	0.00894984	0.0410658	9544	638	3092	638	2292	9388	638	3days	0.0782132	0.00894984	0.0410658	0.0161442	no	N2_3days	N2
782	20190328	N2	3days	342	32.1	5.09	1.95	37	0.0938596	0.014883	0.00570175	0.108187	10224	342	1852	342	948	25388	342	3days	0.0938596	0.00570175	0.108187	0.014883	no	N2_3days	N2
784	20190328	N2	3days	476	43.4	7.46	3.54	16.3	0.0911765	0.0156723	0.00743697	0.0342437	9048	476	1880	476	1312	9128	476	3days	0.0911765	0.00743697	0.0342437	0.0156723	no	N2_3days	N2
787	20190328	N2	3days	528	41.1	5.75	3.1	23.2	0.0778409	0.0108902	0.00587121	0.0439394	8652	528	1212	528	924	12588	528	3days	0.0778409	0.00587121	0.0439394	0.0108902	no	N2_3days	N2
788	20190328	N2	3days	402	32.7	4.02	1.84	12.7	0.0813433	0.01	0.00457711	0.031592	7852	402	1368	402	872	5200	392	3days	0.0813433	0.00457711	0.031592	0.01	no	N2_3days	N2
789	20190328	N2	3days	598	35.1	4.56	2.43	28.9	0.0586957	0.00762542	0.00406355	0.0483278	5740	598	940	598	684	14284	598	3days	0.0586957	0.00406355	0.0483278	0.00762542	no	N2_3days	N2
790	20190328	N2	3days	356	29.2	3.52	1.91	4.96	0.0820225	0.00988764	0.00536517	0.0139326	8568	356	1228	356	1164	3456	356	3days	0.0820225	0.00536517	0.0139326	0.00988764	no	N2_3days	N2
791	20190328	N2	3days	600	37.2	4.97	2.69	24.2	0.062	0.00828333	0.00448333	0.0403333	9236	600	1452	600	1056	10476	600	3days	0.062	0.00448333	0.0403333	0.00828333	no	N2_3days	N2
792	20190328	N2	3days	416	30.6	4.36	2.55	17.6	0.0735577	0.0104808	0.00612981	0.0423077	7724	416	1224	416	1008	5192	416	3days	0.0735577	0.00612981	0.0423077	0.0104808	no	N2_3days	N2
794	20190328	N2	3days	574	54.6	10.1	4.84	49.6	0.095122	0.0175958	0.00843206	0.0864111	9212	574	2556	574	1444	16596	574	3days	0.095122	0.00843206	0.0864111	0.0175958	no	N2_3days	N2
797	20190328	N2	3days	348	32	6.38	2.43	21.7	0.091954	0.0183333	0.00698276	0.0623563	9536	348	2420	348	1228	7120	348	3days	0.091954	0.00698276	0.0623563	0.0183333	no	N2_3days	N2
798	20190328	N2	3days	494	42.2	7.77	5.55	12.6	0.0854251	0.0157287	0.0112348	0.0255061	9052	494	2268	494	1724	6280	494	3days	0.0854251	0.0112348	0.0255061	0.0157287	no	N2_3days	N2
800	20190328	N2	3days	288	25	3.7	2.12	27.9	0.0868056	0.0128472	0.00736111	0.096875	9140	288	1564	288	1128	13444	288	3days	0.0868056	0.00736111	0.096875	0.0128472	no	N2_3days	N2
801	20190328	N2	3days	480	42.4	6.9	3.05	36.6	0.0883333	0.014375	0.00635417	0.07625	8800	480	1840	480	1152	17016	480	3days	0.0883333	0.00635417	0.07625	0.014375	no	N2_3days	N2
802	20190328	N2	3days	306	23.9	3.42	1.16	24.3	0.0781046	0.0111765	0.00379085	0.0794118	8964	306	1588	306	924	17588	306	3days	0.0781046	0.00379085	0.0794118	0.0111765	no	N2_3days	N2
803	20190328	N2	3days	424	23.8	3.38	1.91	14.9	0.0561321	0.0079717	0.00450472	0.0351415	5196	424	1004	424	884	4288	424	3days	0.0561321	0.00450472	0.0351415	0.0079717	no	N2_3days	N2
805	20190328	N2	3days	762	75.9	16	7.71	46.2	0.0996063	0.0209974	0.0101181	0.0606299	9972	762	3040	762	1916	14516	762	3days	0.0996063	0.0101181	0.0606299	0.0209974	no	N2_3days	N2
806	20190328	N2	3days	794	68	19	8.7	46.9	0.0856423	0.0239295	0.0109572	0.059068	9980	794	3772	794	2672	16228	794	3days	0.0856423	0.0109572	0.059068	0.0239295	no	N2_3days	N2
807	20190328	N2	3days	452	29.1	11.7	6.01	10.8	0.0643805	0.025885	0.0132965	0.0238938	8148	452	3088	452	2048	2988	452	3days	0.0643805	0.0132965	0.0238938	0.025885	no	N2_3days	N2
808	20190328	N2	3days	464	28.2	3.22	1.67	21.8	0.0607759	0.00693966	0.00359914	0.0469828	6856	464	952	464	724	11800	462	3days	0.0607759	0.00359914	0.0469828	0.00693966	no	N2_3days	N2
810	20190328	N2	3days	480	37.1	4.33	2.15	20.8	0.0772917	0.00902083	0.00447917	0.0433333	7804	480	1240	480	944	10640	478	3days	0.0772917	0.00447917	0.0433333	0.00902083	no	N2_3days	N2
811	20190328	N2	3days	554	48.1	11.6	5.9	31.1	0.0868231	0.0209386	0.0106498	0.0561372	9496	554	3196	554	2084	14884	554	3days	0.0868231	0.0106498	0.0561372	0.0209386	no	N2_3days	N2
812	20190328	N2	3days	408	21.4	2.82	1.61	10.4	0.052451	0.00691176	0.00394608	0.0254902	4816	408	868	408	880	4092	408	3days	0.052451	0.00394608	0.0254902	0.00691176	no	N2_3days	N2
813	20190328	N2	3days	282	22.9	5	1.9	11.5	0.0812057	0.0177305	0.00673759	0.0407801	9096	282	2520	282	1556	4608	282	3days	0.0812057	0.00673759	0.0407801	0.0177305	no	N2_3days	N2
818	20190328	N2	3days	272	19.6	2.16	1.17	10.3	0.0720588	0.00794118	0.00430147	0.0378676	8140	272	976	272	924	9040	272	3days	0.0720588	0.00430147	0.0378676	0.00794118	no	N2_3days	N2
822	20190328	N2	3days	534	38.2	13.4	6.07	32.6	0.0715356	0.0250936	0.011367	0.0610487	9452	534	3468	534	1808	9016	534	3days	0.0715356	0.011367	0.0610487	0.0250936	no	N2_3days	N2
823	20190328	N2	3days	364	34.2	7.8	2.95	9.36	0.093956	0.0214286	0.0081044	0.0257143	11652	364	3160	364	1528	4844	364	3days	0.093956	0.0081044	0.0257143	0.0214286	no	N2_3days	N2
825	20190328	N2	3days	452	40	6.62	3.33	14.3	0.0884956	0.014646	0.00736726	0.0316372	9244	452	1856	452	1284	4656	452	3days	0.0884956	0.00736726	0.0316372	0.014646	no	N2_3days	N2
826	20190328	N2	3days	390	32.4	4.94	2.94	35.9	0.0830769	0.0126667	0.00753846	0.0920513	8424	390	1484	390	1092	15532	390	3days	0.0830769	0.00753846	0.0920513	0.0126667	no	N2_3days	N2
827	20190328	N2	3days	412	34.7	4.25	1.88	29.8	0.0842233	0.0103155	0.00456311	0.0723301	8552	412	1336	412	1036	14500	412	3days	0.0842233	0.00456311	0.0723301	0.0103155	no	N2_3days	N2
828	20190328	N2	3days	418	39.3	5.91	2.55	27.1	0.0940191	0.0141388	0.00610048	0.0648325	9464	418	1752	418	1124	14144	418	3days	0.0940191	0.00610048	0.0648325	0.0141388	no	N2_3days	N2
829	20190328	N2	3days	338	29.7	4.06	1.44	11.7	0.0878698	0.0120118	0.00426036	0.0346154	9052	338	1364	338	988	6028	338	3days	0.0878698	0.00426036	0.0346154	0.0120118	no	N2_3days	N2
830	20190328	N2	3days	556	54.2	8.87	5.15	45.8	0.097482	0.0159532	0.00926259	0.0823741	10008	556	2108	556	1484	19704	556	3days	0.097482	0.00926259	0.0823741	0.0159532	no	N2_3days	N2
831	20190328	N2	3days	610	47.3	6.15	2.95	68.3	0.077541	0.010082	0.00483607	0.111967	8216	610	1220	610	896	22304	610	3days	0.077541	0.00483607	0.111967	0.010082	no	N2_3days	N2
832	20190328	N2	3days	400	28.5	4.12	1.87	14.1	0.07125	0.0103	0.004675	0.03525	6824	400	1088	400	836	4808	400	3days	0.07125	0.004675	0.03525	0.0103	no	N2_3days	N2
834	20190328	N2	3days	342	19.6	2.66	1.21	8.17	0.0573099	0.00777778	0.00353801	0.0238889	5448	342	956	342	744	4120	342	3days	0.0573099	0.00353801	0.0238889	0.00777778	no	N2_3days	N2
[truncated: 10,923 more rows]
